# Supplementary material for: The EMC acts as a chaperone for membrane proteins
Source: Nat Commun. 2025 Aug 2;16:7097. doi: 10.1038/s41467-025-62109-x (PMC12317982; doi:10.1038/s41467-025-62109-x)
Supplement: Supplementary file 3 — Supplementary Data 1 [file 41467_2025_62109_MOESM3_ESM.xlsx]

## Sheet: enriched
PG.ProteinGroups	PG.Genes	PG.ProteinDescriptions	Transmembrane	Subcellular location [CC]	Glycosylation	Signal peptide	Intramembrane	Student's T-test Significant EMC1 wt_EV	Student's T-test Significant EMC1 BPA sel_EV	Student's T-test Significant EMC1 BPA sel_EMC1 wt	described EMC client	Student's T-test Significant EMC1-BPA_EMC6-BPA	Student's T-test significant_	QC Factor	single pass	multipass	-Log Student's T-test p-value EMC1 wt_EV	Student's T-test q-value EMC1 wt_EV	Student's T-test Difference EMC1 wt_EV	Student's T-test Test statistic EMC1 wt_EV	if multipass: Ncyto (x) or Nexo (!)	-Log Student's T-test p-value EMC1 BPA sel_EV	Student's T-test q-value EMC1 BPA sel_EV	Student's T-test Difference EMC1 BPA sel_EV	Student's T-test Test statistic EMC1 BPA sel_EV	-Log Student's T-test p-value EMC1 BPA sel_EMC1 wt	Student's T-test q-value EMC1 BPA sel_EMC1 wt	Student's T-test Difference EMC1 BPA sel_EMC1 wt	Student's T-test Test statistic EMC1 BPA sel_EMC1 wt	-Log Student's T-test p-value EMC1-BPA_EMC6-BPA	Student's T-test q-value EMC1-BPA_EMC6-BPA	Student's T-test Difference EMC1-BPA_EMC6-BPA	Student's T-test Test statistic EMC1-BPA_EMC6-BPA	1] 20231121_TTOF01_EVO_SA_Orbi4891_Sample04_S1-B4_1_10499	2] 20231121_TTOF01_EVO_SA_Orbi4891_Sample05_S1-B5_1_10500	3] 20231121_TTOF01_EVO_SA_Orbi4891_Sample06_S1-B6_1_10501	4] 20231121_TTOF01_EVO_SA_Orbi4891_Sample07_S1-B7_1_10502	5] 20231121_TTOF01_EVO_SA_Orbi4891_Sample08_S1-B8_1_10503	6] 20231121_TTOF01_EVO_SA_Orbi4891_Sample09_S1-B9_1_10504	7] 20231121_TTOF01_EVO_SA_Orbi4891_Sample10_S1-B10_1_10505	8] 20231121_TTOF01_EVO_SA_Orbi4891_Sample11_S1-B11_1_10506	9] 20231121_TTOF01_EVO_SA_Orbi4891_Sample12_S1-B12_1_10507	10] 20231121_TTOF01_EVO_SA_Orbi4891_Sample13_S1-C1_1_10508	11] 20231121_TTOF01_EVO_SA_Orbi4891_Sample14_S1-C2_1_10509	12] 20231121_TTOF01_EVO_SA_Orbi4891_Sample15_S1-C3_1_10510	13] 20231121_TTOF01_EVO_SA_Orbi4891_Sample16_S1-C4_1_10511	14] 20231121_TTOF01_EVO_SA_Orbi4891_Sample17_S1-C5_1_10512	15] 20231121_TTOF01_EVO_SA_Orbi4891_Sample18_S1-C6_1_10514	16] 20231121_TTOF01_EVO_SA_Orbi4891_Sample19_S1-C7_1_10515
>EMC1-myc	>EMC1-myc							+	+			+	EMC1-BPA_EMC6-BPA				6.93719	0	10.0849	4.5231		10.1065	0	9.97503	4.47995	0.206993	0.804293	-0.10988	-0.0496653	8.32017	0	7.54795	3.39843	17.7542	18.0458	17.802	17.6479	17.573	16.2528	17.6418	17.3638	16.7333	10.9599	10.2993	10.1572	10.1538	10.0177	10.457	18.1731
Q9BTY2	FUCA2	Plasma alpha-L-fucosidase		SUBCELLULAR LOCATION: Secreted {ECO:0000305}.	CARBOHYD 171;/note=""N-linked (GlcNAc...) asparagine"";/evidence=""ECO:0000255"";CARBOHYD 239;/note=""N-linked (GlcNAc...) asparagine"";/evidence=""ECO:0000269|PubMed:19159218"";CARBOHYD 377;/note=""N-linked (GlcNAc...) asparagine"";/evidence=""ECO:0000255""	SIGNAL 1..28;/evidence=""ECO:0000255""		+	+			+	EMC1-BPA_EMC6-BPA				5.83027	0	4.56139	2.09886		8.82595	0	4.53958	2.11204	0.0491196	0.961342	-0.0218108	-0.0101142	7.1257	0.00228571	3.64282	1.68765	10.0032	10.1696	10.415	9.98149	10.39	8.59862	9.98452	9.93743	8.82245	7.01789	7.0098	6.51203	6.42688	6.78158	6.38542	10.3106
Q9H1E5	TMX4	Thioredoxin-related transmembrane protein 4	TRANSMEM 190..210;/note=""Helical"";/evidence=""ECO:0000255""	SUBCELLULAR LOCATION: Nucleus inner membrane {ECO:0000250|UniProtKB:Q8C0L0};Single-pass type I membrane protein {ECO:0000255}.		SIGNAL 1..23;/evidence=""ECO:0000255""		+	+			+	EMC1-BPA_EMC6-BPA		x		4.46049	0	4.38117	1.89235		8.0402	0	4.58734	2.09497	0.305841	0.661284	0.206166	0.0901828	4.38974	0.0386667	1.89436	0.857557	9.3541	8.52444	9.62024	9.32096	9.43135	7.75019	9.16126	8.90927	8.892	7.6697	8.25462	7.70902	7.33416	7.75981	7.34023	9.67692
P51571	SSR4	Translocon-associated protein subunit delta	TRANSMEM 145..165;/note=""Helical"";/evidence=""ECO:0000255""	SUBCELLULAR LOCATION: Endoplasmic reticulum membrane;Single-pass type I membrane protein.		SIGNAL 1..23;/evidence=""ECO:0000255""		+	+			+	EMC1-BPA_EMC6-BPA	x	x		5.35248	0	4.70143	2.11498		7.91486	0	4.34963	1.98927	1.22904	0.499001	-0.351796	-0.163155	5.47177	0.0318904	1.94608	0.906158	9.96503	10.2775	10.1577	9.88265	10.19	8.66562	9.70614	9.51005	9.22116	8.00319	8.1478	7.66919	7.8783	7.88623	7.74199	9.86497
Q9H6E4	CCDC134	Coiled-coil domain-containing protein 134		SUBCELLULAR LOCATION: Nucleus {ECO:0000269|PubMed:22644376}. Cytoplasm {ECO:0000269|PubMed:22644376}. Secreted {ECO:0000269|PubMed:18087676}. Endoplasmic reticulum {ECO:0000269|PubMed:18087676}. Note=Accumulates in the nucleus in response to UV irradiation (PubMed:22644376). {ECO:0000269|PubMed:22644376}.		SIGNAL 1..22;/evidence=""ECO:0000269|PubMed:18087676""		+	+			+	EMC1-BPA_EMC6-BPA				3.87058	0	4.08279	1.70933		7.76332	0	4.29229	1.95779	0.38695	0.651455	0.209495	0.0935563	6.85283	0.00533333	4.05913	1.85058	9.39185	8.31355	9.26043	8.97625	9.35666	7.51747	9.10878	9.23703	8.15235	5.98371	5.45972	5.11465	4.94234	4.81497	5.65963	9.24963
Q99720	SIGMAR1	Sigma non-opioid intracellular receptor 1	TRANSMEM 10..30;/note=""Helical"";/evidence=""ECO:0000269|PubMed:27042935""	SUBCELLULAR LOCATION: Nucleus inner membrane {ECO:0000269|PubMed:10406945}. Nucleus outer membrane {ECO:0000269|PubMed:10406945}. Nucleus envelope {ECO:0000269|PubMed:11476895, ECO:0000269|PubMed:9341151}. Cytoplasmic vesicle {ECO:0000269|PubMed:10406945}. Endoplasmic reticulum membrane {ECO:0000269|PubMed:10406945}. Membrane {ECO:0000269|PubMed:11476895, ECO:0000269|PubMed:27042935, ECO:0000269|…				+	+			+	EMC1-BPA_EMC6-BPA		x		2.2927	0.0005	3.91045	1.38523		4.19256	0	4.74087	1.80579	0.711624	0.363882	0.830418	0.322061	2.73922	0.0273651	-2.34329	-0.944273	8.71787	7.00959	7.64708	9.18683	9.42123	7.60924	7.30858	8.0681	7.15381	11.447	10.7604	11.26	10.9028	11.1497	10.8431	9.07123
P98173;Q5HY75	FAM3A	Protein FAM3A		SUBCELLULAR LOCATION: Secreted {ECO:0000305}.		SIGNAL 1..33;/evidence=""ECO:0000255""		+	+			+	EMC1-BPA_EMC6-BPA				4.46952	0	4.11447	1.79298		4.97688	0	4.28784	1.75626	0.127065	0.728234	0.173374	0.068931	2.33847	0.0150526	2.91656	1.07552	7.80907	7.72776	7.03765	8.37087	7.44372	4.49234	6.82438	6.69352	5.42973	5.70342	6.51321	5.77585	4.0886	6.35613	3.9002	8.36113
Q8NFQ8	TOR1AIP2	Torsin-1A-interacting protein 2	TRANSMEM 215..235;/note=""Helical"";/evidence=""ECO:0000255""	SUBCELLULAR LOCATION: Endoplasmic reticulum membrane;Single-pass membrane protein. Nucleus membrane.	CARBOHYD 286;/note=""N-linked (GlcNAc...) asparagine"";/evidence=""ECO:0000255""			+	+			+	EMC1-BPA_EMC6-BPA		x		4.82031	0	3.97448	1.77311		8.66832	0	3.71464	1.74564	0.730786	0.581281	-0.259833	-0.119346	5.63678	0.004	2.73009	1.24333	8.27494	9.06252	8.72799	8.39502	8.36957	6.90029	8.49866	8.16309	8.36881	5.81372	6.24364	6.07995	6.06428	5.1923	5.8391	8.69111
Q9Y3A6	TMED5	Transmembrane emp24 domain-containing protein 5	TRANSMEM 197..217;/note=""Helical"";/evidence=""ECO:0000255""	SUBCELLULAR LOCATION: Endoplasmic reticulum membrane {ECO:0000269|PubMed:19948005};Single-pass type I membrane protein {ECO:0000269|PubMed:19948005}. Golgi apparatus, cis-Golgi network membrane {ECO:0000269|PubMed:19948005};Single-pass type I membrane protein {ECO:0000269|PubMed:19948005}. Endoplasmic reticulum-Golgi intermediate compartment membrane {ECO:0000269|PubMed:19948005};Single-pass type…		SIGNAL 1..27;/evidence=""ECO:0000255, ECO:0007744|PubMed:25944712""		+	+			+	EMC1-BPA_EMC6-BPA		x		3.78144	0	4.24679	1.75359		6.3363	0	3.94755	1.73952	0.776096	0.548123	-0.299238	-0.13637	4.9746	0.0407742	1.8218	0.841915	9.02469	8.34174	9.06488	8.66623	8.81248	7.235	8.46282	8.24443	7.56491	7.08242	7.36036	7.39686	6.71041	6.97642	6.38137	8.88803
G3XAN4;Q15629;Q15629-2	TRAM1	Translocating chain-associated membrane protein 1;Translocating chain-associated membrane protein 1;Isoform 2 of Translocating chain-associated membrane protein 1	TRANSMEM 30..50;/note=""Helical"";/evidence=""ECO:0000255"";TRANSMEM 77..97;/note=""Helical"";/evidence=""ECO:0000255"";TRANSMEM 122..142;/note=""Helical"";/evidence=""ECO:0000255"";TRANSMEM 160..180;/note=""Helical"";/evidence=""ECO:0000255"";TRANSMEM 193..213;/note=""Helical"";/evidence=""ECO:0000255"";TRANSMEM 218..238;/note=""Helical"";/evidence=""ECO:0000255"";TRANSMEM 252..272;/note=""Helic…	SUBCELLULAR LOCATION: Endoplasmic reticulum membrane {ECO:0000269|PubMed:12475939, ECO:0000269|PubMed:1315422, ECO:0000269|PubMed:20430023, ECO:0000269|PubMed:8616892, ECO:0000269|PubMed:9506517};Multi-pass membrane protein {ECO:0000255}.	CARBOHYD 56;/note=""N-linked (GlcNAc...) asparagine"";/evidence=""ECO:0000255""			+	+			+	EMC1-BPA_EMC6-BPA	x		x	4.48327	0	4.87841	2.07836	x	7.19586	0	3.49344	1.5989	3.2863	0.250966	-1.38497	-0.621335	5.75575	0.02312	-2.14559	-0.998979	7.78934	8.46508	8.82792	7.14935	6.84207	6.51213	7.00697	7.2384	7.4949	8.93879	8.78085	8.19096	9.27778	9.25591	8.83054	7.52391
A0A7P0TAN7;A0A7P0Z4A0;A0A7P0Z4P5;F5GZS6;J3KPF3;P08195;P08195-3;P08195-4	SLC3A2	4F2 cell-surface antigen heavy chain;4F2 cell-surface antigen heavy chain;4F2 cell-surface antigen heavy chain;4F2 cell-surface antigen heavy chain;4F2 cell-surface antigen heavy chain;4F2 cell-surface antigen heavy chain;Isoform 3 of 4F2 cell-surface antigen heavy chain;Isoform 4 of 4F2 cell-surface antigen heavy chain	TRANSMEM 185..205;/note=""Helical;Signal-anchor for type II membrane protein"";/evidence=""ECO:0000269|PubMed:30867591""	SUBCELLULAR LOCATION: Apical cell membrane {ECO:0000269|PubMed:11742812}. Cell membrane {ECO:0000269|PubMed:11311135, ECO:0000269|PubMed:11389679, ECO:0000269|PubMed:11557028, ECO:0000269|PubMed:11564694, ECO:0000269|PubMed:12225859, ECO:0000269|PubMed:15769744, ECO:0000269|PubMed:16496379, ECO:0000269|PubMed:25998567, ECO:0000269|PubMed:3476959, ECO:0000269|PubMed:3480538, ECO:0000269|PubMed:360…	CARBOHYD 365;/note=""N-linked (GlcNAc...) asparagine"";/evidence=""ECO:0000269|PubMed:12754519, ECO:0000269|PubMed:19159218, ECO:0000269|PubMed:19349973, ECO:0000269|PubMed:30867591, ECO:0000269|PubMed:33298890, ECO:0000269|PubMed:33758168, ECO:0000269|PubMed:34880232, ECO:0000269|PubMed:35352032, ECO:0007744|PDB:6IRS, ECO:0007744|PDB:7CMI, ECO:0007744|PDB:7DSK, ECO:0007744|PDB:7EPZ, ECO:0007744|…			+	+		+	+	EMC1-BPA_EMC6-BPA		x		6.93954	0	3.96323	1.89615		8.22268	0	3.38337	1.58645	2.15607	0.397765	-0.57986	-0.269226	6.80799	0.00266667	3.09418	1.43937	9.77695	9.60403	9.84784	8.92559	9.24169	7.75495	9.02221	8.91303	7.85403	6.62442	7.0705	6.08906	5.97258	6.11811	6.11601	9.6125
Q8WUJ1	CYB5D2	Neuferricin		SUBCELLULAR LOCATION: Secreted {ECO:0000250}.		SIGNAL 1..22;/evidence=""ECO:0000255""		+	+			+	EMC1-BPA_EMC6-BPA				4.32496	0	4.49769	1.91805		4.00935	0	4.05891	1.58037	0.263321	0.498946	-0.438777	-0.163082	2.64742	0.00841379	3.06182	1.15376	7.92866	7.41375	6.71123	8.4919	6.8178	4.11703	6.06011	5.54674	5.03853	2.85425	7.5836	3.28687	3.68938	4.02142	3.84103	8.13325
Q15904	ATP6AP1	V-type proton ATPase subunit S1	TRANSMEM 420..440;/note=""Helical"";/evidence=""ECO:0000255""	SUBCELLULAR LOCATION: Endoplasmic reticulum membrane {ECO:0000269|PubMed:27231034};Single-pass type I membrane protein {ECO:0000305}. Endoplasmic reticulum-Golgi intermediate compartment membrane {ECO:0000269|PubMed:27231034}. Cytoplasmic vesicle, secretory vesicle, synaptic vesicle membrane {ECO:0000250|UniProtKB:O54715};Single-pass type I membrane protein {ECO:0000305}. Cytoplasmic vesicle, cla…	CARBOHYD 170;/note=""N-linked (GlcNAc...) asparagine"";/evidence=""ECO:0000255"";CARBOHYD 261;/note=""N-linked (GlcNAc...) asparagine"";/evidence=""ECO:0000269|PubMed:19159218, ECO:0000269|PubMed:33065002, ECO:0007744|PDB:6WLW, ECO:0007744|PDB:6WM2, ECO:0007744|PDB:6WM3, ECO:0007744|PDB:6WM4"";CARBOHYD 273;/note=""N-linked (GlcNAc...) asparagine"";/evidence=""ECO:0000269|PubMed:19159218, ECO:0000…	SIGNAL 1..41;/evidence=""ECO:0000255""		+	+			+	EMC1-BPA_EMC6-BPA		x		3.71813	0	3.98676	1.65551		5.93175	0	3.59742	1.57992	1.68862	0.476337	-0.389342	-0.182738	6.8751	0.00730435	2.5503	1.20261	8.44239	8.62081	8.88038	8.20841	8.49306	6.94789	8.28165	8.02998	6.97416	6.3073	6.73149	5.85322	5.9114	5.61006	5.6032	8.78496
Q6ZXV5;Q6ZXV5-2	TMTC3	Protein O-mannosyl-transferase TMTC3;Isoform 2 of Protein O-mannosyl-transferase TMTC3	TRANSMEM 9..29;/note=""Helical"";/evidence=""ECO:0000255"";TRANSMEM 94..114;/note=""Helical"";/evidence=""ECO:0000255"";TRANSMEM 136..158;/note=""Helical"";/evidence=""ECO:0000255"";TRANSMEM 167..187;/note=""Helical"";/evidence=""ECO:0000255"";TRANSMEM 194..214;/note=""Helical"";/evidence=""ECO:0000255"";TRANSMEM 232..252;/note=""Helical"";/evidence=""ECO:0000255"";TRANSMEM 318..338;/note=""Helic…	SUBCELLULAR LOCATION: Membrane {ECO:0000305};Multi-pass membrane protein {ECO:0000305}. Endoplasmic reticulum {ECO:0000269|PubMed:21603654}. Note=In odontoblast cultures, it colocalizes with PDIA3 in the endoplasmic reticulum. {ECO:0000269|PubMed:21603654}.	CARBOHYD 117;/note=""N-linked (GlcNAc...) asparagine"";/evidence=""ECO:0000255"";CARBOHYD 494;/note=""N-linked (GlcNAc...) asparagine"";/evidence=""ECO:0000255"";CARBOHYD 541;/note=""N-linked (GlcNAc...) asparagine"";/evidence=""ECO:0000255""			+	+			+	EMC1-BPA_EMC6-BPA	x		x	4.08135	0.0014375	3.0374	1.34314	x	8.06991	0	3.31523	1.55214	0.584105	0.571525	0.277825	0.124754	5.56488	0.0116471	2.44393	1.12127	7.84706	7.04584	7.92904	7.85787	8.04941	6.57961	7.72436	7.54675	7.34698	5.90698	6.19556	5.82381	5.08055	5.697	5.5461	8.226
Q9H173	SIL1	Nucleotide exchange factor SIL1		SUBCELLULAR LOCATION: Endoplasmic reticulum lumen {ECO:0000269|PubMed:12356756, ECO:0000269|PubMed:16282978}.	CARBOHYD 193;/note=""N-linked (GlcNAc...) asparagine"";/evidence=""ECO:0000269|PubMed:19159218"";CARBOHYD 236;/note=""N-linked (GlcNAc...) asparagine"";/evidence=""ECO:0000255""	SIGNAL 1..31;/evidence=""ECO:0000255""		+	+			+	EMC1-BPA_EMC6-BPA	x			3.24662	0.003	2.91666	1.22775		5.48179	0	3.56729	1.54121	1.6392	0.38217	0.65063	0.292514	3.84442	0.004	3.15152	1.30069	7.22682	7.22842	7.32703	7.59423	7.60376	6.10473	7.54029	8.35529	7.8347	3.57756	6.01329	1.76849	3.71959	5.58304	4.97696	8.50221
P54709	ATP1B3	Sodium/potassium-transporting ATPase subunit beta-3	TRANSMEM 36..56;/note=""Helical;Signal-anchor for type II membrane protein"";/evidence=""ECO:0000255""	SUBCELLULAR LOCATION: Apical cell membrane {ECO:0000250|UniProtKB:Q63377};Single-pass type II membrane protein {ECO:0000255}. Basolateral cell membrane {ECO:0000250|UniProtKB:Q63377};Single-pass type II membrane protein {ECO:0000255}. Melanosome {ECO:0000269|PubMed:17081065}. Note=Identified by mass spectrometry in melanosome fractions from stage I to stage IV.	CARBOHYD 124;/note=""N-linked (GlcNAc...) asparagine"";/evidence=""ECO:0000255"";CARBOHYD 240;/note=""N-linked (GlcNAc...) asparagine"";/evidence=""ECO:0000269|PubMed:12754519""			+	+			+	EMC1-BPA_EMC6-BPA		x		5.12223	0	3.9499	1.78852		4.87652	0	3.57158	1.50107	0.400775	0.512203	-0.37832	-0.156346	2.7913	0.038988	2.0767	0.85894	9.6469	9.80232	9.92248	9.15029	9.62494	8.00155	8.76569	8.56857	7.93908	7.19708	7.61036	7.45928	7.41695	7.34242	7.24726	10.396
A0A087X117;A0A0G2JN29;Q15155	NOMO1	Nodal modulator 1	TRANSMEM 1156..1176;/note=""Helical"";/evidence=""ECO:0000255""	SUBCELLULAR LOCATION: Endoplasmic reticulum membrane {ECO:0000269|PubMed:17261586, ECO:0000269|PubMed:36261522};Single-pass type I membrane protein {ECO:0000305}.	CARBOHYD 50;/note=""N-linked (GlcNAc...) asparagine"";/evidence=""ECO:0000255"";CARBOHYD 218;/note=""N-linked (GlcNAc...) asparagine"";/evidence=""ECO:0000255"";CARBOHYD 618;/note=""N-linked (GlcNAc...) asparagine"";/evidence=""ECO:0000269|PubMed:19159218""	SIGNAL 1..31;/evidence=""ECO:0000255""		+	+			+	EMC1-BPA_EMC6-BPA	x	x		6.71469	0	3.66368	1.75091		7.20764	0	3.25977	1.50086	1.08251	0.475923	-0.40391	-0.183628	5.52808	0.0052	2.72865	1.23858	10.0211	10.1944	10.266	9.488	9.77899	8.24136	9.62316	9.38205	8.27567	7.84346	8.04459	7.41948	7.04663	7.17763	6.85954	10.4233
P61009	SPCS3	Signal peptidase complex subunit 3	TRANSMEM 12..32;/note=""Helical;Signal-anchor for type II membrane protein"";/evidence=""ECO:0000255""	SUBCELLULAR LOCATION: Endoplasmic reticulum membrane {ECO:0000250|UniProtKB:P61008};Single-pass type II membrane protein {ECO:0000250|UniProtKB:P61008}.	CARBOHYD 141;/note=""N-linked (GlcNAc...) asparagine"";/evidence=""ECO:0000269|PubMed:19159218, ECO:0000269|PubMed:34388369""			+	+			+	EMC1-BPA_EMC6-BPA	x	x		5.62905	0	3.01514	1.4184		9.37614	0	2.99894	1.43893	0.0458062	0.970883	-0.0161934	-0.00762344	6.31595	0.0483265	1.72333	0.821307	8.4924	8.84373	8.93066	8.77509	8.85424	7.57764	8.61514	8.50717	7.93221	7.79913	7.64466	7.32583	6.96274	7.14959	6.93588	9.20482
Q9BV81	EMC6	ER membrane protein complex subunit 6	TRANSMEM 29..44;/note=""Helical"";/evidence=""ECO:0000269|PubMed:32439656"";TRANSMEM 51..71;/note=""Helical"";/evidence=""ECO:0000269|PubMed:32439656"";TRANSMEM 90..106;/note=""Helical"";/evidence=""ECO:0000269|PubMed:32439656""	SUBCELLULAR LOCATION: Endoplasmic reticulum membrane {ECO:0000269|PubMed:22119785, ECO:0000269|PubMed:30415835};Multi-pass membrane protein {ECO:0000269|PubMed:32439656, ECO:0000269|PubMed:32459176}.				+	+			+	EMC1-BPA_EMC6-BPA	x		x	1.94257	0	4.44005	1.41466	x	2.97911	0	4.02942	1.43628	0.401428	0.492514	-0.41063	-0.167262	6.51169	0	-7.44699	-3.10585	11.081	9.83559	10.5097	10.9133	10.0501	10.1796	10.3585	9.92247	9.35379	17.9645	17.9543	17.8098	17.7585	17.356	17.4208	14.4101
Q9H813;Q9H813-2	PACC1	Proton-activated chloride channel;Isoform 2 of Proton-activated chloride channel	TRANSMEM 65..85;/note=""Helical"";/evidence=""ECO:0000255"";TRANSMEM 302..318;/note=""Helical"";/evidence=""ECO:0000255""	SUBCELLULAR LOCATION: Cell membrane {ECO:0000269|PubMed:31023925, ECO:0000269|PubMed:31318332};Multi-pass membrane protein {ECO:0000305}.	CARBOHYD 155;/note=""N-linked (GlcNAc...) asparagine"";/evidence=""ECO:0000269|PubMed:19349973"";CARBOHYD 162;/note=""N-linked (GlcNAc...) asparagine"";/evidence=""ECO:0000269|PubMed:19349973""			+	+			+	EMC1-BPA_EMC6-BPA		x		4.80009	0	4.04115	1.79773		4.90317	0	3.34513	1.42203	0.994107	0.383496	-0.696021	-0.293782	2.73969	0.03296	2.19532	0.895652	7.30265	7.17236	7.39703	6.06354	6.78671	5.23993	6.39092	5.80198	4.66371	2.92836	3.45161	4.55406	4.78166	3.59711	4.81926	7.89403
P16870;P16870-2	CPE	Carboxypeptidase E;Isoform 2 of Carboxypeptidase E		SUBCELLULAR LOCATION: [Isoform 1]: Cytoplasmic vesicle, secretory vesicle {ECO:0000250|UniProtKB:Q00493}. Cytoplasmic vesicle, secretory vesicle membrane {ECO:0000250|UniProtKB:P15087};Peripheral membrane protein {ECO:0000250|UniProtKB:P15087}. Secreted {ECO:0000250|UniProtKB:P15087}. Note=Associated with the secretory granule membrane through direct binding to lipid rafts in intragranular condit…	CARBOHYD 139;/note=""N-linked (GlcNAc...) asparagine"";/evidence=""ECO:0000255"";CARBOHYD 390;/note=""N-linked (GlcNAc...) asparagine"";/evidence=""ECO:0000255""	SIGNAL 1..25;/evidence=""ECO:0000255""		+	+			+	EMC1-BPA_EMC6-BPA				3.18661	0	3.62562	1.46137		4.6222	8.88889e-05	3.30752	1.38947	0.382277	0.553627	-0.318108	-0.134397	4.61796	0.002	3.65356	1.54027	8.45583	7.94754	7.41227	7.05073	7.8678	6.08359	7.19222	7.24857	5.67588	4.15521	3.75395	3.22866	4.5924	3.72657	3.58164	7.94816
Q9NWM8	FKBP14	Peptidyl-prolyl cis-trans isomerase FKBP14		SUBCELLULAR LOCATION: Endoplasmic reticulum lumen {ECO:0000255|PROSITE-ProRule:PRU10138, ECO:0000269|PubMed:22265013}.	CARBOHYD 176;/note=""N-linked (GlcNAc...) asparagine"";/evidence=""ECO:0000255""	SIGNAL 1..19;/evidence=""ECO:0000269|PubMed:15340161""		+	+			+	EMC1-BPA_EMC6-BPA				2.73433	0.00330909	2.89382	1.16585		2.81587	7.84314e-05	3.85473	1.36742	0.445932	0.363253	0.960911	0.322769	2.29769	0.00352941	3.76739	1.283	7.5955	6.64007	6.03341	8.4728	7.62633	7.7092	4.90937	9.61933	5.64227	4.7652	3.38245	6.32849	4.07171	3.63599	4.14183	7.40874
Q13438;Q13438-2;Q13438-3;Q13438-4;Q13438-5;Q13438-6;Q13438-7;Q13438-8	OS9	Protein OS-9;Isoform 2 of Protein OS-9;Isoform 3 of Protein OS-9;Isoform 4 of Protein OS-9;Isoform 5 of Protein OS-9;Isoform 6 of Protein OS-9;Isoform 7 of Protein OS-9;Isoform 8 of Protein OS-9		SUBCELLULAR LOCATION: Endoplasmic reticulum lumen {ECO:0000269|PubMed:18264092, ECO:0000269|PubMed:18417469, ECO:0000269|PubMed:19084021}.	CARBOHYD 177;/note=""N-linked (GlcNAc...) asparagine"";/evidence=""ECO:0000255""	SIGNAL 1..25;/evidence=""ECO:0000255""		+	+			+	EMC1-BPA_EMC6-BPA	x			3.01151	0.00280851	2.93588	1.21069		5.14319	0.000150943	3.08008	1.33844	0.517909	0.732205	0.144198	0.0677033	4.57976	0.0024	3.31481	1.41533	7.50863	7.32727	7.49828	7.97649	7.60014	6.44311	7.61405	7.46255	6.73527	3.63875	4.27407	4.20177	3.50264	4.14495	5.17474	7.89523
Q68CQ7	GLT8D1	Glycosyltransferase 8 domain-containing protein 1	TRANSMEM 8..28;/note=""Helical;Signal-anchor for type II membrane protein"";/evidence=""ECO:0000255""	SUBCELLULAR LOCATION: Membrane {ECO:0000305};Single-pass type II membrane protein {ECO:0000305}.	CARBOHYD 249;/note=""N-linked (GlcNAc...) asparagine"";/evidence=""ECO:0000269|PubMed:19159218"";CARBOHYD 257;/note=""N-linked (GlcNAc...) asparagine"";/evidence=""ECO:0000255""			+	+			+	EMC1-BPA_EMC6-BPA		x		4.09914	0	3.6707	1.5868		5.18847	0.000148148	3.03403	1.32337	0.847992	0.398072	-0.636674	-0.266982	2.27136	0.038989	2.15418	0.847487	6.43036	6.8048	7.53762	6.08162	6.74183	4.83495	5.43544	6.53229	4.39831	5.60522	4.84056	4.30289	3.21413	5.43123	3.75485	6.92652
P36955	SERPINF1	Pigment epithelium-derived factor		SUBCELLULAR LOCATION: Secreted {ECO:0000269|PubMed:17081065}. Melanosome {ECO:0000269|PubMed:17081065}. Note=Enriched in stage I melanosomes.	CARBOHYD 285;/note=""N-linked (GlcNAc...) (complex) asparagine"";/evidence=""ECO:0000269|PubMed:11562499, ECO:0000269|PubMed:16335952, ECO:0000269|PubMed:19139490, ECO:0000269|PubMed:19159218""	SIGNAL 1..19		+	+			+	EMC1-BPA_EMC6-BPA				1.79328	0.00451327	2.65646	0.967835		4.36017	0.000142857	3.14893	1.31558	0.405609	0.459647	0.492467	0.193802	5.48678	0.0032	4.03435	1.75067	6.91632	5.0745	7.36101	6.64935	7.12912	4.787	7.07915	6.11979	5.15776	3.89543	6.05007	5.88524	3.18301	2.88462	2.65854	7.33389
Q9NVV0	TMEM38B	Trimeric intracellular cation channel type B	TRANSMEM 20..33;/note=""Helical;Name=1"";/evidence=""ECO:0000255"";TRANSMEM 51..70;/note=""Helical;Name=2"";/evidence=""ECO:0000255"";TRANSMEM 83..99;/note=""Helical;Name=3"";/evidence=""ECO:0000255"";TRANSMEM 105..121;/note=""Helical;Name=4"";/evidence=""ECO:0000255"";TRANSMEM 140..156;/note=""Helical;Name=5"";/evidence=""ECO:0000255"";TRANSMEM 180..195;/note=""Helical;Name=6"";/evidence=""ECO:0…	SUBCELLULAR LOCATION: Endoplasmic reticulum membrane {ECO:0000250|UniProtKB:Q9DAV9};Multi-pass membrane protein {ECO:0000250|UniProtKB:Q9DAV9}.				+	+			+	EMC1-BPA_EMC6-BPA			x	2.82131	0.00445378	2.2632	0.958716	!	6.02512	0.000275862	2.89952	1.30781	1.62691	0.390588	0.636326	0.286523	6.2092	0.0141111	-2.32822	-1.08916	7.7977	6.86542	7.19778	7.84903	7.81522	6.71749	8.08918	7.57628	8.12914	10.1269	10.0052	10.3784	10.3364	10.304	10.1142	8.22015
Q14697-2	GANAB	Isoform 2 of Neutral alpha-glucosidase AB						+	+			+	EMC1-BPA_EMC6-BPA				5.55174	0	3.02073	1.41781		6.17843	0.00025	2.78981	1.26838	0.43988	0.618773	-0.230916	-0.103206	5.1355	0.00672	2.65563	1.19301	11.4208	11.5947	11.8329	11.1335	11.3795	9.87743	11.3961	10.8251	10.9619	9.02269	9.43826	8.63767	8.7085	8.81336	8.66694	11.8944
A0A7P0T861;K7EL50;P27797	CALR	Calreticulin		SUBCELLULAR LOCATION: Endoplasmic reticulum lumen {ECO:0000269|PubMed:10358038, ECO:0000269|PubMed:11149926}. Cytoplasm, cytosol {ECO:0000269|PubMed:11149926}. Secreted, extracellular space, extracellular matrix {ECO:0000305}. Cell surface {ECO:0000269|PubMed:10358038}. Sarcoplasmic reticulum lumen {ECO:0000250|UniProtKB:P28491}. Cytoplasmic vesicle, secretory vesicle, Cortical granule {ECO:00002…	CARBOHYD 344;/note=""N-linked (GlcNAc...) asparagine"";/evidence=""ECO:0000269|PubMed:19159218""	SIGNAL 1..17;/evidence=""ECO:0000269|PubMed:1286669, ECO:0000269|PubMed:1911778, ECO:0000269|PubMed:2400400, ECO:0000269|PubMed:3260607, ECO:0000269|PubMed:7841019, ECO:0000269|PubMed:8418194, ECO:0000269|PubMed:9150948, ECO:0007744|PubMed:25944712""		+	+			+	EMC1-BPA_EMC6-BPA	x			4.45791	0.0025641	2.78067	1.26377		6.26478	0.000294118	2.6658	1.2196	0.280672	0.790305	-0.114867	-0.0529023	6.44386	0.00466667	2.99253	1.38319	9.33693	9.33265	9.59731	9.27491	9.18952	8.10588	9.33181	8.87075	9.38915	7.46233	6.75249	6.59778	6.23674	6.36474	6.34322	9.75062
P11441	UBL4A	Ubiquitin-like protein 4A		SUBCELLULAR LOCATION: Cytoplasm, cytosol {ECO:0000269|PubMed:20676083, ECO:0000269|PubMed:21636303}. Nucleus {ECO:0000269|PubMed:21636303}.				+	+			+	EMC1-BPA_EMC6-BPA	x			5.22401	0.0028	2.25125	1.06527		5.12469	0.000277778	2.70883	1.19518	0.754958	0.457074	0.457581	0.198615	3.46641	0.0393659	1.9814	0.859259	8.65897	8.55867	8.46023	9.18477	9.45539	7.71047	9.3264	9.37659	8.21115	7.34074	7.88753	6.98206	7.15312	7.06835	6.88493	8.44764
A0A1B0GVW0;O75787;O75787-2	ATP6AP2	ATPase H(+)-transporting lysosomal accessory protein 2;Renin receptor;Isoform 2 of Renin receptor	TRANSMEM 303..323;/note=""Helical"";/evidence=""ECO:0000255""	SUBCELLULAR LOCATION: Endoplasmic reticulum membrane {ECO:0000269|PubMed:29127204};Single-pass type I membrane protein {ECO:0000305}. Lysosome membrane {ECO:0000269|PubMed:29127204};Single-pass type I membrane protein {ECO:0000305}. Cytoplasmic vesicle, autophagosome membrane {ECO:0000250|UniProtKB:Q9CYN9};Single-pass type I membrane protein {ECO:0000305}. Cell projection, dendritic spine membran…		SIGNAL 1..16;/evidence=""ECO:0000255""		+	+			+	EMC1-BPA_EMC6-BPA		x		3.56197	0.00286131	2.52228	1.10701		6.63866	0.000405063	2.51103	1.16433	0.0204382	0.981563	-0.0112553	-0.00514317	5.51165	0.0330286	1.95452	0.910663	9.06303	8.38114	9.13337	8.68082	9.02629	7.47432	8.81844	8.60808	7.93957	7.05556	7.15355	6.88682	7.02497	7.07449	6.58076	9.05781
Q16832	DDR2	Discoidin domain-containing receptor 2	TRANSMEM 400..421;/note=""Helical"";/evidence=""ECO:0000255""	SUBCELLULAR LOCATION: Cell membrane {ECO:0000269|PubMed:18201965, ECO:0000269|PubMed:20223752, ECO:0000269|PubMed:9659899};Single-pass type I membrane protein {ECO:0000269|PubMed:18201965, ECO:0000269|PubMed:20223752, ECO:0000269|PubMed:9659899}.	CARBOHYD 121;/note=""N-linked (GlcNAc...) asparagine"";/evidence=""ECO:0000255"";CARBOHYD 213;/note=""N-linked (GlcNAc...) asparagine"";/evidence=""ECO:0000255"";CARBOHYD 261;/note=""N-linked (GlcNAc...) asparagine"";/evidence=""ECO:0000255"";CARBOHYD 280;/note=""N-linked (GlcNAc...) asparagine"";/evidence=""ECO:0000255"";CARBOHYD 372;/note=""N-linked (GlcNAc...) asparagine"";/evidence=""ECO:0000…	SIGNAL 1..21;/evidence=""ECO:0000255""		+	+			+	EMC1-BPA_EMC6-BPA		x		2.56453	0.00325926	3.27092	1.26035		3.58627	0.000722892	2.80721	1.14452	0.679301	0.456757	-0.463713	-0.19856	2.92313	0.0262667	2.34569	0.958487	7.15742	6.45905	6.4322	6.57213	6.15369	5.1069	5.42987	5.87264	6.16759	3.33081	4.36019	5.99142	4.42847	4.3384	2.85358	7.00087
H3BP20;H3BS10;P06865	HEXA	Beta-hexosaminidase;Beta-hexosaminidase;Beta-hexosaminidase subunit alpha		SUBCELLULAR LOCATION: Lysosome.	CARBOHYD 115;/note=""N-linked (GlcNAc...) asparagine"";/evidence=""ECO:0000269|PubMed:1533633, ECO:0000269|PubMed:16698036, ECO:0000305|PubMed:11707436"";CARBOHYD 157;/note=""N-linked (GlcNAc...) asparagine"";/evidence=""ECO:0000269|PubMed:1533633, ECO:0000269|PubMed:16698036, ECO:0000269|PubMed:19159218, ECO:0000305|PubMed:11707436"";CARBOHYD 295;/note=""N-linked (GlcNAc...) asparagine"";/eviden…	SIGNAL 1..22;/evidence=""ECO:0000269|PubMed:2952641, ECO:0000305|PubMed:11707436""		+	+			+	EMC1-BPA_EMC6-BPA				3.14645	0.00316522	2.70899	1.14468		4.48145	0.000705882	2.64314	1.14035	0.0945435	0.880237	-0.0658472	-0.0291882	1.90683	0.045125	2.20809	0.829862	7.77577	7.52275	7.42761	6.74692	7.76653	6.44449	7.59341	7.34655	7.32173	3.18345	6.62747	5.74092	6.43386	6.02696	3.4435	7.65243
A0A1B0GWI2;O75503	CLN5	Ceroid-lipofuscinosis neuronal protein 5 (Fragment);Ceroid-lipofuscinosis neuronal protein 5	TRANSMEM 24..41;/note=""Helical;Signal-anchor for type II membrane protein"";/evidence=""ECO:0000255""	SUBCELLULAR LOCATION: [Ceroid-lipofuscinosis neuronal protein 5, secreted form]: Lysosome {ECO:0000269|PubMed:11971870, ECO:0000269|PubMed:20052765, ECO:0000269|PubMed:22431521, ECO:0000269|PubMed:24038957, ECO:0000269|PubMed:24058541}.;SUBCELLULAR LOCATION: [Ceroid-lipofuscinosis neuronal protein 5]: Membrane {ECO:0000269|PubMed:24038957};Single-pass type II membrane protein {ECO:0000269|PubMed:…	CARBOHYD 130;/note=""N-linked (GlcNAc...) asparagine"";/evidence=""ECO:0000269|PubMed:24058541"";CARBOHYD 143;/note=""N-linked (GlcNAc...) asparagine"";/evidence=""ECO:0000269|PubMed:24058541"";CARBOHYD 178;/note=""N-linked (GlcNAc...) asparagine"";/evidence=""ECO:0000269|PubMed:24058541"";CARBOHYD 203;/note=""N-linked (GlcNAc...) asparagine"";/evidence=""ECO:0000269|PubMed:24058541"";CARBOHYD 25…			+	+			+	EMC1-BPA_EMC6-BPA		x		2.47766	0.00275758	2.82984	1.11449		3.91962	0.0010297	2.55697	1.07946	0.203684	0.610571	-0.27287	-0.107646	2.69051	0.0325405	2.20905	0.896797	5.41715	7.09105	7.15569	5.79281	6.37621	4.44905	6.1237	5.44463	6.2033	3.2498	4.60148	3.79311	3.82362	3.54568	4.84885	7.47766
A0A3B3IUC4;A0A6Q8PFA9;P06280	GLA	Alpha-galactosidase;Alpha-galactosidase;Alpha-galactosidase A		SUBCELLULAR LOCATION: Lysosome.	CARBOHYD 139;/note=""N-linked (GlcNAc...) asparagine"";/evidence=""ECO:0000269|PubMed:15003450"";CARBOHYD 192;/note=""N-linked (GlcNAc...) asparagine"";/evidence=""ECO:0000269|PubMed:15003450"";CARBOHYD 215;/note=""N-linked (GlcNAc...) asparagine"";/evidence=""ECO:0000269|PubMed:15003450, ECO:0000269|PubMed:19159218""	SIGNAL 1..31		+	+			+	EMC1-BPA_EMC6-BPA				4.34066	0.00263158	2.82961	1.27724		5.74515	0.00101961	2.36693	1.07943	1.45616	0.440656	-0.462678	-0.212495	4.57534	0.0272903	2.10737	0.950201	8.52439	8.38022	8.73157	8.00377	8.35202	6.65202	8.01736	7.60445	7.61602	5.79493	6.55149	5.87099	6.24264	5.54253	6.14087	8.31019
P26572	MGAT1	Alpha-1,3-mannosyl-glycoprotein 2-beta-N-acetylglucosaminyltransferase	TRANSMEM 7..29;/note=""Helical;Signal-anchor for type II membrane protein"";/evidence=""ECO:0000255""	SUBCELLULAR LOCATION: Golgi apparatus membrane {ECO:0000269|PubMed:20378551};Single-pass type II membrane protein {ECO:0000305}. Cytoplasm, perinuclear region {ECO:0000269|PubMed:30983867}. Note=Co-localizes with BRI3 isoform 1 at the perinuclear region. {ECO:0000269|PubMed:30983867}.				+	+			+	EMC1-BPA_EMC6-BPA	x	x		3.20751	0.00282171	2.61813	1.11707		4.63704	0.00111111	2.41226	1.0598	0.259869	0.666853	-0.205862	-0.0884436	4.16029	0.0116129	2.63035	1.13626	6.97073	6.44719	7.47243	6.20554	6.39697	5.5294	6.83208	6.61769	5.73904	5.65383	6.2908	2.73349	4.30671	4.46357	3.61142	7.5848
P33908	MAN1A1	Mannosyl-oligosaccharide 1,2-alpha-mannosidase IA	TRANSMEM 42..62;/note=""Helical;Signal-anchor for type II membrane protein"";/evidence=""ECO:0000255""	SUBCELLULAR LOCATION: Golgi apparatus membrane;Single-pass type II membrane protein.	CARBOHYD 513;/note=""N-linked (GlcNAc...) asparagine"";/evidence=""ECO:0000255""			+	+			+	EMC1-BPA_EMC6-BPA	x	x		1.85955	0.00371574	2.74632	1.0024		3.06681	0.00127586	2.61404	1.04311	0.218191	0.766215	-0.132281	-0.0589392	5.63651	0.004	2.79692	1.27098	7.17406	7.43264	6.665	6.55298	7.24672	6.0505	6.5388	7.20453	6.1884	4.26885	5.89807	5.77211	4.20905	4.25802	4.01703	7.32601
Q8N4V1;Q8N4V1-2	MMGT1	ER membrane protein complex subunit 5;Isoform 2 of ER membrane protein complex subunit 5	TRANSMEM 4..22;/note=""Helical"";/evidence=""ECO:0000269|PubMed:32439656"";TRANSMEM 44..63;/note=""Helical"";/evidence=""ECO:0000269|PubMed:32439656""	SUBCELLULAR LOCATION: Endoplasmic reticulum membrane {ECO:0000269|PubMed:22119785};Multi-pass membrane protein {ECO:0000269|PubMed:32439656, ECO:0000269|PubMed:32459176}. Golgi apparatus membrane {ECO:0000250|UniProtKB:Q8K273};Multi-pass membrane protein {ECO:0000269|PubMed:32439656, ECO:0000269|PubMed:32459176}. Early endosome membrane {ECO:0000250|UniProtKB:Q8K273};Multi-pass membrane protein {…					+			+	EMC1-BPA_EMC6-BPA			x	0.847972	0.0634181	1.53063	0.531749	x	3.73258	0.00133333	2.40215	1.01412	0.528731	0.368995	0.871512	0.314428	3.20994	0.0245926	-2.35986	-0.982503	6.70655	4.26599	3.29765	4.39218	5.47208	4.91077	6.10115	5.71087	7.1766	7.85889	7.61817	8.12607	8.19935	8.00004	7.7649	6.89941
Q6UVY6;Q6UVY6-2	MOXD1	DBH-like monooxygenase protein 1;Isoform 2 of DBH-like monooxygenase protein 1	TRANSMEM 593..613;/note=""Helical"";/evidence=""ECO:0000255""	SUBCELLULAR LOCATION: Endoplasmic reticulum membrane {ECO:0000250};Single-pass type I membrane protein {ECO:0000250}.	CARBOHYD 114;/note=""N-linked (GlcNAc...) asparagine"";/evidence=""ECO:0000255"";CARBOHYD 247;/note=""N-linked (GlcNAc...) asparagine"";/evidence=""ECO:0000255"";CARBOHYD 476;/note=""N-linked (GlcNAc...) asparagine"";/evidence=""ECO:0000255"";CARBOHYD 517;/note=""N-linked (GlcNAc...) asparagine"";/evidence=""ECO:0000255""	SIGNAL 1..19;/evidence=""ECO:0000255""		+	+			+	EMC1-BPA_EMC6-BPA		x		1.25007	0.00805016	2.6575	0.864511		2.19097	0.00135338	2.76926	1.00425	0.0950782	0.82007	0.11176	0.0459506	2.73812	0.00723077	3.09745	1.17467	7.62792	7.15265	6.41921	6.8915	6.96225	5.53713	6.29989	7.20913	6.42144	4.5627	5.49142	6.09713	3.06807	5.65184	3.5228	7.58925
Q92520	FAM3C	Protein FAM3C		SUBCELLULAR LOCATION: Secreted {ECO:0000250}. Cytoplasmic vesicle {ECO:0000269|PubMed:16959614}. Note=Cytoplasmic in some cancer cells.		SIGNAL 1..24;/evidence=""ECO:0000255""		+	+		+	+	EMC1-BPA_EMC6-BPA				2.2311	0.00356989	2.59281	1.01107		3.37026	0.00147059	2.42642	1.002	0.146361	0.730937	-0.166388	-0.0683107	3.14503	0.0262456	2.32853	0.967529	5.71564	6.24498	7.10819	5.78995	5.52268	4.9871	5.85687	6.21144	5.48327	3.83394	3.4289	6.39888	3.89958	4.40932	3.27514	7.36507
Q5VUD6;Q5VUD6-2	DIPK1B	Divergent protein kinase domain 1B;Isoform 2 of Divergent protein kinase domain 1B	TRANSMEM 31..51;/note=""Helical"";/evidence=""ECO:0000255""	SUBCELLULAR LOCATION: Endoplasmic reticulum membrane {ECO:0000250};Single-pass type II membrane protein {ECO:0000250}.				+	+			+	EMC1-BPA_EMC6-BPA		x		2.48381	0.00680851	2.17183	0.90027		4.03756	0.00150355	2.29956	0.991607	0.157507	0.780569	0.127728	0.0552111	4.05527	0.012375	2.62854	1.12968	5.53093	6.40153	6.26792	6.41488	6.58078	4.73799	6.48382	5.43858	4.96315	3.67947	6.00943	6.20957	3.0293	4.08659	3.58207	6.44802
Q96DZ1;Q96DZ1-3	ERLEC1	Endoplasmic reticulum lectin 1;Isoform 3 of Endoplasmic reticulum lectin 1		SUBCELLULAR LOCATION: Endoplasmic reticulum lumen {ECO:0000269|PubMed:16531414, ECO:0000269|PubMed:18502753}.	CARBOHYD 195;/note=""N-linked (GlcNAc...) asparagine"";/evidence=""ECO:0000255""	SIGNAL 1..33;/evidence=""ECO:0000255""			+			+	EMC1-BPA_EMC6-BPA	x			1.13431	0.132729	1.002	0.410072		4.08327	0.0017415	2.25282	0.976131	1.83065	0.280473	1.25082	0.523545	2.9202	0.0378391	2.03987	0.853705	6.06527	4.80744	5.98629	7.02167	6.30305	5.57209	6.79051	6.44746	5.40999	4.75638	4.40324	5.93179	4.86321	4.10926	5.5194	7.39873
P08236;P08236-2;P08236-3	GUSB	Beta-glucuronidase;Isoform 2 of Beta-glucuronidase;Isoform 3 of Beta-glucuronidase		SUBCELLULAR LOCATION: Lysosome.	CARBOHYD 173;/note=""N-linked (GlcNAc...) asparagine"";/evidence=""ECO:0000269|PubMed:19159218"";CARBOHYD 272;/note=""N-linked (GlcNAc...) asparagine"";/evidence=""ECO:0000269|PubMed:12754519, ECO:0000269|PubMed:16335952, ECO:0000269|PubMed:19159218"";CARBOHYD 420;/note=""N-linked (GlcNAc...) asparagine"";CARBOHYD 631;/note=""N-linked (GlcNAc...) asparagine"";/evidence=""ECO:0000269|PubMed:191592…	SIGNAL 1..22;/evidence=""ECO:0000269|PubMed:1311180""		+	+			+	EMC1-BPA_EMC6-BPA				3.50311	0.00700337	1.97185	0.886625		5.37886	0.00175676	2.1315	0.971531	0.31985	0.716757	0.159652	0.0721293	3.37771	0.00495238	3.08226	1.23677	6.68417	6.12054	6.54659	6.5133	7.0961	4.72	6.51525	6.23665	5.21542	4.09821	4.81954	5.48175	3.77478	4.59492	2.21378	6.89792
Q8N0U8	VKORC1L1	Vitamin K epoxide reductase complex subunit 1-like protein 1	TRANSMEM 14..36;/note=""Helical"";/evidence=""ECO:0000250|UniProtKB:Q6TEK8"";TRANSMEM 88..102;/note=""Helical"";/evidence=""ECO:0000250|UniProtKB:Q6TEK8"";TRANSMEM 108..135;/note=""Helical"";/evidence=""ECO:0000250|UniProtKB:Q6TEK8"";TRANSMEM 139..160;/note=""Helical"";/evidence=""ECO:0000250|UniProtKB:Q6TEK8""	SUBCELLULAR LOCATION: Endoplasmic reticulum membrane {ECO:0000269|PubMed:21367861, ECO:0000269|PubMed:24532791};Multi-pass membrane protein {ECO:0000269|PubMed:21367861, ECO:0000269|PubMed:24532791}.				+	+			+	EMC1-BPA_EMC6-BPA			x	1.01389	0.0242662	2.04892	0.681995	x	3.59745	0.00174497	2.30153	0.971206	0.107317	0.66899	0.252609	0.0878788	3.97511	0.00430769	-3.27254	-1.35295	3.49932	6.83523	7.21643	5.89337	5.51783	5.90748	7.23559	6.29971	7.04763	9.63507	9.84123	9.48023	9.14535	9.61881	9.36228	6.21122
A0A7I2V2F9;E7EUI6;H7C4K3;P05556	ITGB1	Integrin beta;Integrin beta;Integrin beta;Integrin beta-1	TRANSMEM 729..751;/note=""Helical"";/evidence=""ECO:0000255""	SUBCELLULAR LOCATION: Cell membrane {ECO:0000269|PubMed:17158881, ECO:0000269|PubMed:32487760, ECO:0000269|PubMed:35687021, ECO:0000303|PubMed:10455171};Single-pass type I membrane protein {ECO:0000255}. Cell projection, invadopodium membrane {ECO:0000269|PubMed:10455171};Single-pass type I membrane protein {ECO:0000255}. Cell projection, ruffle membrane {ECO:0000269|PubMed:10455171, ECO:0000269|…	CARBOHYD 50;/note=""N-linked (GlcNAc...) asparagine"";/evidence=""ECO:0000255"";CARBOHYD 94;/note=""N-linked (GlcNAc...) asparagine"";/evidence=""ECO:0000255"";CARBOHYD 97;/note=""N-linked (GlcNAc...) asparagine"";/evidence=""ECO:0000255"";CARBOHYD 212;/note=""N-linked (GlcNAc...) asparagine"";/evidence=""ECO:0000269|PubMed:19159218"";CARBOHYD 269;/note=""N-linked (GlcNAc...) asparagine"";/eviden…	SIGNAL 1..20		+	+			+	EMC1-BPA_EMC6-BPA		x		3.04238	0.00556061	2.12024	0.920968		5.2671	0.00226829	2.03857	0.930025	0.114297	0.854241	-0.0816774	-0.0360282	3.08759	0.0267119	2.31303	0.958505	6.87228	7.83533	7.68496	6.98195	7.49797	6.32259	7.51559	7.01554	6.89732	5.26677	5.83921	5.81295	5.86254	5.37472	3.9712	7.76509
A0A7P0TAE1;A0A7P0TAT8;H0YIV0;P14625	HSP90B1	Endoplasmin		SUBCELLULAR LOCATION: Endoplasmic reticulum lumen {ECO:0000305|PubMed:12475965}. Sarcoplasmic reticulum lumen {ECO:0000250|UniProtKB:P41148}. Melanosome {ECO:0000269|PubMed:12643545, ECO:0000269|PubMed:17081065}. Note=Identified by mass spectrometry in melanosome fractions from stage I to stage IV. {ECO:0000269|PubMed:12643545, ECO:0000269|PubMed:17081065}.	CARBOHYD 62;/note=""N-linked (GlcNAc...) asparagine"";/evidence=""ECO:0000269|PubMed:19159218"";CARBOHYD 107;/note=""N-linked (GlcNAc...) asparagine"";/evidence=""ECO:0000269|PubMed:16263699, ECO:0000269|PubMed:19159218"";CARBOHYD 217;/note=""N-linked (GlcNAc...) asparagine"";/evidence=""ECO:0000269|PubMed:12754519, ECO:0000269|PubMed:19159218"";CARBOHYD 445;/note=""N-linked (GlcNAc...) asparagin…	SIGNAL 1..21;/evidence=""ECO:0000269|PubMed:12665801, ECO:0007744|PubMed:25944712""		+	+			+	EMC1-BPA_EMC6-BPA	x			4.88053	0.00380392	2.11207	0.994017		6.013	0.00224096	1.99743	0.929002	0.321746	0.789026	-0.114642	-0.05326	5.09143	0.0394074	1.85904	0.860418	11.2494	11.4074	11.3634	10.8567	11.2746	10.1477	11.3888	10.9757	11.5506	9.56834	9.88566	9.16381	9.18841	9.42915	9.48166	11.6548
A0A075B6F6;A0A0S2Z6F0;A0A3B3IT72;A0A3B3IUB5;Q8TCT9;Q8TCT9-2;Q8TCT9-4;Q8TCT9-5	HM13	Minor histocompatibility antigen H13 (Fragment);Histocompatibility 13 isoform 2;Minor histocompatibility antigen H13;Minor histocompatibility antigen H13;Minor histocompatibility antigen H13;Isoform 2 of Minor histocompatibility antigen H13;Isoform 4 of Minor histocompatibility antigen H13;Isoform 5 of Minor histocompatibility antigen H13	TRANSMEM 32..52;/note=""Helical"";/evidence=""ECO:0000255"";TRANSMEM 78..98;/note=""Helical"";/evidence=""ECO:0000255"";TRANSMEM 101..121;/note=""Helical"";/evidence=""ECO:0000255"";TRANSMEM 158..178;/note=""Helical"";/evidence=""ECO:0000255"";TRANSMEM 182..202;/note=""Helical"";/evidence=""ECO:0000255"";TRANSMEM 210..230;/note=""Helical"";/evidence=""ECO:0000255"";TRANSMEM 257..277;/note=""Helic…	SUBCELLULAR LOCATION: Endoplasmic reticulum membrane {ECO:0000269|PubMed:15998642};Multi-pass membrane protein {ECO:0000305}. Membrane {ECO:0000269|PubMed:12077416, ECO:0000269|PubMed:15385547};Multi-pass membrane protein {ECO:0000305};Lumenal side {ECO:0000269|PubMed:12077416, ECO:0000269|PubMed:15385547}.;SUBCELLULAR LOCATION: [Isoform 4]: Cell membrane {ECO:0000250|UniProtKB:Q9D8V0};Multi-pass…	CARBOHYD 10;/note=""N-linked (GlcNAc...) asparagine"";/evidence=""ECO:0000269|PubMed:19159218"";CARBOHYD 20;/note=""N-linked (GlcNAc...) asparagine"";/evidence=""ECO:0000269|PubMed:19159218""			+	+		+	+	EMC1-BPA_EMC6-BPA	x		x	2.96244	0.00392195	2.32858	0.992798	!	4.74017	0.00259887	2.02044	0.908501	0.905626	0.536782	-0.308135	-0.141576	5.82698	0.0245283	-2.10828	-0.984368	7.97242	8.18309	8.65984	7.60888	8.05872	7.34546	7.96803	8.05102	8.28491	11.1371	11.7291	10.9081	10.1843	10.2088	9.82266	8.70039
A0A0A0MTU3;Q4ZIN3;Q4ZIN3-2	TMEM259	Membralin;Membralin;Isoform 2 of Membralin	TRANSMEM 70..90;/note=""Helical"";/evidence=""ECO:0000255"";TRANSMEM 302..322;/note=""Helical"";/evidence=""ECO:0000255"";TRANSMEM 346..366;/note=""Helical"";/evidence=""ECO:0000255"";TRANSMEM 426..446;/note=""Helical"";/evidence=""ECO:0000255""	SUBCELLULAR LOCATION: Endoplasmic reticulum membrane {ECO:0000250|UniProtKB:Q8CIV2};Multi-pass membrane protein {ECO:0000255}.	CARBOHYD 189;/note=""N-linked (GlcNAc...) asparagine"";/evidence=""ECO:0000269|PubMed:19159218""				+			+	EMC1-BPA_EMC6-BPA	x		x	1.02921	0.0520921	1.56023	0.566425	x	3.88912	0.0026738	2.07211	0.900188	0.358227	0.458908	0.51188	0.195158	3.93754	0.0226667	-2.28611	-0.995438	5.54597	3.59424	6.45818	4.82918	5.99823	5.01957	6.00974	6.14689	3.91072	5.81407	8.6172	8.67745	8.12321	8.10299	7.76614	6.02379
Q99519	NEU1	Sialidase-1		SUBCELLULAR LOCATION: Lysosome membrane;Peripheral membrane protein;Lumenal side. Lysosome lumen. Cell membrane. Cytoplasmic vesicle. Lysosome {ECO:0000269|PubMed:25153125}. Note=Localized not only on the inner side of the lysosomal membrane and in the lysosomal lumen, but also on the plasma membrane and in intracellular vesicles.	CARBOHYD 186;/note=""N-linked (GlcNAc...) asparagine"";/evidence=""ECO:0000255"";CARBOHYD 343;/note=""N-linked (GlcNAc...) asparagine"";/evidence=""ECO:0000255"";CARBOHYD 352;/note=""N-linked (GlcNAc...) asparagine"";/evidence=""ECO:0000269|PubMed:19159218""	SIGNAL 1..47;/evidence=""ECO:0000269|PubMed:9480870""		+	+			+	EMC1-BPA_EMC6-BPA				4.21793	0.0087052	1.81372	0.845037		5.59824	0.00289447	1.9231	0.888794	0.253459	0.803093	0.109381	0.0502256	3.10531	0.0122286	2.77469	1.11335	8.7222	8.4665	8.78021	8.44874	8.71023	7.41822	8.68286	8.54568	7.36946	6.95346	4.06905	6.25693	6.95053	4.61023	6.41224	9.12674
Q9P2K2	TXNDC16	Thioredoxin domain-containing protein 16		SUBCELLULAR LOCATION: Secreted {ECO:0000269|PubMed:25122923}. Endoplasmic reticulum lumen {ECO:0000269|PubMed:21359175, ECO:0000269|PubMed:25122923}.	CARBOHYD 460;/note=""N-linked (GlcNAc...) asparagine"";/evidence=""ECO:0000255""	SIGNAL 1..27;/evidence=""ECO:0000255, ECO:0000269|PubMed:25122923""			+			+	EMC1-BPA_EMC6-BPA				0.485487	0.231893	0.819117	0.297413		4.21635	0.00292	2.00982	0.888089	0.993345	0.292904	1.1907	0.452402	4.23995	0.00842857	2.69211	1.16377	4.30746	6.73787	7.07914	6.43609	7.76803	5.47086	7.54112	7.16404	7.02246	3.34619	5.71454	5.44858	4.05627	4.79071	4.77327	7.35088
Q14696	MESD	LRP chaperone MESD		SUBCELLULAR LOCATION: Endoplasmic reticulum {ECO:0000269|PubMed:15014448, ECO:0000269|PubMed:17488095}. Note=Released from apoptotic cells and shed photoreceptor outer segments. {ECO:0000250|UniProtKB:Q9ERE7}.	CARBOHYD 201;/note=""N-linked (GlcNAc...) asparagine"";/evidence=""ECO:0000255""	SIGNAL 1..33;/evidence=""ECO:0000255""		+	+			+	EMC1-BPA_EMC6-BPA				2.59677	0.0036087	2.473	1.01249		2.44211	0.00330435	2.22893	0.874621	0.17165	0.643545	-0.244071	-0.0955161	2.32682	0.0262951	2.49956	0.956515	6.23484	6.0669	6.52995	4.19057	6.59956	5.1718	6.1282	6.46834	4.31574	3.69335	4.20174	4.58002	2.72474	3.74326	4.13279	6.30343
A0A087X1G7;O60613	SELENOF	Selenoprotein F		SUBCELLULAR LOCATION: Endoplasmic reticulum lumen {ECO:0000269|PubMed:11278576}. Note=The association with UGGT1/UGCGL1 is essential for its retention in the endoplasmic reticulum.		SIGNAL 1..31;/evidence=""ECO:0000255""		+	+			+	EMC1-BPA_EMC6-BPA				3.64483	0.0166295	1.60626	0.740085		8.11573	0.00324171	1.80378	0.870144	0.635367	0.656806	0.197521	0.0918369	6.17222	0.012	2.4064	1.12237	8.4931	8.13222	7.8117	8.37113	8.37211	6.72581	8.10841	8.29455	8.29376	5.6577	6.56066	6.44593	5.6941	6.29917	5.81712	8.70887
Q9BZQ6;Q9BZQ6-2	EDEM3	ER degradation-enhancing alpha-mannosidase-like protein 3;Isoform 2 of ER degradation-enhancing alpha-mannosidase-like protein 3		SUBCELLULAR LOCATION: Endoplasmic reticulum lumen {ECO:0000255|PROSITE-ProRule:PRU10138}.	CARBOHYD 118;/note=""N-linked (GlcNAc...) asparagine"";/evidence=""ECO:0000255"";CARBOHYD 195;/note=""N-linked (GlcNAc...) asparagine"";/evidence=""ECO:0000269|PubMed:19159218"";CARBOHYD 504;/note=""N-linked (GlcNAc...) asparagine"";/evidence=""ECO:0000255"";CARBOHYD 511;/note=""N-linked (GlcNAc...) asparagine"";/evidence=""ECO:0000255"";CARBOHYD 810;/note=""N-linked (GlcNAc...) asparagine"";/evi…	SIGNAL 1..41;/evidence=""ECO:0000255""		+	+			+	EMC1-BPA_EMC6-BPA	x			4.25877	0.00995251	1.74568	0.81645		6.07954	0.00342056	1.85311	0.867358	0.296889	0.803262	0.107427	0.0499007	5.65928	0.0187826	2.20682	1.02307	7.39731	7.21664	7.58108	7.07473	7.50843	6.37088	7.4979	7.66835	7.09724	5.69742	5.78034	6.00051	5.06154	5.42817	5.40715	7.70272
M0QXF7;M0QYN0;Q969H8	MYDGF	Myeloid-derived growth factor (Fragment);Myeloid-derived growth factor;Myeloid-derived growth factor		SUBCELLULAR LOCATION: Secreted {ECO:0000269|PubMed:17362502, ECO:0000269|PubMed:25581518}. Endoplasmic reticulum-Golgi intermediate compartment {ECO:0000269|PubMed:17362502}. Endoplasmic reticulum {ECO:0000269|PubMed:29954947}. Golgi apparatus {ECO:0000269|PubMed:29954947}. Note=The C-terminal RTEL motif may provide retention in the endoplasmic reticulum. {ECO:0000269|PubMed:25581518, ECO:0000269…		SIGNAL 1..31;/evidence=""ECO:0000269|PubMed:19892738""		+	+			+	EMC1-BPA_EMC6-BPA				1.18053	0.0451693	1.56828	0.587624		2.92966	0.00343119	2.09296	0.862687	0.5428	0.440716	0.52468	0.213732	3.34647	0.0349091	2.04837	0.878749	7.58938	9.07239	9.21647	9.14797	8.71967	8.35388	8.49891	9.13446	9.26741	7.32742	6.67049	7.05807	7.51476	6.84645	6.94597	10.1535
C9JG41;Q9NQX7;Q9NQX7-3	ITM2C	Integral membrane protein 2 (Fragment);Integral membrane protein 2C;Isoform 3 of Integral membrane protein 2C	TRANSMEM 55..75;/note=""Helical;Signal-anchor for type II membrane protein"";/evidence=""ECO:0000255""	SUBCELLULAR LOCATION: Lysosome membrane {ECO:0000250};Single-pass type II membrane protein {ECO:0000250}. Cell membrane {ECO:0000269|PubMed:19114711};Single-pass type II membrane protein {ECO:0000269|PubMed:19114711}.	CARBOHYD 169;/note=""N-linked (GlcNAc...) asparagine"";/evidence=""ECO:0000305|PubMed:15606899""			+	+			+	EMC1-BPA_EMC6-BPA		x		1.99881	0.00281657	2.82252	1.04519		2.54337	0.00343379	2.15692	0.859515	1.40901	0.382897	-0.665598	-0.294168	3.38417	0.0316364	2.16848	0.924559	6.81192	6.87701	6.47296	6.03966	5.54871	5.18124	6.44911	6.60361	4.72889	3.44959	4.5642	5.02472	4.57133	3.76256	3.32578	5.97415
J3KT68;Q5BJF2	TMEM97	Sigma intracellular receptor 2	TRANSMEM 10..30;/note=""Helical;Name=1"";/evidence=""ECO:0000255"";TRANSMEM 69..89;/note=""Helical;Name=2"";/evidence=""ECO:0000255"";TRANSMEM 100..120;/note=""Helical;Name=3"";/evidence=""ECO:0000255"";TRANSMEM 141..161;/note=""Helical;Name=4"";/evidence=""ECO:0000255""	SUBCELLULAR LOCATION: Nucleus membrane {ECO:0000269|PubMed:19583955};Multi-pass membrane protein {ECO:0000255}. Rough endoplasmic reticulum membrane {ECO:0000269|PubMed:19583955};Multi-pass membrane protein {ECO:0000255}. Note=Localized at cell membrane and in lysosomes in sterol-depleted cells when expression of endogenous TMEM97 is stimulated. {ECO:0000269|PubMed:19583955}.				+	+		+	+	EMC1-BPA_EMC6-BPA			x	1.21399	0.0069589	2.81955	0.889048	x	1.85078	0.00347598	2.32509	0.847402	0.730276	0.441714	-0.494459	-0.211552	6.52847	0.00375	-2.7543	-1.28329	6.32396	7.67205	7.82668	6.57622	6.59411	5.95839	7.00464	6.70242	8.46481	9.42415	9.23064	9.13722	9.40302	9.75374	9.44546	7.34502
A0A2U3TZE7;G3V4C4;H0YJW4;O43405	COCH	Cochlin;Cochlin;Cochlin (Fragment);Cochlin		SUBCELLULAR LOCATION: Secreted, extracellular space, extracellular matrix {ECO:0000269|PubMed:12843317, ECO:0000269|PubMed:22610276}.	CARBOHYD 100;/note=""N-linked (GlcNAc...) asparagine"";/evidence=""ECO:0000255"";CARBOHYD 221;/note=""N-linked (GlcNAc...) asparagine"";/evidence=""ECO:0000255""	SIGNAL 1..24;/evidence=""ECO:0000255""		+	+			+	EMC1-BPA_EMC6-BPA				4.18989	0.00434545	2.11324	0.972608		3.22243	0.00381102	1.94666	0.826146	0.158778	0.727295	-0.166577	-0.0692372	3.46404	0.004	3.55652	1.39491	6.83514	6.91201	7.17182	7.22701	6.03584	4.76439	6.4996	6.11888	5.31868	5.11127	3.31279	2.16943	2.91554	4.37042	2.46374	7.36578
Q96F46;Q96F46-2	IL17RA	Interleukin-17 receptor A;Isoform 2 of Interleukin-17 receptor A	TRANSMEM 321..341;/note=""Helical"";/evidence=""ECO:0000255""	SUBCELLULAR LOCATION: [Isoform 1]: Cell membrane {ECO:0000269|PubMed:17911633};Single-pass type I membrane protein {ECO:0000255}.;SUBCELLULAR LOCATION: [Isoform 2]: Secreted {ECO:0000269|PubMed:24084331}.	CARBOHYD 49;/note=""N-linked (GlcNAc...) asparagine"";/evidence=""ECO:0000269|PubMed:19838198, ECO:0000269|PubMed:23695682"";CARBOHYD 54;/note=""N-linked (GlcNAc...) asparagine"";/evidence=""ECO:0000269|PubMed:19838198, ECO:0000269|PubMed:23695682"";CARBOHYD 67;/note=""N-linked (GlcNAc...) asparagine"";/evidence=""ECO:0000269|PubMed:19838198"";CARBOHYD 206;/note=""N-linked (GlcNAc...) asparagine"…	SIGNAL 1..32;/evidence=""ECO:0000269|PubMed:15340161""		+	+			+	EMC1-BPA_EMC6-BPA		x		4.83013	0.0245498	1.41839	0.680023		6.08829	0.0046963	1.68099	0.791615	1.04796	0.57645	0.262596	0.123092	3.82988	0.0453474	1.87057	0.830485	8.62195	8.48418	8.54182	8.49163	9.12769	7.76049	8.69975	8.80508	7.95479	7.50148	4.7863	7.63088	6.61809	6.60511	7.60083	8.81044
A0A0G2JPD3;A0A140T8W8;A0A140T8Y4;A0A1W2PPF8;A0A1W2PR61;Q5SPM2	HLA-A	HLA class I histocompatibility antigen, A alpha chain;HLA class I histocompatibility antigen, A alpha chain;HLA class I histocompatibility antigen, A alpha chain;HLA class I histocompatibility antigen, A alpha chain;HLA class I histocompatibility antigen, A alpha chain;HLA class I heavy chain						+	+			+	EMC1-BPA_EMC6-BPA				2.64192	0.00274126	2.70301	1.09327		3.37275	0.00495374	1.81265	0.783115	3.16798	0.309898	-0.890354	-0.413327	6.61866	0.007	2.54555	1.19443	7.84936	7.73832	8.29277	6.95957	7.10733	5.60445	7.01484	6.87881	5.98527	6.1834	5.89407	4.84511	4.32566	4.72682	4.52027	7.61416
Q96AY3	FKBP10	Peptidyl-prolyl cis-trans isomerase FKBP10		SUBCELLULAR LOCATION: Endoplasmic reticulum lumen {ECO:0000255|PROSITE-ProRule:PRU10138}.	CARBOHYD 70;/note=""N-linked (GlcNAc...) asparagine"";/evidence=""ECO:0000255"";CARBOHYD 182;/note=""N-linked (GlcNAc...) asparagine"";/evidence=""ECO:0000269|PubMed:12754519, ECO:0000269|PubMed:19159218"";CARBOHYD 294;/note=""N-linked (GlcNAc...) asparagine"";/evidence=""ECO:0000255"";CARBOHYD 310;/note=""N-linked (GlcNAc...) asparagine"";/evidence=""ECO:0000255"";CARBOHYD 352;/note=""N-linked (…	SIGNAL 1..26;/evidence=""ECO:0000255""		+	+			+	EMC1-BPA_EMC6-BPA				5.47255	0.00903448	1.75037	0.842133		6.96709	0.00507801	1.63226	0.780088	0.499081	0.777209	-0.118105	-0.0559849	5.28782	0.015027	2.37422	1.08324	9.33747	9.09874	9.21998	8.93339	9.36881	8.12769	9.21816	9.09659	9.22744	7.3128	7.28694	7.06008	7.08137	6.85406	6.2438	9.44575
O00754;O00754-2	MAN2B1	Lysosomal alpha-mannosidase;Isoform 2 of Lysosomal alpha-mannosidase		SUBCELLULAR LOCATION: Lysosome.	CARBOHYD 133;/note=""N-linked (GlcNAc...) asparagine"";/evidence=""ECO:0000255"";CARBOHYD 310;/note=""N-linked (GlcNAc...) asparagine"";/evidence=""ECO:0000255"";CARBOHYD 367;/note=""N-linked (GlcNAc...) asparagine"";/evidence=""ECO:0000269|PubMed:19159218"";CARBOHYD 497;/note=""N-linked (GlcNAc...) asparagine"";/evidence=""ECO:0000255"";CARBOHYD 645;/note=""N-linked (GlcNAc...) asparagine"";/evi…	SIGNAL 1..49		+	+			+	EMC1-BPA_EMC6-BPA				1.69509	0.0272161	1.63784	0.658316		3.98766	0.00506294	1.74763	0.77795	0.104501	0.819754	0.109785	0.045947	3.24859	0.0396818	1.9816	0.849575	6.95677	5.2496	5.85411	5.58614	6.2395	5.30211	6.03421	6.26043	5.75312	4.48459	5.22325	3.98851	3.38983	4.35395	4.70125	6.77429
Q9P0I2;Q9P0I2-2	EMC3	ER membrane protein complex subunit 3;Isoform 2 of ER membrane protein complex subunit 3	TRANSMEM 15..38;/note=""Helical"";/evidence=""ECO:0000269|PubMed:32439656"";TRANSMEM 115..130;/note=""Helical"";/evidence=""ECO:0000269|PubMed:32439656"";TRANSMEM 169..187;/note=""Helical"";/evidence=""ECO:0000269|PubMed:32439656""	SUBCELLULAR LOCATION: Endoplasmic reticulum membrane {ECO:0000269|PubMed:22119785};Multi-pass membrane protein {ECO:0000269|PubMed:32439656}.				+	+			+	EMC1-BPA_EMC6-BPA	x		x	2.76167	0.0037732	2.40313	1.00347	!	3.61301	0.00508711	1.77638	0.777787	1.73433	0.390943	-0.626754	-0.284228	4.90099	0.0169231	-2.34459	-1.05787	7.38331	7.04346	6.76991	6.76329	6.21719	5.36322	6.29503	6.07825	6.52271	9.02901	8.81497	9.0259	9.07439	8.89098	8.38482	7.25472
P13747	HLA-E	HLA class I histocompatibility antigen, alpha chain E	TRANSMEM 306..329;/note=""Helical"";/evidence=""ECO:0000255""	SUBCELLULAR LOCATION: Cell membrane {ECO:0000269|PubMed:17179229, ECO:0000269|PubMed:37264229, ECO:0000269|PubMed:9427624};Single-pass type I membrane protein. Golgi apparatus membrane {ECO:0000269|PubMed:17179229}.;SUBCELLULAR LOCATION: [Soluble HLA class I histocompatibility antigen, alpha chain E]: Secreted {ECO:0000269|PubMed:17179229}.	CARBOHYD 107;/note=""N-linked (GlcNAc...) asparagine"";/evidence=""ECO:0000269|PubMed:19349973""	SIGNAL 1..21;/evidence=""ECO:0000255""		+	+			+	EMC1-BPA_EMC6-BPA		x		3.4046	0	3.67097	1.50604		1.2552	0.00520962	2.36825	0.77444	0.471854	0.314453	-1.30272	-0.398981	1.34407	0.0250909	3.27364	0.978366	8.46982	9.56852	10.0249	9.10987	3.88594	6.97139	8.56453	8.62595	7.56916	6.31964	6.60402	6.86302	6.20413	3.29532	4.83475	9.16898
Q8IXK2	GALNT12	Polypeptide N-acetylgalactosaminyltransferase 12	TRANSMEM 20..37;/note=""Helical;Signal-anchor for type II membrane protein"";/evidence=""ECO:0000255""	SUBCELLULAR LOCATION: Golgi apparatus membrane {ECO:0000250};Single-pass type II membrane protein {ECO:0000250}.				+	+			+	EMC1-BPA_EMC6-BPA	x	x		1.16078	0.00927221	2.63989	0.839746		1.55558	0.00567568	2.14011	0.764914	0.582581	0.448317	-0.499784	-0.207449	4.20286	0.004	3.14354	1.32602	7.17418	6.83788	7.96282	7.35873	6.07236	5.973	6.38168	6.50618	6.88818	2.60435	4.72892	4.1764	3.29923	3.75673	3.98893	7.40484
Q9NYU2;Q9NYU2-2	UGGT1	UDP-glucose:glycoprotein glucosyltransferase 1;Isoform 2 of UDP-glucose:glycoprotein glucosyltransferase 1		SUBCELLULAR LOCATION: Endoplasmic reticulum lumen {ECO:0000255|PROSITE-ProRule:PRU10138, ECO:0000269|PubMed:10694380}. Endoplasmic reticulum-Golgi intermediate compartment {ECO:0000255|PROSITE-ProRule:PRU10138, ECO:0000269|PubMed:10694380}.	CARBOHYD 536;/note=""N-linked (GlcNAc...) asparagine"";/evidence=""ECO:0000255"";CARBOHYD 1228;/note=""N-linked (GlcNAc...) asparagine"";/evidence=""ECO:0000255""	SIGNAL 1..42;/evidence=""ECO:0000250""		+	+			+	EMC1-BPA_EMC6-BPA	x			4.90276	0.0357594	1.27994	0.616887		6.20413	0.00704871	1.52467	0.72321	1.06157	0.589998	0.244732	0.11528	6.15895	0.0261429	2.06095	0.970362	9.2695	9.45148	9.39588	9.60709	9.73223	8.2674	9.58667	9.24766	9.22456	7.80347	7.54637	7.64528	7.52119	7.67079	7.47622	10.1159
Q32P28	P3H1	Prolyl 3-hydroxylase 1		SUBCELLULAR LOCATION: [Isoform 1]: Endoplasmic reticulum {ECO:0000269|PubMed:19088120}.;SUBCELLULAR LOCATION: Secreted, extracellular space, extracellular matrix {ECO:0000250|UniProtKB:Q9R1J8}. Note=Secreted into the extracellular matrix as a chondroitin sulfate proteoglycan (CSPG). {ECO:0000250|UniProtKB:Q9R1J8}.	CARBOHYD 316;/note=""N-linked (GlcNAc...) asparagine"";/evidence=""ECO:0000255"";CARBOHYD 467;/note=""N-linked (GlcNAc...) asparagine"";/evidence=""ECO:0000255"";CARBOHYD 540;/note=""N-linked (GlcNAc...) asparagine"";/evidence=""ECO:0000269|PubMed:19159218""	SIGNAL 1..22;/evidence=""ECO:0000255""			+			+	EMC1-BPA_EMC6-BPA				2.83848	0.0564932	1.20451	0.549935		6.91515	0.0073168	1.4895	0.714175	0.862953	0.561643	0.284991	0.131346	6.5961	0.00696296	2.48554	1.16744	6.85832	7.11265	7.60296	7.77588	7.40728	6.24424	7.43568	7.38956	7.07781	5.24264	5.48691	5.29698	4.7808	5.25396	4.93751	7.85152
P54802	NAGLU	Alpha-N-acetylglucosaminidase		SUBCELLULAR LOCATION: Lysosome.	CARBOHYD 261;/note=""N-linked (GlcNAc...) asparagine"";/evidence=""ECO:0000269|Ref.7, ECO:0007744|PDB:4XWH"";CARBOHYD 272;/note=""N-linked (GlcNAc...) asparagine"";/evidence=""ECO:0000269|Ref.7, ECO:0007744|PDB:4XWH"";CARBOHYD 435;/note=""N-linked (GlcNAc...) asparagine"";/evidence=""ECO:0000269|Ref.7, ECO:0007744|PDB:4XWH"";CARBOHYD 503;/note=""N-linked (GlcNAc...) asparagine"";/evidence=""ECO:0…	SIGNAL 1..23		+	+			+	EMC1-BPA_EMC6-BPA				1.78755	0.0100053	2.1219	0.817069		1.77428	0.00794778	1.82192	0.69931	0.221588	0.584817	-0.299984	-0.117786	2.2874	0.0201667	2.72331	1.01615	6.86623	7.25535	6.85738	6.6875	7.03989	5.52237	5.73991	5.50213	5.86046	3.98628	3.32109	3.18715	5.11056	3.86749	2.93103	7.56808
Q8IVL6	P3H3	Prolyl 3-hydroxylase 3		SUBCELLULAR LOCATION: Endoplasmic reticulum {ECO:0000255|PROSITE-ProRule:PRU10138}.	CARBOHYD 331;/note=""N-linked (GlcNAc...) asparagine"";/evidence=""ECO:0000255"";CARBOHYD 462;/note=""N-linked (GlcNAc...) asparagine"";/evidence=""ECO:0000255""	SIGNAL 1..20;/evidence=""ECO:0000255""		+	+			+	EMC1-BPA_EMC6-BPA				2.49327	0.00323256	2.5732	1.03499		2.97943	0.00846883	1.59672	0.688499	1.33327	0.309563	-0.976478	-0.406135	2.88188	0.0412174	2.01364	0.842385	7.37521	5.95125	6.1645	4.65323	5.65836	3.64333	5.60377	5.59972	4.99829	3.12216	3.86608	3.55291	4.22797	3.49623	2.79642	6.01936
H0YB13;O76061	STC2	Stanniocalcin-2 (Fragment);Stanniocalcin-2		SUBCELLULAR LOCATION: Secreted {ECO:0000305}.	CARBOHYD 73;/note=""N-linked (GlcNAc...) asparagine"";/evidence=""ECO:0000255""	SIGNAL 1..24;/evidence=""ECO:0000255""		+	+			+	EMC1-BPA_EMC6-BPA				1.45011	0.0215791	1.87051	0.704687		1.66099	0.0158274	1.5398	0.60568	0.221675	0.567985	-0.330708	-0.127065	2.50687	0.0323333	2.28117	0.906277	6.95573	5.55716	5.32635	5.16701	4.33273	5.51604	5.56782	5.56399	3.99553	3.98082	3.38721	4.40911	3.62827	2.98321	3.3921	6.99069
P29317	EPHA2	Ephrin type-A receptor 2	TRANSMEM 538..558;/note=""Helical"";/evidence=""ECO:0000255""	SUBCELLULAR LOCATION: Cell membrane {ECO:0000269|PubMed:18794797, ECO:0000269|PubMed:19573808, ECO:0000269|PubMed:20223987, ECO:0000269|PubMed:20861311, ECO:0000269|PubMed:34067457};Single-pass type I membrane protein {ECO:0000255}. Cell projection, ruffle membrane {ECO:0000269|PubMed:19573808};Single-pass type I membrane protein {ECO:0000255}. Cell projection, lamellipodium membrane {ECO:0000269…	CARBOHYD 407;/note=""N-linked (GlcNAc...) asparagine"";/evidence=""ECO:0000255"";CARBOHYD 435;/note=""N-linked (GlcNAc...) asparagine"";/evidence=""ECO:0000269|PubMed:19159218""	SIGNAL 1..23;/evidence=""ECO:0000255""			+			+	EMC1-BPA_EMC6-BPA		x		0.54647	0.222163	0.824601	0.306821		2.03012	0.0173913	1.42302	0.588445	0.403997	0.431823	0.598414	0.224999	2.9137	0.0205957	2.52691	1.01741	5.48299	5.29071	3.13721	3.83867	5.96345	5.3255	5.36633	5.21864	3.33331	2.54589	5.82234	5.60373	3.32799	2.38825	2.40916	5.89932
Q9NZC3	GDE1	Glycerophosphodiester phosphodiesterase 1	TRANSMEM 4..24;/note=""Helical"";/evidence=""ECO:0000255"";TRANSMEM 248..268;/note=""Helical"";/evidence=""ECO:0000255""	SUBCELLULAR LOCATION: Cell membrane {ECO:0000250|UniProtKB:Q9JL55};Multi-pass membrane protein {ECO:0000255}. Cytoplasmic vesicle membrane {ECO:0000250|UniProtKB:Q9JL55};Multi-pass membrane protein {ECO:0000255}. Note=Perinuclear vesicles and cell membrane. {ECO:0000250|UniProtKB:Q9JL55}.	CARBOHYD 168;/note=""N-linked (GlcNAc...) asparagine"";/evidence=""ECO:0000255"";CARBOHYD 198;/note=""N-linked (GlcNAc...) asparagine"";/evidence=""ECO:0000255""				+		+	+	EMC1-BPA_EMC6-BPA			x	0.551315	0.172765	1.0127	0.356814	x	1.95394	0.0181687	1.4178	0.583046	0.322348	0.506004	0.405098	0.159611	4.50347	0.0197	-2.33963	-1.04076	3.72972	6.17508	5.57474	5.41643	5.32101	5.24828	4.97497	5.7708	5.38429	8.35898	8.17041	8.04412	8.04572	7.94917	7.71883	6.12441
P11047	LAMC1	Laminin subunit gamma-1		SUBCELLULAR LOCATION: Secreted, extracellular space, extracellular matrix, basement membrane.	CARBOHYD 60;/note=""N-linked (GlcNAc...) asparagine"";/evidence=""ECO:0000255"";CARBOHYD 134;/note=""N-linked (GlcNAc...) asparagine"";/evidence=""ECO:0000255"";CARBOHYD 576;/note=""N-linked (GlcNAc...) asparagine"";/evidence=""ECO:0000255"";CARBOHYD 650;/note=""N-linked (GlcNAc...) asparagine"";/evidence=""ECO:0000269|PubMed:12754519, ECO:0000269|PubMed:19159218"";CARBOHYD 1022;/note=""N-linked …	SIGNAL 1..33			+			+	EMC1-BPA_EMC6-BPA				0.920298	0.165604	0.90797	0.365367		3.26961	0.0189024	1.28815	0.577162	0.471337	0.503855	0.38018	0.160445	4.46756	0.0192195	2.33497	1.03746	5.16555	6.7106	5.32002	5.55639	6.02646	5.05632	6.1443	6.3836	5.52005	5.30752	4.51026	3.44321	3.28206	4.18011	3.86966	6.30619
A0A0G2JLB3;A0A0G2JNZ5;P04062;P04062-2;P04062-4	GBA	Glucosylceramidase;Glucosylceramidase;Lysosomal acid glucosylceramidase;Isoform Short of Lysosomal acid glucosylceramidase;Isoform 4 of Lysosomal acid glucosylceramidase		SUBCELLULAR LOCATION: Lysosome membrane {ECO:0000269|PubMed:17187079, ECO:0000269|PubMed:17897319, ECO:0000269|PubMed:18022370};Peripheral membrane protein {ECO:0000269|PubMed:10781797, ECO:0000269|PubMed:18022370, ECO:0000269|PubMed:1848227};Lumenal side {ECO:0000269|PubMed:18022370}. Note=Interaction with saposin-C promotes membrane association (PubMed:10781797). Targeting to lysosomes occurs t…	CARBOHYD 58;/note=""N-linked (GlcNAc...) asparagine"";/evidence=""ECO:0000269|PubMed:12792654, ECO:0000269|PubMed:17139081"";CARBOHYD 98;/note=""N-linked (GlcNAc...) asparagine"";/evidence=""ECO:0000269|PubMed:12754519, ECO:0000269|PubMed:17139081, ECO:0000269|PubMed:19159218"";CARBOHYD 185;/note=""N-linked (GlcNAc...) asparagine"";/evidence=""ECO:0000269|PubMed:12754519, ECO:0000269|PubMed:17139…	SIGNAL 1..39;/evidence=""ECO:0000269|Ref.12""		+	+			+	EMC1-BPA_EMC6-BPA				4.02833	0.0120183	1.66621	0.776041		5.32254	0.018985	1.21653	0.575838	3.08513	0.439643	-0.449686	-0.216153	2.35598	0.0372	2.19569	0.867284	8.12059	8.10029	8.26527	7.85378	7.81673	6.6279	7.54491	7.60191	7.0195	6.90824	6.91733	6.06957	3.92159	6.1313	6.49712	7.80171
P13667	PDIA4	Protein disulfide-isomerase A4		SUBCELLULAR LOCATION: Endoplasmic reticulum lumen {ECO:0000269|PubMed:12643545}. Melanosome {ECO:0000269|PubMed:17081065}. Note=Identified by mass spectrometry in melanosome fractions from stage I to stage IV (PubMed:17081065). {ECO:0000269|PubMed:17081065}.		SIGNAL 1..20;/evidence=""ECO:0000255""			+			+	EMC1-BPA_EMC6-BPA	x			3.63875	0.093508	0.985727	0.468311		5.59636	0.0191325	1.2085	0.574673	1.25951	0.612785	0.222776	0.106242	6.6769	0.0311765	1.93331	0.921632	8.95671	8.90587	9.05248	9.15415	9.11623	8.07632	9.1388	8.99868	9.51711	7.38206	7.43712	7.13899	7.18533	7.34768	7.25044	9.59419
Q9HCN8	SDF2L1	Stromal cell-derived factor 2-like protein 1		SUBCELLULAR LOCATION: Endoplasmic reticulum lumen {ECO:0000255|PROSITE-ProRule:PRU10138}.		SIGNAL 1..28;/evidence=""ECO:0000255""			+			+	EMC1-BPA_EMC6-BPA	x			2.06891	0.0530465	1.30131	0.563284		3.27251	0.0209827	1.2494	0.561612	0.106467	0.906965	-0.0519147	-0.0238028	4.60374	0.0195238	2.31653	1.03552	8.14308	8.16385	7.66804	7.84834	8.09821	6.70929	7.87058	7.5362	7.68371	5.8937	5.84638	5.836	5.79562	6.00641	5.06761	7.90572
Q96AA3	RFT1	Protein RFT1 homolog	TRANSMEM 16..36;/note=""Helical"";/evidence=""ECO:0000255"";TRANSMEM 42..62;/note=""Helical"";/evidence=""ECO:0000255"";TRANSMEM 85..105;/note=""Helical"";/evidence=""ECO:0000255"";TRANSMEM 123..143;/note=""Helical"";/evidence=""ECO:0000255"";TRANSMEM 155..174;/note=""Helical"";/evidence=""ECO:0000255"";TRANSMEM 187..207;/note=""Helical"";/evidence=""ECO:0000255"";TRANSMEM 335..355;/note=""Helica…	SUBCELLULAR LOCATION: Membrane {ECO:0000305};Multi-pass membrane protein {ECO:0000305}.					+			+	EMC1-BPA_EMC6-BPA			x	0.00890123	0.963239	0.0302824	0.00966531	x	1.51405	0.0274142	1.28908	0.517313	0.638724	0.305378	1.2588	0.425726	2.44302	0.0381538	-2.17582	-0.867882	3.50606	3.10657	7.08297	4.21412	6.21409	5.38874	5.96662	6.16488	5.65294	8.63652	8.69587	8.2903	8.34221	8.14063	7.51663	6.47856
Q9H3N1	TMX1	Thioredoxin-related transmembrane protein 1	TRANSMEM 181..203;/note=""Helical"";/evidence=""ECO:0000255""	SUBCELLULAR LOCATION: Membrane {ECO:0000305};Single-pass type I membrane protein {ECO:0000305}. Endoplasmic reticulum membrane {ECO:0000305};Single-pass type I membrane protein {ECO:0000305}. Note=Predominantly found in the endoplasmic reticulum. {ECO:0000269|PubMed:11152479}.		SIGNAL 1..26;/evidence=""ECO:0000255""		+	+						x		6.92413	0	5.0028	2.36583		7.85919	0	4.39188	2.0041	1.48137	0.399281	-0.610919	-0.273874	3.43558	0.100828	1.46702	0.658101	11.5852	11.924	11.9255	11.2938	11.3813	9.61397	10.851	10.6489	10.5199	10.5851	10.7294	10.1514	9.86862	9.80747	9.52479	11.7438
P46977	STT3A	Dolichyl-diphosphooligosaccharide--protein glycosyltransferase subunit STT3A	TRANSMEM 18..38;/note=""Helical"";/evidence=""ECO:0000255"";TRANSMEM 120..138;/note=""Helical"";/evidence=""ECO:0000250|UniProtKB:P39007"";TRANSMEM 141..158;/note=""Helical"";/evidence=""ECO:0000250|UniProtKB:P39007"";TRANSMEM 170..189;/note=""Helical"";/evidence=""ECO:0000250|UniProtKB:P39007"";TRANSMEM 192..206;/note=""Helical"";/evidence=""ECO:0000250|UniProtKB:P39007"";TRANSMEM 212..228;/note…	SUBCELLULAR LOCATION: Endoplasmic reticulum {ECO:0000269|PubMed:12887896}. Endoplasmic reticulum membrane {ECO:0000250|UniProtKB:P46978};Multi-pass membrane protein {ECO:0000250|UniProtKB:P46978}.	CARBOHYD 537;/note=""N-linked (GlcNAc...) asparagine"";/evidence=""ECO:0000269|PubMed:19159218"";CARBOHYD 544;/note=""N-linked (GlcNAc...) asparagine"";/evidence=""ECO:0000269|PubMed:19159218"";CARBOHYD 548;/note=""N-linked (GlcNAc...) (high mannose) asparagine"";/evidence=""ECO:0000269|PubMed:19159218""			+	+					x		x	5.52785	0	4.09172	1.87794	x	8.07197	0	4.12708	1.90268	0.0643146	0.937286	0.035358	0.0160968	1.07066	0.705821	0.344694	0.158705	10.8158	11.2505	11.2739	11.3345	11.5858	9.80575	11.2262	10.8275	10.2211	11.3246	10.9272	10.959	10.8659	10.7813	10.765	11.1107
Q8TED1	GPX8	Probable glutathione peroxidase 8	TRANSMEM 18..40;/note=""Helical"";/evidence=""ECO:0000255""	SUBCELLULAR LOCATION: Membrane {ECO:0000305};Single-pass membrane protein {ECO:0000305}.				+	+						x		4.65988	0	3.88221	1.72211		7.68204	0	3.8929	1.7868	0.0572296	0.981522	0.0106883	0.0051726	6.84014	0.0540561	1.66147	0.798972	9.58007	9.63272	9.59785	9.50844	9.75288	8.23936	9.54871	9.50068	9.38723	8.4704	8.32336	8.6034	8.05642	7.97914	7.82273	9.74114
O43505	B4GAT1	Beta-1,4-glucuronyltransferase 1	TRANSMEM 9..36;/note=""Helical;Signal-anchor for type II membrane protein"";/evidence=""ECO:0000255""	SUBCELLULAR LOCATION: Golgi apparatus membrane {ECO:0000269|PubMed:19587235, ECO:0000269|PubMed:23359570, ECO:0000269|PubMed:25279699};Single-pass type II membrane protein {ECO:0000269|PubMed:23359570}. Note=Localizes near the trans-Golgi apparatus. {ECO:0000269|PubMed:25279699}.	CARBOHYD 204;/note=""N-linked (GlcNAc...) asparagine"";/evidence=""ECO:0000255"";CARBOHYD 300;/note=""N-linked (GlcNAc...) asparagine"";/evidence=""ECO:0000255""			+	+						x		4.7711	0	3.98809	1.77406		7.46637	0	3.7953	1.73653	0.575524	0.664193	-0.192788	-0.0892782	1.56698	0.631112	0.481737	0.221694	8.12048	7.96582	7.65796	7.55378	7.40732	6.37602	7.8038	8.04974	7.58677	7.41984	8.16298	7.18575	7.40085	6.89978	7.42005	7.98044
Q92542;Q92542-2	NCSTN	Nicastrin;Isoform 2 of Nicastrin	TRANSMEM 670..690;/note=""Helical"";/evidence=""ECO:0000305|PubMed:26280335, ECO:0000305|PubMed:26776682""	SUBCELLULAR LOCATION: Membrane {ECO:0000269|PubMed:10993067, ECO:0000269|PubMed:25043039, ECO:0000269|PubMed:25918421, ECO:0000269|PubMed:26280335, ECO:0000269|PubMed:26623517, ECO:0000269|PubMed:26776682};Single-pass type I membrane protein {ECO:0000269|PubMed:25043039, ECO:0000269|PubMed:25918421, ECO:0000269|PubMed:26280335, ECO:0000269|PubMed:26623517, ECO:0000269|PubMed:30598546, ECO:0000269…	CARBOHYD 45;/note=""N-linked (GlcNAc...) asparagine"";/evidence=""ECO:0000269|PubMed:19159218, ECO:0000269|PubMed:26280335, ECO:0000269|PubMed:30598546, ECO:0000269|PubMed:30630874, ECO:0007744|PDB:5A63, ECO:0007744|PDB:6IDF, ECO:0007744|PDB:6IYC"";CARBOHYD 55;/note=""N-linked (GlcNAc...) asparagine"";/evidence=""ECO:0000255, ECO:0000269|PubMed:26280335, ECO:0000269|PubMed:30598546, ECO:0000269|P…	SIGNAL 1..33;/evidence=""ECO:0000255""		+	+						x		3.11194	0	3.80653	1.50812		5.37081	0	3.94663	1.67229	0.342498	0.745463	0.140091	0.0643526	4.15294	0.0661471	1.61774	0.737281	7.74198	7.46038	7.19117	7.2979	7.81803	6.28987	7.77224	7.39228	6.42645	6.00051	6.76661	6.25545	5.88407	6.3741	5.70242	7.74935
A0A0C4DGS1;P39656	DDOST	Dolichyl-diphosphooligosaccharide--protein glycosyltransferase 48 kDa subunit	TRANSMEM 428..447;/note=""Helical"";/evidence=""ECO:0000255""	SUBCELLULAR LOCATION: Endoplasmic reticulum membrane {ECO:0000250|UniProtKB:Q29381};Single-pass type I membrane protein {ECO:0000250|UniProtKB:Q29381}.		SIGNAL 1..42;/evidence=""ECO:0000250""		+	+					x	x		5.98863	0	3.55605	1.67302		8.55581	0	3.51957	1.65606	0.122365	0.932706	-0.036483	-0.0172729	4.08302	0.197768	1.11206	0.520414	10.7174	10.7636	10.8167	10.4881	10.8538	9.28267	10.8264	10.5354	10.2501	10.2979	10.1232	9.69965	9.66361	9.80394	9.38452	11.1111
Q13217;X6R9L0	DNAJC3	DnaJ homolog subfamily C member 3		SUBCELLULAR LOCATION: Endoplasmic reticulum {ECO:0000250}.		SIGNAL 1..31;/evidence=""ECO:0000255""		+	+					x			4.4725	0	3.71924	1.64127		4.74193	0	4.04628	1.65275	0.283225	0.560937	0.327036	0.131657	1.34511	0.237219	1.21688	0.486749	7.38545	7.36515	7.52273	9.35156	7.24897	6.48783	7.20623	7.37912	7.13152	6.06031	3.73387	6.24879	6.20787	6.89171	6.50422	8.19014
Q8TCJ2	STT3B	Dolichyl-diphosphooligosaccharide--protein glycosyltransferase subunit STT3B	TRANSMEM 42..86;/note=""Helical"";/evidence=""ECO:0000250|UniProtKB:P39007"";TRANSMEM 174..192;/note=""Helical"";/evidence=""ECO:0000250|UniProtKB:P39007"";TRANSMEM 195..212;/note=""Helical"";/evidence=""ECO:0000250|UniProtKB:P39007"";TRANSMEM 224..243;/note=""Helical"";/evidence=""ECO:0000250|UniProtKB:P39007"";TRANSMEM 246..260;/note=""Helical"";/evidence=""ECO:0000250|UniProtKB:P39007"";TRANSM…	SUBCELLULAR LOCATION: Endoplasmic reticulum {ECO:0000269|PubMed:12887896}. Endoplasmic reticulum membrane;Multi-pass membrane protein {ECO:0000250|UniProtKB:P39007}.	CARBOHYD 616;/note=""N-linked (GlcNAc...) asparagine"";/evidence=""ECO:0000255|PROSITE-ProRule:PRU00498"";CARBOHYD 623;/note=""N-linked (GlcNAc...) asparagine"";/evidence=""ECO:0000269|PubMed:19159218"";CARBOHYD 627;/note=""N-linked (GlcNAc...) (high mannose) asparagine"";/evidence=""ECO:0000269|PubMed:19159218"";CARBOHYD 641;/note=""N-linked (GlcNAc...) asparagine"";/evidence=""ECO:0000255|PROSI…			+	+					x		x	5.0767	0	3.67758	1.67294	x	8.37362	0	3.4929	1.63903	0.535672	0.677462	-0.184672	-0.0854246	1.65667	0.651848	0.449754	0.208844	9.21519	9.79205	9.67866	9.09474	9.44633	7.39546	9.63544	9.22629	8.91806	9.30086	9.23128	9.19354	8.84811	9.2326	8.70192	9.62233
Q16880	UGT8	2-hydroxyacylsphingosine 1-beta-galactosyltransferase	TRANSMEM 472..492;/note=""Helical"";/evidence=""ECO:0000255""	SUBCELLULAR LOCATION: Membrane {ECO:0000305};Single-pass membrane protein {ECO:0000305}. Endoplasmic reticulum {ECO:0000250|UniProtKB:Q09426}.	CARBOHYD 78;/note=""N-linked (GlcNAc...) asparagine"";/evidence=""ECO:0000255"";CARBOHYD 333;/note=""N-linked (GlcNAc...) asparagine"";/evidence=""ECO:0000255"";CARBOHYD 442;/note=""N-linked (GlcNAc...) asparagine"";/evidence=""ECO:0000255""	SIGNAL 1..20;/evidence=""ECO:0000255""		+	+						x		2.86549	0	3.89943	1.49542		4.89954	0	3.94971	1.63446	0.0862124	0.912591	0.0502844	0.0227245	2.94401	0.26555	1.02495	0.467199	6.68254	6.99665	7.3652	7.39597	7.3068	5.53144	6.92673	6.93534	6.38069	6.00209	5.5227	5.79452	6.30349	6.0121	5.80481	7.33588
J3KR51	ZNF525	HCG1787564						+	+								2.51929	0	3.84733	1.41602		4.66708	0	3.99521	1.62866	0.177721	0.749024	0.147877	0.0635663	0.198191	0.844052	0.158993	0.0685577	5.85115	6.72745	7.23346	6.54907	6.61112	6.48223	6.6373	7.32733	5.71196	5.89682	6.83652	6.71101	6.906	5.81755	7.05516	6.93796
Q9HDC9	APMAP	Adipocyte plasma membrane-associated protein	TRANSMEM 41..61;/note=""Helical;Signal-anchor for type II membrane protein"";/evidence=""ECO:0000255""	SUBCELLULAR LOCATION: Membrane {ECO:0000269|PubMed:18513186};Single-pass type II membrane protein {ECO:0000269|PubMed:18513186}.	CARBOHYD 160;/note=""N-linked (GlcNAc...) asparagine"";/evidence=""ECO:0000269|PubMed:12754519, ECO:0000269|PubMed:16335952, ECO:0000269|PubMed:19159218"";CARBOHYD 196;/note=""N-linked (GlcNAc...) asparagine"";/evidence=""ECO:0000269|PubMed:12754519, ECO:0000269|PubMed:16335952, ECO:0000269|PubMed:19159218""			+	+						x		1.60168	0.00318072	4.10775	1.24521		2.97845	0	4.34328	1.51418	0.646258	0.608777	0.235532	0.108174	2.06771	0.594485	0.530595	0.247163	7.83661	7.9742	7.35592	7.7697	7.98137	6.78147	7.92088	7.68088	8.12527	7.51053	7.51961	7.09986	7.63369	7.38685	7.26099	8.55048
A0A7P0T937;A0A7P0TAE9;A0A7P0TB65;P27824;P27824-2	CANX	Calnexin;Calnexin;Calnexin;Calnexin;Isoform 2 of Calnexin	TRANSMEM 482..502;/note=""Helical"";/evidence=""ECO:0000255""	SUBCELLULAR LOCATION: Endoplasmic reticulum membrane {ECO:0000269|PubMed:22314232};Single-pass type I membrane protein {ECO:0000255}. Endoplasmic reticulum {ECO:0000269|PubMed:22314232}. Melanosome {ECO:0000269|PubMed:12643545, ECO:0000269|PubMed:17081065}. Note=Identified by mass spectrometry in melanosome fractions from stage I to stage IV (PubMed:12643545, PubMed:17081065). The palmitoylated f…		SIGNAL 1..20;/evidence=""ECO:0000255, ECO:0007744|PubMed:25944712""		+	+					x	x		5.61641	0	3.90632	1.80526		7.4713	0	3.1793	1.47516	2.80152	0.35288	-0.727017	-0.338836	1.97014	0.583401	0.546803	0.253319	10.7717	10.6404	10.5178	9.66447	9.82102	8.49602	9.92707	9.73089	10.2654	9.55118	9.78414	9.45522	9.51403	9.46441	9.13	10.4274
Q92643	PIGK	GPI-anchor transamidase	TRANSMEM 368..388;/note=""Helical"";/evidence=""ECO:0000255""	SUBCELLULAR LOCATION: Endoplasmic reticulum membrane {ECO:0000269|PubMed:11483512};Single-pass type I membrane protein {ECO:0000269|PubMed:11483512}.		SIGNAL 1..27;/evidence=""ECO:0000269|PubMed:11483512, ECO:0007744|PubMed:25944712""		+	+						x		5.64785	0	3.16809	1.48669		7.94251	0	3.1463	1.47446	0.0432962	0.96168	-0.0217916	-0.010013	3.10569	0.173616	1.2313	0.555044	7.60693	7.64904	8.04912	7.64833	7.91491	6.43695	7.38442	7.56593	7.06177	7.26011	7.14347	6.91772	6.35392	6.99122	6.20067	8.09658
A0A087WU53;Q9H0U3	MAGT1	Dolichyl-diphosphooligosaccharide--protein glycosyltransferase subunit MAGT1;Magnesium transporter protein 1	TRANSMEM 185..205;/note=""Helical"";/evidence=""ECO:0000255"";TRANSMEM 210..230;/note=""Helical"";/evidence=""ECO:0000255"";TRANSMEM 271..291;/note=""Helical"";/evidence=""ECO:0000255"";TRANSMEM 301..321;/note=""Helical"";/evidence=""ECO:0000255""	SUBCELLULAR LOCATION: Cell membrane {ECO:0000269|PubMed:19717468};Multi-pass membrane protein {ECO:0000269|PubMed:19717468}. Endoplasmic reticulum {ECO:0000269|PubMed:25135935}. Endoplasmic reticulum membrane {ECO:0000250};Multi-pass membrane protein {ECO:0000250}.	CARBOHYD 71;/note=""N-linked (GlcNAc...) asparagine"";/evidence=""ECO:0000255""	SIGNAL 1..29;/evidence=""ECO:0000255""		+	+					x		x	5.02287	0	3.4856	1.58964	!	7.74526	0	3.10299	1.4501	2.20728	0.476569	-0.382615	-0.182275	3.49692	0.532909	0.594346	0.284278	10.2451	10.3337	10.0563	9.73424	10.0636	8.39944	9.87984	9.71013	9.2071	9.18588	9.70635	8.95984	9.28776	9.29093	9.12553	10.0906
Q9BTV4	TMEM43	Transmembrane protein 43	TRANSMEM 32..52;/note=""Helical"";/evidence=""ECO:0000255"";TRANSMEM 314..334;/note=""Helical"";/evidence=""ECO:0000255"";TRANSMEM 346..366;/note=""Helical"";/evidence=""ECO:0000255"";TRANSMEM 369..389;/note=""Helical"";/evidence=""ECO:0000255""	SUBCELLULAR LOCATION: Endoplasmic reticulum membrane {ECO:0000269|PubMed:32614325}. Nucleus inner membrane;Multi-pass membrane protein. Cell membrane {ECO:0000269|PubMed:34050020}. Note=Retained in the inner nuclear membrane through interaction with EMD and A- and B-lamins. The N- and C-termini are oriented towards the nucleoplasm. The majority of the hydrophilic domain resides in the endoplasmic…				+	+							x	4.84194	0	3.16798	1.44619	n.a. (nuclear)	6.72789	0	3.17037	1.44594	0.00463477	0.995262	0.00238959	0.00109951	0.693872	0.778111	0.250788	0.11513	8.74191	8.79042	8.88011	8.67407	9.11676	7.75969	8.73986	8.33392	8.61381	7.74432	7.65788	7.08194	8.50727	8.70404	8.45592	8.98876
P10253	GAA	Lysosomal alpha-glucosidase		SUBCELLULAR LOCATION: Lysosome {ECO:0000269|PubMed:17897319}. Lysosome membrane {ECO:0000269|PubMed:17897319}.	CARBOHYD 140;/note=""N-linked (GlcNAc...) asparagine"";/evidence=""ECO:0000269|PubMed:19159218, ECO:0000269|PubMed:29061980, ECO:0000269|PubMed:8435067, ECO:0000269|Ref.19, ECO:0007744|PDB:5KZW, ECO:0007744|PDB:5NN3"";CARBOHYD 233;/note=""N-linked (GlcNAc...) asparagine"";/evidence=""ECO:0000269|PubMed:29061980, ECO:0000269|PubMed:8435067, ECO:0000269|Ref.19, ECO:0007744|PDB:5KZW, ECO:0007744|PDB…	SIGNAL 1..27;/evidence=""ECO:0000255""		+	+								3.19207	0.000509091	3.3938	1.38579		4.14389	0	3.58106	1.44404	0.150409	0.706728	0.187268	0.075551	0.337447	0.651178	0.570828	0.209106	6.80591	6.0897	6.482	5.32669	6.86062	5.94342	6.41104	6.51889	6.94775	3.49023	6.31664	5.84263	7.03223	4.3455	6.84921	6.96767
Q96EU7	C1GALT1C1	C1GALT1-specific chaperone 1	TRANSMEM 7..26;/note=""Helical;Signal-anchor for type II membrane protein"";/evidence=""ECO:0000255""	SUBCELLULAR LOCATION: Membrane {ECO:0000305};Single-pass type II membrane protein {ECO:0000305}.				+	+						x		4.9961	0	4.38897	1.9544		4.93242	0	3.39756	1.44291	1.50491	0.303923	-0.991419	-0.418478	1.79469	0.0666767	1.94229	0.742564	7.68584	7.59367	7.60874	6.28517	6.71216	4.15264	5.6942	6.54652	5.3064	6.11166	6.39327	6.07762	5.96341	4.76661	3.35709	7.1408
P48723	HSPA13	Heat shock 70 kDa protein 13		SUBCELLULAR LOCATION: Microsome. Endoplasmic reticulum.		SIGNAL 1..22;/evidence=""ECO:0000255""		+	+					x			3.15961	0.0023662	3.16659	1.30542		3.8406	0	3.63263	1.43142	0.34739	0.478322	0.466045	0.180517	1.48986	0.0687591	2.02694	0.734022	7.35203	6.49862	7.01111	6.40634	6.17642	5.64675	7.55066	7.71316	6.88382	6.3139	6.85604	6.34851	6.78133	5.35348	4.04427	8.46552
Q8NDZ4	DIPK2A	Divergent protein kinase domain 2A		SUBCELLULAR LOCATION: Cytoplasmic vesicle, COPI-coated vesicle. Golgi apparatus. Secreted.		SIGNAL 1..35;/evidence=""ECO:0000255""		+	+								3.57398	0.00310588	2.87472	1.2415		6.20077	0	3.13153	1.40904	0.666738	0.585838	0.256804	0.11734	3.51077	0.0750667	1.59348	0.71075	7.28994	7.69593	7.91373	7.99321	7.94597	6.46883	7.71118	7.48831	7.31575	6.62776	6.46065	6.60249	6.2034	6.84778	5.83838	7.98069
P62851	RPS25	40S ribosomal protein S25		SUBCELLULAR LOCATION: Cytoplasm {ECO:0000269|PubMed:23636399}.				+	+								6.4779	0	4.25863	2.0089		7.45987	9.09091e-05	2.98528	1.39094	4.25445	0.267813	-1.27334	-0.592968	0.0131974	0.994984	0.00585047	0.00272057	15.9383	15.8797	16.0091	14.6431	14.7316	14.537	14.2903	14.5343	12.5856	15.2666	16.115	14.8296	14.7145	14.7302	14.5449	15.3457
C9JIZ6;P07602;P07602-2;P07602-3	PSAP	Prosaposin;Prosaposin;Isoform Sap-mu-6 of Prosaposin;Isoform Sap-mu-9 of Prosaposin		SUBCELLULAR LOCATION: Lysosome {ECO:0000269|PubMed:14657016, ECO:0000269|PubMed:21835174, ECO:0000269|PubMed:22431521}.;SUBCELLULAR LOCATION: [Prosaposin]: Secreted {ECO:0000250|UniProtKB:Q61207}. Note=Secreted as a fully glycosylated 70 kDa protein composed of complex glycans. {ECO:0000250|UniProtKB:Q61207}.	CARBOHYD 80;/note=""N-linked (GlcNAc...) asparagine"";/evidence=""ECO:0000255|PROSITE-ProRule:PRU00415, ECO:0000269|PubMed:19159218, ECO:0000269|PubMed:19167329, ECO:0000269|PubMed:2842863"";CARBOHYD 101;/note=""N-linked (GlcNAc...) asparagine"";/evidence=""ECO:0000255|PROSITE-ProRule:PRU00415, ECO:0000269|PubMed:19159218, ECO:0000269|PubMed:19167329, ECO:0000269|PubMed:2842863"";CARBOHYD 215;/no…	SIGNAL 1..16;/evidence=""ECO:0000269|PubMed:1958198, ECO:0000269|PubMed:8323276, ECO:0007744|PubMed:25944712""		+	+								1.77156	0.0154667	1.90578	0.749884		5.11124	8.51064e-05	3.20089	1.38198	1.90934	0.279075	1.29511	0.542548	2.6062	0.142973	1.35458	0.590411	5.44333	5.40653	4.00458	5.59692	6.56465	4.96834	6.39941	5.94901	5.00484	4.6719	3.50535	4.23107	5.44328	4.66466	4.56807	7.11497
Q5T9L3;Q5T9L3-2;Q5T9L3-3	WLS	Protein wntless homolog;Isoform 2 of Protein wntless homolog;Isoform 3 of Protein wntless homolog	TRANSMEM 16..36;/note=""Helical;Name=1"";/evidence=""ECO:0000255"";TRANSMEM 233..253;/note=""Helical;Name=2"";/evidence=""ECO:0000305|PubMed:20652957"";TRANSMEM 269..289;/note=""Helical;Name=3"";/evidence=""ECO:0000305|PubMed:20652957"";TRANSMEM 304..324;/note=""Helical;Name=4"";/evidence=""ECO:0000305|PubMed:20652957"";TRANSMEM 332..352;/note=""Helical;Name=5"";/evidence=""ECO:0000305|PubMed:206…	SUBCELLULAR LOCATION: Golgi apparatus membrane {ECO:0000269|PubMed:16678095};Multi-pass membrane protein {ECO:0000269|PubMed:16678095}. Cytoplasmic vesicle membrane {ECO:0000269|PubMed:16678095};Multi-pass membrane protein {ECO:0000269|PubMed:16678095}. Cell membrane {ECO:0000269|PubMed:18160347};Multi-pass membrane protein {ECO:0000255}. Endoplasmic reticulum membrane {ECO:0000269|PubMed:1816034…				+	+							x	2.2655	0.00308475	3.0025	1.13673	x	4.60915	8.16327e-05	3.26404	1.3732	0.415785	0.591907	0.26154	0.114631	2.94016	0.483733	0.661588	0.311292	7.23291	8.43114	8.42687	8.33127	8.53261	7.48688	8.42059	8.03763	7.46741	8.61746	8.15082	7.67583	7.83386	7.50294	7.55398	7.71407
M0R226;Q9BQ48	MRPL34	39S ribosomal protein L34, mitochondrial;39S ribosomal protein L34, mitochondrial		SUBCELLULAR LOCATION: Mitochondrion {ECO:0000269|PubMed:25278503, ECO:0000269|PubMed:25838379, ECO:0000269|PubMed:28892042}.				+	+					x			5.18402	0	4.41248	1.982		6.05835	8e-05	3.05385	1.37167	3.50492	0.254609	-1.35863	-0.615667	0.423439	0.805362	-0.191086	-0.0867514	8.51308	8.38586	8.28202	6.62057	6.67898	6.56144	7.16128	7.52932	6.18992	8.17759	8.69634	7.90365	7.18346	7.22906	7.26581	8.24744
D6RFE8;E7EM50;E7EWV1;Q5H8A4;Q5H8A4-2;Q5H8A4-4	PIGG	GPI ethanolamine phosphate transferase 2;GPI ethanolamine phosphate transferase 2;GPI ethanolamine phosphate transferase 2;GPI ethanolamine phosphate transferase 2;Isoform 2 of GPI ethanolamine phosphate transferase 2;Isoform 4 of GPI ethanolamine phosphate transferase 2	TRANSMEM 432..452;/note=""Helical"";/evidence=""ECO:0000255"";TRANSMEM 471..491;/note=""Helical"";/evidence=""ECO:0000255"";TRANSMEM 506..526;/note=""Helical"";/evidence=""ECO:0000255"";TRANSMEM 552..572;/note=""Helical"";/evidence=""ECO:0000255"";TRANSMEM 699..719;/note=""Helical"";/evidence=""ECO:0000255"";TRANSMEM 721..741;/note=""Helical"";/evidence=""ECO:0000255"";TRANSMEM 752..772;/note=""H…	SUBCELLULAR LOCATION: Endoplasmic reticulum membrane {ECO:0000269|PubMed:15632136};Multi-pass membrane protein {ECO:0000269|PubMed:15632136}.	CARBOHYD 194;/note=""N-linked (GlcNAc...) asparagine"";/evidence=""ECO:0000255""			+	+							x	1.53012	0.00964045	2.30084	0.832876	!	7.28162	7.69231e-05	2.90781	1.35242	0.456318	0.42655	0.606971	0.232938	0.227547	0.92107	-0.0842101	-0.0391664	3.43107	6.05651	6.19163	5.52398	6.00068	4.30538	5.75946	5.72583	4.81095	6.10972	6.92949	5.97028	5.91921	5.81053	6.02302	5.95701
H0Y997;Q96J42;Q96J42-2	TXNDC15	Thioredoxin domain-containing protein 15 (Fragment);Thioredoxin domain-containing protein 15;Isoform 2 of Thioredoxin domain-containing protein 15	TRANSMEM 322..342;/note=""Helical"";/evidence=""ECO:0000255""	SUBCELLULAR LOCATION: Cell projection, cilium membrane {ECO:0000250|UniProtKB:Q6P6J9};Single-pass type I membrane protein {ECO:0000255}.	CARBOHYD 187;/note=""N-linked (GlcNAc...) asparagine"";/evidence=""ECO:0000255"";CARBOHYD 194;/note=""N-linked (GlcNAc...) asparagine"";/evidence=""ECO:0000255"";CARBOHYD 206;/note=""N-linked (GlcNAc...) asparagine"";/evidence=""ECO:0000255"";CARBOHYD 293;/note=""N-linked (GlcNAc...) asparagine"";/evidence=""ECO:0000269|PubMed:19159218""	SIGNAL 1..32;/evidence=""ECO:0000255""		+	+						x		3.2481	0.000466667	3.30276	1.36194		5.16201	0.000145455	3.03282	1.32154	0.347688	0.589627	-0.269936	-0.115521	2.82388	0.112934	1.43508	0.628082	7.69649	6.52221	6.85444	5.9861	6.71917	5.27312	7.09004	6.93832	5.95904	5.55545	6.42819	5.48288	5.27639	5.71432	4.96738	7.10811
Q9UBV7	B4GALT7	Beta-1,4-galactosyltransferase 7	TRANSMEM 31..51;/note=""Helical;Signal-anchor for type II membrane protein"";/evidence=""ECO:0000255""	SUBCELLULAR LOCATION: Golgi apparatus, Golgi stack membrane;Single-pass type II membrane protein. Note=Cis cisternae of Golgi stack.	CARBOHYD 154;/note=""N-linked (GlcNAc...) asparagine"";/evidence=""ECO:0000255""			+	+						x		2.68462	0.00279612	2.99603	1.19262		5.09214	0.000271186	2.97171	1.29472	0.0351556	0.959394	-0.0243186	-0.0108549	0.0690222	0.969538	-0.0325135	-0.0149889	7.17372	6.03461	6.35079	6.32495	6.63349	4.37168	6.68819	6.32483	5.45867	7.37389	7.28791	7.6287	6.95445	6.38781	6.24145	7.12397
F5H1S8;Q14165	MLEC	Malectin (Fragment);Malectin	TRANSMEM 270..290;/note=""Helical"";/evidence=""ECO:0000255""	SUBCELLULAR LOCATION: Endoplasmic reticulum membrane {ECO:0000250};Single-pass type I membrane protein {ECO:0000250}.	CARBOHYD 268;/note=""N-linked (GlcNAc...) asparagine"";/evidence=""ECO:0000255""	SIGNAL 1..28;/evidence=""ECO:0000255""		+	+					x	x		2.56031	0.00276923	3.04413	1.19135		4.41504	0.000266667	3.04867	1.28396	0.022901	0.992833	0.00453679	0.00219386	5.44123	0.0745695	1.50213	0.710181	8.33705	8.44556	8.34213	8.30539	8.47155	6.81348	8.32006	8.29162	8.74908	7.38811	7.88418	7.0335	7.16057	6.79934	6.67207	8.43806
Q93063;Q93063-3	EXT2	Exostosin-2;Isoform 3 of Exostosin-2	TRANSMEM 26..46;/note=""Helical;Signal-anchor for type II membrane protein"";/evidence=""ECO:0000255""	SUBCELLULAR LOCATION: Endoplasmic reticulum membrane {ECO:0000269|PubMed:10679296};Single-pass type II membrane protein {ECO:0000269|PubMed:10679296}. Golgi apparatus membrane {ECO:0000269|PubMed:10679296};Single-pass type II membrane protein {ECO:0000269|PubMed:10679296}. Golgi apparatus, cis-Golgi network membrane {ECO:0000269|PubMed:35137078};Single-pass type II membrane protein {ECO:0000255}.…	CARBOHYD 288;/note=""N-linked (GlcNAc...) asparagine"";/evidence=""ECO:0000255"";CARBOHYD 637;/note=""N-linked (GlcNAc...) asparagine"";/evidence=""ECO:0000255""			+	+						x		2.22115	0.00266667	3.2554	1.20012		3.87513	0.000262295	3.16051	1.28343	0.132123	0.832932	-0.0948897	-0.04176	4.10444	0.0578621	1.72249	0.779267	8.46048	7.71669	8.82784	8.11007	8.41048	7.148	8.03172	7.85243	6.79876	6.56986	6.79592	6.32857	6.73059	6.13289	6.68939	8.8799
F5H0M4;Q6P1A2;Q6P1A2-2	LPCAT3	Lysophospholipid acyltransferase 5;Lysophospholipid acyltransferase 5;Isoform 2 of Lysophospholipid acyltransferase 5	TRANSMEM 44..64;/note=""Helical"";/evidence=""ECO:0000255"";TRANSMEM 84..104;/note=""Helical"";/evidence=""ECO:0000255"";TRANSMEM 111..131;/note=""Helical"";/evidence=""ECO:0000255"";TRANSMEM 180..200;/note=""Helical"";/evidence=""ECO:0000255"";TRANSMEM 227..247;/note=""Helical"";/evidence=""ECO:0000255"";TRANSMEM 285..305;/note=""Helical"";/evidence=""ECO:0000255"";TRANSMEM 364..384;/note=""Heli…	SUBCELLULAR LOCATION: Endoplasmic reticulum membrane {ECO:0000269|PubMed:18195019};Multi-pass membrane protein {ECO:0000255}.				+	+							x	1.68638	0.00449793	2.68499	0.957465	!	4.67833	0.000258065	2.99856	1.28207	0.200503	0.580613	0.313568	0.119542	1.23186	0.157407	1.53225	0.57194	4.22666	7.16923	5.99342	5.72385	6.5153	3.80786	6.43838	6.57434	2.95884	6.30413	5.8329	7.09931	3.11092	6.3553	4.26703	5.54537
Q8N2K0;Q8N2K0-2	ABHD12	Lysophosphatidylserine lipase ABHD12;Isoform 2 of Lysophosphatidylserine lipase ABHD12	TRANSMEM 75..95;/note=""Helical"";/evidence=""ECO:0000250|UniProtKB:Q99LR1""	SUBCELLULAR LOCATION: Endoplasmic reticulum membrane {ECO:0000269|PubMed:30237167};Single-pass membrane protein {ECO:0000255}.	CARBOHYD 123;/note=""N-linked (GlcNAc...) asparagine"";/evidence=""ECO:0000255""			+	+						x		4.59841	0.00269388	2.61447	1.20134		7.79292	0.000246154	2.66646	1.25865	0.102281	0.906921	0.0519946	0.0237629	3.31429	0.0907394	1.52467	0.677806	7.77022	7.11683	7.66427	7.1897	7.88398	6.68299	7.59717	7.53073	7.18028	6.80168	6.43945	6.53968	6.54378	6.14672	5.44278	7.97018
A0A024RCR6;A0A0G2JK23;A0A7I2V508;A0A7P0MQS5;P46379;P46379-2;P46379-3	BAG6	BCL2-associated athanogene 6;BCL2-associated athanogene 6;BCL2-associated athanogene 6;Large proline-rich protein BAG6;Large proline-rich protein BAG6;Isoform 2 of Large proline-rich protein BAG6;Isoform 3 of Large proline-rich protein BAG6		SUBCELLULAR LOCATION: Cytoplasm, cytosol {ECO:0000269|PubMed:17403783, ECO:0000269|PubMed:20676083, ECO:0000269|PubMed:21636303, ECO:0000269|PubMed:29042515}. Nucleus {ECO:0000269|PubMed:14960581, ECO:0000269|PubMed:17403783, ECO:0000269|PubMed:21636303, ECO:0000269|PubMed:29042515}. Secreted, extracellular exosome {ECO:0000269|PubMed:18055229, ECO:0000269|PubMed:18852879}. Note=Normally localize…				+	+								6.2277	0.00277895	2.51511	1.20949		7.32287	0.000298507	2.60942	1.22332	0.237183	0.827818	0.0943131	0.0436189	4.78163	0.0550175	1.69906	0.785364	9.5418	9.81605	9.7532	9.87877	10.0575	8.57594	9.9565	9.94056	8.89706	8.26305	8.68542	7.98499	7.95388	8.25857	8.08435	9.59591
Q9BRR3	PGAP4	Post-GPI attachment to proteins factor 4	TRANSMEM 23..43;/note=""Helical"";/evidence=""ECO:0000255"";TRANSMEM 260..280;/note=""Helical"";/evidence=""ECO:0000255"";TRANSMEM 288..308;/note=""Helical"";/evidence=""ECO:0000255""	SUBCELLULAR LOCATION: Golgi apparatus membrane {ECO:0000269|PubMed:29374258};Multi-pass membrane protein {ECO:0000269|PubMed:29374258}.	CARBOHYD 87;/note=""N-linked (GalNAc...) asparagine"";/evidence=""ECO:0000269|PubMed:29374258""			+	+							x	3.42072	0.00137313	3.16611	1.33345	x	4.85646	0.000289855	2.80142	1.21832	0.549735	0.510356	-0.36469	-0.157675	1.04733	0.614717	0.522281	0.230557	6.26072	6.11292	6.97539	6.55814	6.16929	4.80064	5.58518	5.60647	4.99705	5.58743	6.71152	6.01368	5.49114	5.72567	5.4713	6.32957
Q8NBI6	XXYLT1	Xyloside xylosyltransferase 1	TRANSMEM 24..44;/note=""Helical;Signal-anchor for type II membrane protein"";/evidence=""ECO:0000255""	SUBCELLULAR LOCATION: Endoplasmic reticulum membrane {ECO:0000269|PubMed:22117070};Single-pass type II membrane protein {ECO:0000269|PubMed:22117070}.				+	+						x		2.63911	0.00572932	2.18886	0.918488		6.68612	0.000285714	2.60053	1.20398	0.662185	0.476444	0.411674	0.178683	0.250842	0.902308	0.101064	0.0466652	7.30307	5.96723	7.08985	6.93955	7.31709	5.83624	7.1356	6.95521	6.0445	7.63221	6.98706	7.0446	7.29361	7.1774	6.82097	7.32493
Q8IV08	PLD3	5'-3' exonuclease PLD3	TRANSMEM 39..59;/note=""Helical;Signal-anchor for type II membrane protein"";/evidence=""ECO:0000269|PubMed:22428023""	SUBCELLULAR LOCATION: Endoplasmic reticulum membrane {ECO:0000269|PubMed:15794758, ECO:0000269|PubMed:22428023};Single-pass type II membrane protein {ECO:0000269|PubMed:15794758, ECO:0000269|PubMed:22428023}. Lysosome lumen {ECO:0000269|PubMed:29386126, ECO:0000269|PubMed:30312375}. Early endosome membrane {ECO:0000269|PubMed:29386126};Single-pass type II membrane protein {ECO:0000269|PubMed:1579…	CARBOHYD 97;/note=""N-linked (GlcNAc...) asparagine"";/evidence=""ECO:0000269|PubMed:19159218"";CARBOHYD 132;/note=""N-linked (GlcNAc...) asparagine"";/evidence=""ECO:0000269|PubMed:19159218""			+	+						x		3.83737	0.00319298	2.59078	1.1512		8.21349	0.000432432	2.49559	1.18945	0.194563	0.828201	-0.0951899	-0.0433837	5.20485	0.175241	1.15084	0.549162	7.80401	8.43192	8.72197	8.2077	8.18575	7.00843	8.27019	7.99967	7.40404	7.65509	7.76529	7.92917	6.98622	7.23794	6.99564	8.58588
P04843	RPN1	Dolichyl-diphosphooligosaccharide--protein glycosyltransferase subunit 1	TRANSMEM 439..457;/note=""Helical"";/evidence=""ECO:0000255""	SUBCELLULAR LOCATION: Endoplasmic reticulum {ECO:0000250|UniProtKB:E2RQ08, ECO:0000250|UniProtKB:Q9GMB0}. Endoplasmic reticulum membrane;Single-pass type I membrane protein {ECO:0000305}. Melanosome. Note=Identified by mass spectrometry in melanosome fractions from stage I to stage IV.	CARBOHYD 299;/note=""N-linked (GlcNAc...) asparagine"";/evidence=""ECO:0000269|PubMed:19159218""	SIGNAL 1..23		+	+					x	x		5.91926	0.00314286	2.60882	1.2452		7.64762	0.000421053	2.48773	1.17604	0.352058	0.776948	-0.121088	-0.0563337	1.07351	0.730134	-0.310675	-0.144191	10.756	10.9754	11.1207	10.4371	10.8531	9.53712	11.1218	10.8079	10.771	11.8926	11.8929	11.5552	11.2252	11.2959	10.8998	11.0822
P02538	KRT6A	Keratin, type II cytoskeletal 6A						+	+								1.93288	0.0028	3.07925	1.10204		2.3752	0.000415584	3.33707	1.17334	0.122805	0.656131	0.257814	0.0924072	0.681248	0.347935	1.13732	0.403212	10.5448	10.0474	9.89375	9.75514	10.1112	8.97657	11.0962	8.28844	8.91854	8.99308	9.89009	9.76113	8.50718	9.56534	9.77484	9.95581
Q8TEQ8	PIGO	GPI ethanolamine phosphate transferase 3	TRANSMEM 4..24;/note=""Helical"";/evidence=""ECO:0000255"";TRANSMEM 457..477;/note=""Helical"";/evidence=""ECO:0000255"";TRANSMEM 482..502;/note=""Helical"";/evidence=""ECO:0000255"";TRANSMEM 510..530;/note=""Helical"";/evidence=""ECO:0000255"";TRANSMEM 541..561;/note=""Helical"";/evidence=""ECO:0000255"";TRANSMEM 575..595;/note=""Helical"";/evidence=""ECO:0000255"";TRANSMEM 668..688;/note=""Heli…	SUBCELLULAR LOCATION: Endoplasmic reticulum membrane {ECO:0000250|UniProtKB:Q9JJI6};Multi-pass membrane protein {ECO:0000255}.	CARBOHYD 268;/note=""N-linked (GlcNAc...) asparagine"";/evidence=""ECO:0000255""			+	+							x	1.85579	0.00451064	2.59311	0.960396	x (SP)	3.45308	0.000691358	2.86367	1.15311	0.498328	0.578743	0.270562	0.120177	0.715979	0.729683	0.319591	0.143861	6.08936	6.11807	6.77277	6.40421	6.79674	5.66127	6.60649	6.01195	5.59869	6.44346	6.7083	6.41937	6.47928	6.31896	6.03487	6.55256
Q96AE7	TTC17	Tetratricopeptide repeat protein 17		SUBCELLULAR LOCATION: Cytoplasm {ECO:0000269|PubMed:24475127}. Cell membrane {ECO:0000269|PubMed:24475127}. Cytoplasm, cytoskeleton {ECO:0000269|PubMed:24475127}. Note=Colocalized with CATIP at F-actin rich zones and at dynamic plasma membrane protrusions.				+	+								4.42211	0.00286614	2.4389	1.11945		7.62062	0.000682927	2.4355	1.15217	0.00690246	0.993909	-0.0034043	-0.00157153	1.97405	0.100112	1.61913	0.655891	7.45212	8.04314	7.96392	7.60484	7.80937	6.45579	7.67528	7.72052	6.95632	6.57356	6.85907	6.3623	6.4533	7.25126	4.88701	7.75734
O14656	TOR1A	Torsin-1A		SUBCELLULAR LOCATION: Endoplasmic reticulum lumen {ECO:0000269|PubMed:29053766}. Nucleus membrane {ECO:0000269|PubMed:14970196, ECO:0000269|PubMed:29053766};Peripheral membrane protein {ECO:0000305}. Cell projection, growth cone {ECO:0000250}. Cytoplasmic vesicle membrane {ECO:0000250}. Cytoplasmic vesicle, secretory vesicle {ECO:0000250}. Cytoplasmic vesicle, secretory vesicle, synaptic vesicle.…	CARBOHYD 143;/note=""N-linked (GlcNAc...) (high mannose) asparagine"";/evidence=""ECO:0000269|PubMed:10871631"";CARBOHYD 158;/note=""N-linked (GlcNAc...) (high mannose) asparagine"";/evidence=""ECO:0000269|PubMed:10871631""	SIGNAL 1..20;/evidence=""ECO:0000305|PubMed:17037984""		+	+					x			3.68131	0.0024	3.0334	1.30969		7.66819	0.000714286	2.41154	1.14229	1.38687	0.398325	-0.621855	-0.276526	0.81878	0.50511	0.734149	0.298867	5.74689	6.39046	6.96528	5.69372	5.8756	4.22703	5.8901	5.70763	5.71038	6.04794	5.89382	5.02333	5.78951	3.65166	5.59344	5.91758
A0A7I2V5X1;K7EQG1;Q9NXS2;Q9NXS2-3	QPCTL	Glutaminyl-peptide cyclotransferase;Glutaminyl-peptide cyclotransferase;Glutaminyl-peptide cyclotransferase-like protein;Isoform 2 of Glutaminyl-peptide cyclotransferase-like protein	TRANSMEM 35..55;/note=""Helical"";/evidence=""ECO:0000255""	SUBCELLULAR LOCATION: Golgi apparatus membrane {ECO:0000269|PubMed:18486145};Single-pass type I membrane protein {ECO:0000269|PubMed:18486145}.				+	+						x		1.14554	0.0119613	2.41361	0.789139		2.63985	0.000827586	3.05191	1.13291	1.65267	0.38816	0.638297	0.287731	4.28739	0.196129	1.11509	0.524109	7.46351	7.79733	8.45955	8.5697	8.59312	7.337	8.20661	8.56855	7.68367	7.05367	7.16928	7.2591	7.30421	7.334	7.65182	8.74156
P04844;P04844-2	RPN2	Dolichyl-diphosphooligosaccharide--protein glycosyltransferase subunit 2;Isoform 2 of Dolichyl-diphosphooligosaccharide--protein glycosyltransferase subunit 2	TRANSMEM 541..561;/note=""Helical"";/evidence=""ECO:0000255"";TRANSMEM 572..592;/note=""Helical"";/evidence=""ECO:0000255"";TRANSMEM 597..617;/note=""Helical"";/evidence=""ECO:0000255""	SUBCELLULAR LOCATION: Endoplasmic reticulum {ECO:0000250|UniProtKB:F1PCT7}. Endoplasmic reticulum membrane;Multi-pass membrane protein {ECO:0000305}.	CARBOHYD 106;/note=""N-linked (GlcNAc...) asparagine"";/evidence=""ECO:0000269|PubMed:19159218""	SIGNAL 1..22;/evidence=""ECO:0000269|PubMed:12665801""		+	+					x		x	5.56196	0.00327928	2.44873	1.1631	!	6.76203	0.000818182	2.42986	1.1322	0.0429703	0.966617	-0.0188653	-0.00875925	1.5105	0.626657	0.48865	0.224015	9.35242	9.35462	9.24379	8.88511	9.35973	8.11876	9.65113	9.18307	9.5934	9.16314	9.59522	9.1076	8.85928	9.04302	8.526	9.64573
Q7L5D6	GET4	Golgi to ER traffic protein 4 homolog		SUBCELLULAR LOCATION: Cytoplasm, cytosol {ECO:0000269|PubMed:20676083, ECO:0000269|PubMed:21636303, ECO:0000269|PubMed:29042515, ECO:0000269|PubMed:32395830}.				+	+					x			3.16752	0.00292025	2.45924	1.05577		5.09499	0.000808989	2.54567	1.13005	0.197983	0.840019	0.0864348	0.039765	3.41167	0.108342	1.4238	0.640069	7.68712	7.78852	7.44362	7.71543	8.00475	6.68557	7.95761	7.86792	6.95766	6.26575	7.04447	6.45382	6.33928	6.69863	5.86926	7.86534
Q12797;Q12797-10	ASPH	Aspartyl/asparaginyl beta-hydroxylase;Isoform 10 of Aspartyl/asparaginyl beta-hydroxylase	TRANSMEM 54..74;/note=""Helical;Signal-anchor for type II membrane protein"";/evidence=""ECO:0000255""	SUBCELLULAR LOCATION: [Isoform 1]: Endoplasmic reticulum membrane;Single-pass type II membrane protein {ECO:0000250|UniProtKB:Q28056}.;SUBCELLULAR LOCATION: [Isoform 4]: Sarcoplasmic reticulum membrane;Single-pass type II membrane protein {ECO:0000305|PubMed:15485681}.;SUBCELLULAR LOCATION: [Isoform 8]: Endoplasmic reticulum membrane;Single-pass type II membrane protein {ECO:0000269|PubMed:225861…	CARBOHYD 452;/note=""N-linked (GlcNAc...) asparagine"";CARBOHYD 706;/note=""N-linked (GlcNAc...) asparagine"";/evidence=""ECO:0000255"";CARBOHYD Q12797-3:64;/note=""N-linked (GlcNAc...) asparagine"";/evidence=""ECO:0000305""			+	+						x		2.62356	0.00295935	2.8053	1.12437		4.37321	0.0008	2.59654	1.11767	0.573902	0.642034	-0.20875	-0.0960658	3.67624	0.361531	0.823986	0.389106	7.30586	6.879	7.59107	6.77412	7.17693	5.94605	7.06249	6.99397	6.3392	6.7029	6.70011	6.45993	6.14683	6.15996	6.37093	7.46492
A0A7I2V4J9;A0A7I2V5X5;G3XAI2;P07942	LAMB1	Laminin subunit beta-1		SUBCELLULAR LOCATION: Secreted, extracellular space, extracellular matrix, basement membrane. Note=Major component.	CARBOHYD 120;/note=""N-linked (GlcNAc...) asparagine"";/evidence=""ECO:0000255"";CARBOHYD 356;/note=""N-linked (GlcNAc...) asparagine"";/evidence=""ECO:0000255"";CARBOHYD 519;/note=""N-linked (GlcNAc...) asparagine"";/evidence=""ECO:0000255"";CARBOHYD 677;/note=""N-linked (GlcNAc...) asparagine"";/evidence=""ECO:0000255"";CARBOHYD 1041;/note=""N-linked (GlcNAc...) asparagine"";/evidence=""ECO:000…	SIGNAL 1..21		+	+								2.01167	0.00276056	3.00147	1.09567		3.32307	0.000791209	2.78491	1.11757	0.837909	0.622856	-0.216556	-0.101568	1.06122	0.597998	0.558002	0.244699	6.88273	6.91903	7.36128	7.08612	6.86156	5.46125	6.89462	6.7267	5.97649	5.56295	5.75132	5.38521	5.98652	5.76728	7.08557	6.95118
O43681	GET3	ATPase GET3		SUBCELLULAR LOCATION: Cytoplasm {ECO:0000269|PubMed:17382883, ECO:0000269|PubMed:21444755, ECO:0000269|PubMed:9736449}. Endoplasmic reticulum {ECO:0000269|PubMed:17382883, ECO:0000269|PubMed:21444755, ECO:0000269|PubMed:31461301}. Nucleus, nucleolus {ECO:0000269|PubMed:21444755, ECO:0000269|PubMed:9736449}.				+	+					x			2.58177	0.0398111	1.36156	0.606339		2.55986	0.000782609	3.02497	1.1163	1.05748	0.260576	1.66341	0.586075	0.0831757	0.844592	0.18898	0.066857	6.25967	6.72269	7.08202	9.16685	9.13541	7.7545	9.4358	9.21128	8.86119	7.2157	7.98827	7.12607	8.26963	8.27139	7.94664	7.10058
P11717	IGF2R	Cation-independent mannose-6-phosphate receptor	TRANSMEM 2305..2327;/note=""Helical"";/evidence=""ECO:0000255""	SUBCELLULAR LOCATION: Golgi apparatus membrane {ECO:0000269|PubMed:18817523};Single-pass type I membrane protein {ECO:0000269|PubMed:2957598}. Endosome membrane {ECO:0000269|PubMed:18817523};Single-pass type I membrane protein {ECO:0000269|PubMed:2957598}. Note=Mainly localized in the Golgi at steady state and not detectable in lysosome (PubMed:18817523). Colocalized with DPP4 in internalized cyt…	CARBOHYD 112;/note=""N-linked (GlcNAc...) asparagine"";/evidence=""ECO:0000269|PubMed:12754519"";CARBOHYD 400;/note=""N-linked (GlcNAc...) asparagine"";/evidence=""ECO:0000255"";CARBOHYD 435;/note=""N-linked (GlcNAc...) asparagine"";/evidence=""ECO:0000255"";CARBOHYD 543;/note=""N-linked (GlcNAc...) asparagine"";/evidence=""ECO:0000255"";CARBOHYD 581;/note=""N-linked (GlcNAc...) asparagine"";/evi…	SIGNAL 1..40;/evidence=""ECO:0000269|PubMed:2957598""		+	+						x		4.90502	0.00303448	2.66584	1.23664		6.13435	0.000842105	2.38806	1.09895	0.730126	0.567679	-0.277774	-0.126866	3.34716	0.0537091	1.82306	0.794528	7.50819	7.71911	7.87529	7.0979	7.51069	5.99679	7.28699	7.13599	6.95176	5.97375	5.8773	5.73868	6.03853	4.88531	5.87625	7.93781
A0A1B0GV23;A0A1B0GVD5;A0A1B0GWE8;C9JH19;P07339	CTSD	Cathepsin D		SUBCELLULAR LOCATION: Lysosome. Melanosome. Secreted, extracellular space. Note=Identified by mass spectrometry in melanosome fractions from stage I to stage IV. In aortic samples, detected as an extracellular protein loosely bound to the matrix (PubMed:20551380). {ECO:0000269|PubMed:20551380}.	CARBOHYD 63;/note=""O-linked (GalNAc...) threonine"";/evidence=""ECO:0000269|PubMed:23234360"";CARBOHYD 134;/note=""N-linked (GlcNAc...) asparagine"";/evidence=""ECO:0000269|PubMed:19159218"";CARBOHYD 263;/note=""N-linked (GlcNAc...) asparagine"";/evidence=""ECO:0000269|PubMed:12754519, ECO:0000269|PubMed:16263699, ECO:0000269|PubMed:16335952, ECO:0000269|PubMed:19159218, ECO:0000269|PubMed:83935…	SIGNAL 1..20;/evidence=""ECO:0000255""		+	+								4.96498	0.0025	2.71602	1.26077		6.08966	0.000833333	2.37036	1.09029	1.01719	0.508733	-0.345658	-0.158567	2.65155	0.309469	0.958878	0.434986	9.4949	9.33665	9.60989	9.01126	9.16145	8.30306	9.12101	8.65998	8.12529	8.08649	8.59268	8.19011	8.24181	7.85758	8.42843	9.73356
Q9ULG6;Q9ULG6-2;Q9ULG6-5	CCPG1	Cell cycle progression protein 1;Isoform 2 of Cell cycle progression protein 1;Isoform 5 of Cell cycle progression protein 1	TRANSMEM 218..238;/note=""Helical;Signal-anchor for type II membrane protein"";/evidence=""ECO:0000255""	SUBCELLULAR LOCATION: Cytoplasmic granule membrane {ECO:0000250};Single-pass type II membrane protein {ECO:0000250}.				+	+						x		3.45985	0.00243478	3.10039	1.3139		3.38659	0.00107216	2.67282	1.08573	0.313397	0.49483	-0.42757	-0.165638	0.929389	0.334664	1.06402	0.409787	7.38279	6.14119	7.15426	8.03162	5.99182	5.3932	5.68616	5.86337	4.32739	5.70244	6.94844	6.82059	4.53874	5.7701	5.89462	6.89228
A0A3B3IUD5;Q16769	QPCT	Glutaminyl-peptide cyclotransferase (Fragment);Glutaminyl-peptide cyclotransferase		SUBCELLULAR LOCATION: Secreted {ECO:0000269|PubMed:18486145}.	CARBOHYD 49;/note=""N-linked (GlcNAc...) asparagine"";/evidence=""ECO:0000269|PubMed:21671571"";CARBOHYD 296;/note=""N-linked (GlcNAc...) asparagine"";/evidence=""ECO:0000255""	SIGNAL 1..28;/evidence=""ECO:0000255""			+								0.499652	0.11225	1.43672	0.436521		2.00076	0.00106122	3.19535	1.08245	0.90747	0.258533	1.75863	0.585154	0.792061	0.298766	1.23415	0.442622	4.02233	7.31575	5.28398	8.233	4.72516	4.42168	7.18626	7.64324	6.90943	3.97689	6.69449	6.39257	6.1381	5.85369	6.2037	7.7645
E9PSI1		Transmembrane 9 superfamily member						+	+								5.1726	0	3.761	1.7143		3.65757	0.00105051	2.60749	1.08174	1.26068	0.304498	-1.15351	-0.461184	2.06763	0.0768571	-1.74973	-0.704425	6.84142	7.0789	7.60116	4.4462	6.42321	5.80401	5.94942	6.56112	5.68223	7.06001	7.27968	6.99029	7.88828	7.85718	7.56467	7.01748
A0A3B3IRK6;Q13724;Q13724-2	MOGS	Mannosyl-oligosaccharide glucosidase (Fragment);Mannosyl-oligosaccharide glucosidase;Isoform 2 of Mannosyl-oligosaccharide glucosidase	TRANSMEM 39..59;/note=""Helical;Signal-anchor for type II membrane protein"";/evidence=""ECO:0000255""	SUBCELLULAR LOCATION: Endoplasmic reticulum membrane;Single-pass type II membrane protein.	CARBOHYD 657;/note=""N-linked (GlcNAc...) asparagine""			+	+					x	x		7.76198	0.000444444	2.77315	1.35728		6.56032	0.00103846	2.30095	1.07176	1.55519	0.437309	-0.472202	-0.217534	3.37165	0.211034	1.10746	0.508652	8.67794	8.77534	8.71421	7.9986	8.26058	6.94381	8.10453	7.98279	8.0292	7.94268	7.88608	7.7126	7.14531	7.27706	7.00614	8.92043
Q75T13;Q75T13-2	PGAP1	GPI inositol-deacylase;Isoform 2 of GPI inositol-deacylase	TRANSMEM 12..32;/note=""Helical"";/evidence=""ECO:0000255"";TRANSMEM 642..662;/note=""Helical"";/evidence=""ECO:0000255"";TRANSMEM 669..689;/note=""Helical"";/evidence=""ECO:0000255"";TRANSMEM 734..754;/note=""Helical"";/evidence=""ECO:0000255"";TRANSMEM 818..838;/note=""Helical"";/evidence=""ECO:0000255"";TRANSMEM 854..874;/note=""Helical"";/evidence=""ECO:0000255"";TRANSMEM 894..914;/note=""Hel…	SUBCELLULAR LOCATION: Endoplasmic reticulum membrane {ECO:0000250};Multi-pass membrane protein {ECO:0000250}.	CARBOHYD 402;/note=""N-linked (GlcNAc...) asparagine"";/evidence=""ECO:0000255"";CARBOHYD 558;/note=""N-linked (GlcNAc...) asparagine"";/evidence=""ECO:0000255""			+	+							x	3.27896	0.00301176	2.39899	1.0412	x	4.83614	0.00114286	2.40442	1.06456	0.00611037	0.99219	0.00542943	0.00236143	1.72069	0.405925	0.812202	0.358152	5.7489	6.62044	6.14445	6.42432	6.44335	5.26355	6.61441	6.18681	5.66154	6.30324	4.91252	5.85153	5.0692	5.52657	5.49771	6.0253
H0YK61;H0YNK0;H0YNK8;Q5J8M3;Q5J8M3-2;Q5J8M3-3;S4R329	EMC4	GPI inositol-deacylase;Isoform 2 of GPI inositol-deacylase	TRANSMEM 67..87;/note=""Helical"";/evidence=""ECO:0000305|PubMed:32459176"";TRANSMEM 99..120;/note=""Helical"";/evidence=""ECO:0000305|PubMed:32459176"";TRANSMEM 128..148;/note=""Helical"";/evidence=""ECO:0000305|PubMed:32459176""	SUBCELLULAR LOCATION: Endoplasmic reticulum membrane {ECO:0000269|PubMed:22119785};Multi-pass membrane protein {ECO:0000305|PubMed:32439656, ECO:0000305|PubMed:32459176}. Note=Could also be a single-pass transmembrane protein with cytosolic N-terminus and lumenal C-terminus. {ECO:0000305|PubMed:32439656, ECO:0000305|PubMed:32459176}.				+	+					x		x	3.95012	0.00282353	2.68423	1.19516	x	5.61509	0.00113208	2.33258	1.06144	1.30944	0.497506	-0.351648	-0.163718	4.73209	0.0849	-1.47464	-0.687705	7.51538	7.57472	7.31327	7.27103	6.74948	6.36226	6.99895	7.0354	6.80148	8.56396	8.36416	8.56086	8.64787	8.657	8.46747	7.72458
P19823;Q5T985	ITIH2	Inter-alpha-trypsin inhibitor heavy chain H2		SUBCELLULAR LOCATION: Secreted.	CARBOHYD 118;/note=""N-linked (GlcNAc...) (complex) asparagine"";/evidence=""ECO:0000269|PubMed:12754519, ECO:0000269|PubMed:16335952, ECO:0000269|PubMed:19159218, ECO:0000269|PubMed:9425062, ECO:0000269|PubMed:9677337"";/id=""CAR_000140"";CARBOHYD 445;/note=""N-linked (GlcNAc...) asparagine"";/evidence=""ECO:0000269|PubMed:16335952"";CARBOHYD 666;/note=""O-linked (GalNAc...) threonine;partial"";…	SIGNAL 1..18;/evidence=""ECO:0000255""		+	+								4.68338	0	3.52991	1.58383		5.68945	0.0011215	2.32709	1.06128	3.29864	0.280421	-1.20282	-0.547243	0.727961	0.769504	0.263491	0.120856	7.88797	8.38496	8.30279	7.28237	6.70307	7.19274	7.22077	7.24214	6.93905	7.41192	8.61611	7.09707	6.81538	6.54679	6.81462	7.41833
A0A7P0T913;A0A7P0T9B3;A0A7P0T9I2;A0A7P0Z4E3;B7ZKQ9;Q8WTV0;Q8WTV0-2;Q8WTV0-4;Q8WTV0-5	SCARB1	Scavenger receptor class B member 1;Scavenger receptor class B member 1;Scavenger receptor class B member 1;Scavenger receptor class B member 1;SCARB1 protein;Scavenger receptor class B member 1;Isoform 1 of Scavenger receptor class B member 1;Isoform 4 of Scavenger receptor class B member 1;Isoform 5 of Scavenger receptor class B member 1	TRANSMEM 12..32;/note=""Helical"";/evidence=""ECO:0000255"";TRANSMEM 444..464;/note=""Helical"";/evidence=""ECO:0000255""	SUBCELLULAR LOCATION: Cell membrane {ECO:0000269|PubMed:26965621};Multi-pass membrane protein. Membrane, caveola {ECO:0000250|UniProtKB:Q61009};Multi-pass membrane protein. Note=Predominantly localized to cholesterol and sphingomyelin-enriched domains within the plasma membrane, called caveolae.	CARBOHYD 102;/note=""N-linked (GlcNAc...) asparagine"";/evidence=""ECO:0000269|PubMed:19159218"";CARBOHYD 108;/note=""N-linked (GlcNAc...) asparagine"";/evidence=""ECO:0000255"";CARBOHYD 173;/note=""N-linked (GlcNAc...) asparagine"";/evidence=""ECO:0000255"";CARBOHYD 212;/note=""N-linked (GlcNAc...) asparagine"";/evidence=""ECO:0000255"";CARBOHYD 227;/note=""N-linked (GlcNAc...) asparagine"";/evi…			+	+							x	2.24447	0.00139394	3.7568	1.33608	x	2.68555	0.00109091	2.76564	1.05652	1.43839	0.307717	-0.991162	-0.415741	1.34782	0.14211	1.56856	0.593389	7.69793	7.45504	7.07924	6.17424	5.34716	5.78721	6.35546	6.7869	5.81359	6.29011	6.12443	5.10087	3.23832	5.54987	5.76485	7.11905
P17861-2	XBP1	Isoform 2 of X-box-binding protein 1							+								1.11402	0.055445	1.47289	0.553137		3.51645	0.00108108	2.54911	1.0529	1.43754	0.292093	1.07622	0.445223	1.86649	0.354117	0.905249	0.39765	4.56237	6.08309	4.71864	5.41173	6.11579	6.43503	6.34783	6.81775	5.50392	5.16809	4.91438	5.06108	5.14669	5.3808	5.34954	5.93291
Q08431;Q08431-4	MFGE8	Lactadherin;Isoform 4 of Lactadherin		SUBCELLULAR LOCATION: Membrane {ECO:0000269|PubMed:19204935};Peripheral membrane protein {ECO:0000269|PubMed:19204935}. Secreted {ECO:0000269|PubMed:19204935}. Cytoplasmic vesicle, secretory vesicle, acrosome membrane {ECO:0000250|UniProtKB:P79385};Peripheral membrane protein {ECO:0000250|UniProtKB:P79385}. Note=Located in the acrosomal region of zona-pellucida bound sperm. {ECO:0000250|UniProtKB…	CARBOHYD 228;/note=""N-linked (GlcNAc...) asparagine;atypical"";/evidence=""ECO:0000269|PubMed:18780401"";CARBOHYD 238;/note=""N-linked (GlcNAc...) asparagine"";/evidence=""ECO:0000269|PubMed:18780401"";CARBOHYD 325;/note=""N-linked (GlcNAc...) asparagine"";/evidence=""ECO:0000269|PubMed:18780401"";CARBOHYD 329;/note=""N-linked (GlcNAc...) asparagine"";/evidence=""ECO:0000269|PubMed:18780401"";CA…	SIGNAL 1..23		+	+								3.21599	0.00271141	2.52919	1.08517		6.31412	0.00115789	2.25662	1.04716	0.417542	0.581877	-0.272572	-0.1189	3.69397	0.186732	1.16041	0.536089	6.65424	7.83369	7.70418	7.38717	6.98676	5.67226	6.87091	6.83389	5.37626	6.22722	6.62861	6.22982	6.03904	5.99863	5.85549	7.22267
G3V150;O94766;O94766-2	B3GAT3	Galactosylgalactosylxylosylprotein 3-beta-glucuronosyltransferase;Galactosylgalactosylxylosylprotein 3-beta-glucuronosyltransferase 3;Isoform 2 of Galactosylgalactosylxylosylprotein 3-beta-glucuronosyltransferase 3	TRANSMEM 8..28;/note=""Helical;Signal-anchor for type II membrane protein"";/evidence=""ECO:0000255""	SUBCELLULAR LOCATION: Golgi apparatus membrane {ECO:0000269|PubMed:21763480};Single-pass type II membrane protein {ECO:0000269|PubMed:21763480}. Golgi apparatus, cis-Golgi network {ECO:0000269|PubMed:21763480, ECO:0000269|PubMed:25893793}.	CARBOHYD 300;/note=""N-linked (GlcNAc...) asparagine""			+	+						x		2.88533	0.000491228	3.49563	1.37666		3.52846	0.00128696	2.52619	1.04581	0.81632	0.339005	-0.969439	-0.372259	0.022756	0.970308	-0.0380528	-0.0147865	6.88461	5.20449	7.09274	5.93132	4.75816	3.70443	4.25642	5.46545	5.24698	5.59254	6.24276	5.96828	5.27431	6.44666	4.66672	6.68692
P62891;Q59GN2	RPL39;RPL39P5	60S ribosomal protein L39;Putative 60S ribosomal protein L39-like 5		SUBCELLULAR LOCATION: Cytoplasm {ECO:0000269|PubMed:23636399}.				+	+								2.67684	0.0039061	2.36567	0.983227		3.96311	0.00136752	2.43528	1.03797	0.0674626	0.879255	0.069609	0.0293704	0.0592702	0.947326	-0.0621271	-0.0261807	8.99203	10.0033	9.56527	9.76632	9.0762	9.60254	9.81453	8.8436	9.55022	9.34727	10.2572	8.85509	9.18666	10.2167	9.55249	8.8974
Q9Y625	GPC6	Glypican-6		SUBCELLULAR LOCATION: Cell membrane {ECO:0000250};Lipid-anchor, GPI-anchor {ECO:0000250};Extracellular side {ECO:0000250}.;SUBCELLULAR LOCATION: [Secreted glypican-6]: Secreted, extracellular space {ECO:0000250}.		SIGNAL 1..23;/evidence=""ECO:0000255""		+	+								3.21922	0	4.22761	1.65668		3.37976	0.00134454	2.52884	1.03729	2.01182	0.27575	-1.69877	-0.684256	1.74588	0.0660157	1.98872	0.751359	8.53378	7.24171	7.26323	5.0176	6.77175	5.13488	6.5019	5.80094	5.76547	4.48259	3.01877	3.23333	4.07082	2.59594	5.3095	5.27043
P02786	TFRC	Transferrin receptor protein 1	TRANSMEM 68..88;/note=""Helical;Signal-anchor for type II membrane protein"";/evidence=""ECO:0000255""	SUBCELLULAR LOCATION: Cell membrane {ECO:0000269|PubMed:17081065};Single-pass type II membrane protein {ECO:0000269|PubMed:17081065}. Melanosome {ECO:0000269|PubMed:17081065}. Note=Identified by mass spectrometry in melanosome fractions from stage I to stage IV. {ECO:0000269|PubMed:17081065}.;SUBCELLULAR LOCATION: [Transferrin receptor protein 1, serum form]: Secreted {ECO:0000269|PubMed:17081065…	CARBOHYD 104;/note=""O-linked (GalNAc...) threonine"";/evidence=""ECO:0000269|PubMed:1421756, ECO:0000269|PubMed:1421757"";/id=""CAR_000072"";CARBOHYD 251;/note=""N-linked (GlcNAc...) asparagine"";/evidence=""ECO:0000269|PubMed:10531064, ECO:0000269|PubMed:16335952, ECO:0000269|PubMed:19159218, ECO:0000269|PubMed:19349973, ECO:0007744|PDB:1CX8"";CARBOHYD 317;/note=""N-linked (GlcNAc...) asparagin…			+	+						x		5.4485	0	3.06934	1.43482		5.36776	0.00132231	2.28523	1.03467	1.88867	0.346875	-0.784114	-0.350549	3.35906	0.101463	1.46874	0.6568	9.02881	9.01735	9.31693	7.91576	8.40081	7.09748	8.30217	7.89711	8.18032	7.48874	7.82201	7.26082	6.90129	7.01275	6.69048	8.97089
P84022	SMAD3	Mothers against decapentaplegic homolog 3		SUBCELLULAR LOCATION: Cytoplasm {ECO:0000269|PubMed:15799969, ECO:0000269|PubMed:16156666, ECO:0000269|PubMed:16751101, ECO:0000269|PubMed:17327236, ECO:0000269|PubMed:19218245, ECO:0000269|PubMed:19289081, ECO:0000269|PubMed:21145499, ECO:0000269|PubMed:22781750}. Nucleus {ECO:0000269|PubMed:15601644, ECO:0000269|PubMed:15799969, ECO:0000269|PubMed:16156666, ECO:0000269|PubMed:16751101, ECO:0000…				+	+								1.46487	0.0399563	1.53539	0.606457		3.17562	0.00131148	2.55101	1.03079	1.53397	0.309167	1.01562	0.428222	0.345211	0.650461	-0.563293	-0.208105	4.2919	4.44299	4.43833	4.67698	5.85962	5.73868	5.23253	6.10284	6.3643	5.05509	6.13824	6.76885	7.60496	5.8819	4.42311	6.56731
H0YNG3;P67812;P67812-3;P67812-4	SEC11A	Signal peptidase complex catalytic subunit SEC11;Signal peptidase complex catalytic subunit SEC11A;Isoform 3 of Signal peptidase complex catalytic subunit SEC11A;Isoform 4 of Signal peptidase complex catalytic subunit SEC11A	TRANSMEM 17..36;/note=""Helical;Signal-anchor for type II membrane protein"";/evidence=""ECO:0000255""	SUBCELLULAR LOCATION: Endoplasmic reticulum membrane {ECO:0000250|UniProtKB:P67811};Single-pass type II membrane protein {ECO:0000250|UniProtKB:P67811}.				+	+						x		4.04051	0.00286747	2.31553	1.05099		5.20382	0.00130081	2.28673	1.03028	0.0345791	0.951392	-0.0288076	-0.0125837	0.699867	0.700363	0.385106	0.169509	8.44113	7.70809	8.29161	8.64064	8.61831	7.02887	7.82533	7.64226	7.83998	8.17168	8.11351	7.92807	8.03197	7.70487	7.46225	8.343
O60831	PRAF2	PRA1 family protein 2	TRANSMEM 42..62;/note=""Helical"";/evidence=""ECO:0000255"";TRANSMEM 65..85;/note=""Helical"";/evidence=""ECO:0000255"";TRANSMEM 97..119;/note=""Helical"";/evidence=""ECO:0000255"";TRANSMEM 123..140;/note=""Helical"";/evidence=""ECO:0000255""	SUBCELLULAR LOCATION: Endosome membrane {ECO:0000305|PubMed:17975142};Multi-pass membrane protein {ECO:0000305|PubMed:17975142}.				+	+							x	1.83355	0.0104529	2.06979	0.80653	x	3.73004	0.00132258	2.44139	1.02794	0.320927	0.524912	0.371601	0.148917	2.32388	0.119671	-1.45382	-0.616779	5.75154	7.29271	5.61042	7.75973	6.28651	5.68315	6.48978	6.44225	6.57712	8.65179	8.47386	8.61019	8.11261	8.21502	7.80331	6.87573
E9PIT3;P00734	F2	Activation peptide fragment 1;Prothrombin		SUBCELLULAR LOCATION: Secreted, extracellular space.	CARBOHYD 121;/note=""N-linked (GlcNAc...) (complex) asparagine"";/evidence=""ECO:0000269|PubMed:14760718, ECO:0000269|PubMed:16335952, ECO:0000269|PubMed:22171320"";CARBOHYD 143;/note=""N-linked (GlcNAc...) (complex) asparagine"";/evidence=""ECO:0000269|PubMed:14760718, ECO:0000269|PubMed:16335952, ECO:0000269|PubMed:22171320"";CARBOHYD 416;/note=""N-linked (GlcNAc...) (complex) asparagine"";/evi…	SIGNAL 1..24;/evidence=""ECO:0000255""		+	+								1.50611	0.00288889	3.5953	1.11975		2.13344	0.001312	2.86277	1.02126	1.17716	0.368064	-0.732529	-0.313396	0.780156	0.708554	0.35011	0.157255	9.16506	7.86195	8.27496	7.36431	7.98104	7.79899	7.77102	8.26626	7.32558	7.27732	8.06189	7.53723	7.29929	7.43554	7.31922	7.51622
Q9UIQ6;Q9UIQ6-2;Q9UIQ6-3	LNPEP	Leucyl-cystinyl aminopeptidase;Isoform 2 of Leucyl-cystinyl aminopeptidase;Isoform 3 of Leucyl-cystinyl aminopeptidase	TRANSMEM 111..131;/note=""Helical;Signal-anchor for type II membrane protein"";/evidence=""ECO:0000255""	SUBCELLULAR LOCATION: Cell membrane {ECO:0000269|PubMed:11389728};Single-pass type II membrane protein {ECO:0000269|PubMed:11389728}. Note=In brain only the membrane-bound form is found. The protein resides in intracellular vesicles together with GLUT4 and can then translocate to the cell surface in response to insulin and/or oxytocin. Localization may be determined by dileucine internalization m…	CARBOHYD 145;/note=""N-linked (GlcNAc...) asparagine"";/evidence=""ECO:0000255"";CARBOHYD 184;/note=""N-linked (GlcNAc...) asparagine"";/evidence=""ECO:0000269|PubMed:19349973"";CARBOHYD 215;/note=""N-linked (GlcNAc...) asparagine"";/evidence=""ECO:0000255"";CARBOHYD 256;/note=""N-linked (GlcNAc...) asparagine"";/evidence=""ECO:0000255"";CARBOHYD 266;/note=""N-linked (GlcNAc...) asparagine"";/evi…			+	+						x		3.06387	0.00284058	2.61233	1.10302		4.53428	0.0013125	2.3141	1.01779	0.785496	0.548958	-0.298226	-0.136066	1.68723	0.314063	1.00434	0.429727	5.91114	5.94298	6.35054	6.04646	5.46368	4.65539	5.41817	5.83467	5.7068	4.78853	4.72672	4.72374	5.64512	4.19095	4.4609	6.14881
Q969V3;Q969V3-2	NCLN	Nicalin;Isoform 2 of Nicalin	TRANSMEM 523..543;/note=""Helical"";/evidence=""ECO:0000255""	SUBCELLULAR LOCATION: Endoplasmic reticulum membrane {ECO:0000269|PubMed:15257293, ECO:0000269|PubMed:20538592};Single-pass membrane protein {ECO:0000269|PubMed:15257293, ECO:0000269|PubMed:20538592}.	CARBOHYD 241;/note=""N-linked (GlcNAc...) asparagine"";/evidence=""ECO:0000255"";CARBOHYD 428;/note=""N-linked (GlcNAc...) asparagine"";/evidence=""ECO:0000255""	SIGNAL 1..42;/evidence=""ECO:0000255""		+	+					x	x		5.72648	0.00296629	2.57885	1.2264		6.1476	0.00131298	2.18169	1.01123	1.18891	0.47611	-0.397158	-0.182066	3.42237	0.0775032	1.57659	0.70148	7.70196	7.97108	7.88182	7.18429	7.6266	6.11697	7.34118	7.08319	7.26462	6.23979	7.06485	6.40333	5.34241	6.19357	6.09762	8.06537
P13473;P13473-2;P13473-3	LAMP2	Lysosome-associated membrane glycoprotein 2;Isoform LAMP-2B of Lysosome-associated membrane glycoprotein 2;Isoform LAMP-2C of Lysosome-associated membrane glycoprotein 2	TRANSMEM 376..399;/note=""Helical"";/evidence=""ECO:0000255|PROSITE-ProRule:PRU00740""	SUBCELLULAR LOCATION: Lysosome membrane {ECO:0000255|PROSITE-ProRule:PRU00740, ECO:0000269|PubMed:11082038, ECO:0000269|PubMed:17897319, ECO:0000269|PubMed:18644871, ECO:0000269|PubMed:2912382};Single-pass type I membrane protein {ECO:0000255|PROSITE-ProRule:PRU00740, ECO:0000269|PubMed:17897319}. Endosome membrane {ECO:0000269|PubMed:17897319};Single-pass type I membrane protein {ECO:0000255|PRO…	CARBOHYD 32;/note=""N-linked (GlcNAc...) (polylactosaminoglycan) asparagine"";/evidence=""ECO:0000269|PubMed:16335952"";CARBOHYD 38;/note=""N-linked (GlcNAc...) (polylactosaminoglycan) asparagine"";/evidence=""ECO:0000269|PubMed:16335952"";CARBOHYD 49;/note=""N-linked (GlcNAc...) asparagine"";/evidence=""ECO:0000269|PubMed:12754519, ECO:0000269|PubMed:16335952"";CARBOHYD 58;/note=""N-linked (GlcN…	SIGNAL 1..28;/evidence=""ECO:0000269|PubMed:15340161, ECO:0000269|PubMed:2912382, ECO:0000269|PubMed:3198605""			+						x		1.27882	0.0588834	1.3826	0.542877		4.99921	0.00136364	2.25023	1.00904	1.08788	0.344514	0.867636	0.357493	1.57087	0.511244	0.659891	0.295066	4.44318	6.44696	5.19429	6.44577	6.59893	5.48168	6.34785	6.18189	6.03203	5.93057	5.40507	2.97663	5.96769	5.51353	5.22645	6.06376
P35268	RPL22	60S ribosomal protein L22		SUBCELLULAR LOCATION: Cytoplasm {ECO:0000269|PubMed:23636399}.				+	+								6.15679	0	3.15106	1.49843		5.43305	0.00134328	2.20542	1.00365	2.47429	0.307333	-0.945637	-0.426464	0.0713192	0.961686	-0.0470187	-0.021016	12.8052	12.7797	12.844	12.2048	11.5415	11.4386	11.7108	12.4028	11.5441	12.2215	12.3432	11.8869	12.1668	11.6595	11.9067	12.6221
J3KN66;Q5JTV8-3	TOR1AIP1	Torsin-1A-interacting protein 1;Isoform 3 of Torsin-1A-interacting protein 1						+	+								3.89111	0.0027483	2.42066	1.08642		7.06969	0.00145985	2.1204	1.00186	0.788648	0.546609	-0.300251	-0.136948	3.73837	0.128394	1.32565	0.606712	6.71823	7.47244	7.41379	6.6214	7.07786	5.89319	6.72585	6.99617	7.59333	5.80553	6.72204	5.67463	6.02316	5.27426	5.42934	7.09202
F5GXX5;P61803	DAD1	Dolichyl-diphosphooligosaccharide--protein glycosyltransferase subunit DAD1	TRANSMEM 31..51;/note=""Helical"";/evidence=""ECO:0000255"";TRANSMEM 53..73;/note=""Helical"";/evidence=""ECO:0000255"";TRANSMEM 93..113;/note=""Helical"";/evidence=""ECO:0000255""	SUBCELLULAR LOCATION: Endoplasmic reticulum membrane;Multi-pass membrane protein {ECO:0000305}.				+	+					x		x	2.61505	0.00952273	1.96097	0.835325	x	4.54499	0.00147826	2.26084	0.99753	0.728457	0.549087	0.299878	0.136001	1.02336	0.700781	-0.364422	-0.166501	7.93402	7.4802	7.50483	7.79851	7.74077	7.09313	8.42731	8.20448	9.12445	8.41786	8.89453	8.35698	8.35462	8.41421	8.14312	7.93726
A2RU67	FAM234B	Protein FAM234B	TRANSMEM 104..124;/note=""Helical"";/evidence=""ECO:0000255""	SUBCELLULAR LOCATION: Membrane {ECO:0000255};Single-pass membrane protein {ECO:0000255}. Golgi outpost {ECO:0000250|UniProtKB:D3ZWJ9}. Cytoplasm, cytoskeleton, microtubule organizing center {ECO:0000250|UniProtKB:D3ZWJ9}. Note=Localizes to the postsynaptic Golgi apparatus region, also named Golgi outpost, which shapes dendrite morphology by functioning as sites of acentrosomal microtubule nucleat…				+	+						x		1.42752	0.00987328	2.34323	0.827218		2.30245	0.00146763	2.69114	0.996069	0.130698	0.5899	0.34791	0.115662	1.04509	0.157114	1.61188	0.571538	6.81862	7.15491	4.16732	7.13751	7.83063	6.08044	4.90614	4.55837	4.35477	6.01691	3.74474	5.7141	4.18687	5.17462	4.98746	6.65062
Q8IW92	GLB1L2	Beta-galactosidase-1-like protein 2		SUBCELLULAR LOCATION: Secreted {ECO:0000305}.		SIGNAL 1..32;/evidence=""ECO:0000255""		+	+								1.24255	0.0254393	1.83543	0.668397		3.92412	0.00149296	2.3099	0.990254	0.297287	0.47841	0.474468	0.177423	1.89121	0.0546286	2.10803	0.799757	4.04648	6.3853	6.84528	6.10082	6.44785	6.06648	5.57367	5.56438	5.4548	3.5712	6.57242	3.14039	3.45989	5.71056	3.20593	7.34552
Q6ZT21;Q6ZT21-2	TMPPE	Transmembrane protein with metallophosphoesterase domain;Isoform 2 of Transmembrane protein with metallophosphoesterase domain	TRANSMEM 7..27;/note=""Helical"";/evidence=""ECO:0000255"";TRANSMEM 43..63;/note=""Helical"";/evidence=""ECO:0000255"";TRANSMEM 87..107;/note=""Helical"";/evidence=""ECO:0000255"";TRANSMEM 114..134;/note=""Helical"";/evidence=""ECO:0000255"";TRANSMEM 162..182;/note=""Helical"";/evidence=""ECO:0000255""	SUBCELLULAR LOCATION: Membrane {ECO:0000305};Multi-pass membrane protein {ECO:0000305}.				+	+							x	3.76349	0	3.78155	1.58967	x	4.34749	0.00165035	2.24664	0.984531	2.15763	0.263297	-1.5349	-0.637731	1.11367	0.52175	0.668718	0.287903	8.67672	7.55055	7.36235	6.92657	6.13403	5.5901	6.10582	5.55357	5.68295	7.01378	6.35754	5.43337	5.55546	5.45169	5.97159	6.98697
Q07065	CKAP4	Cytoskeleton-associated protein 4	TRANSMEM 107..127;/note=""Helical"";/evidence=""ECO:0000255""	SUBCELLULAR LOCATION: Endoplasmic reticulum membrane {ECO:0000269|PubMed:18296695, ECO:0000269|PubMed:19144824};Single-pass type II membrane protein. Cell membrane {ECO:0000269|PubMed:18296695, ECO:0000269|PubMed:19144824};Single-pass type II membrane protein. Cytoplasm, cytoskeleton. Cytoplasm, perinuclear region. Note=Translocates to the perinuclear region upon APF-stimulation.				+	+						x		4.57526	0.00384158	2.14077	0.997599		6.35096	0.00169444	2.10696	0.983123	0.063862	0.93891	-0.0338176	-0.015447	3.62392	0.188249	1.15171	0.531315	8.56515	8.93379	9.09023	8.88451	9.05986	7.82931	8.66664	8.36748	8.52362	7.98373	8.53664	7.6062	7.78159	7.72823	7.52278	9.19861
Q96JJ7	TMX3	Protein disulfide-isomerase TMX3	TRANSMEM 376..396;/note=""Helical"";/evidence=""ECO:0000255""	SUBCELLULAR LOCATION: Endoplasmic reticulum membrane {ECO:0000269|PubMed:15623505};Single-pass membrane protein {ECO:0000269|PubMed:15623505}.	CARBOHYD 258;/note=""N-linked (GlcNAc...) asparagine"";/evidence=""ECO:0000269|PubMed:19159218"";CARBOHYD 313;/note=""N-linked (GlcNAc...) asparagine"";/evidence=""ECO:0000255""	SIGNAL 1..24;/evidence=""ECO:0000255""		+	+					x	x		3.13249	0.00306977	2.98419	1.23998		4.02301	0.00172603	2.2663	0.97858	2.11873	0.362151	-0.717886	-0.327237	0.47347	0.789754	0.225502	0.101651	9.16321	9.32659	9.23111	8.45239	8.64688	6.96915	8.59264	7.91506	7.1935	8.47035	8.62699	8.25696	8.47003	8.44543	7.97529	9.10767
Q9HB40	SCPEP1	Retinoid-inducible serine carboxypeptidase		SUBCELLULAR LOCATION: Secreted {ECO:0000305}.	CARBOHYD 64;/note=""N-linked (GlcNAc...) asparagine"";/evidence=""ECO:0000255"";CARBOHYD 126;/note=""N-linked (GlcNAc...) asparagine"";/evidence=""ECO:0000269|PubMed:12754519"";CARBOHYD 362;/note=""N-linked (GlcNAc...) asparagine"";/evidence=""ECO:0000255""	SIGNAL 1..26;/evidence=""ECO:0000269|PubMed:15340161""		+	+		+						3.27032	0.002912	2.62363	1.12411		4.04708	0.00186667	2.23611	0.968325	0.773655	0.485446	-0.387523	-0.172058	3.49602	0.0533725	1.83842	0.806071	7.26721	7.35274	7.36085	7.24917	7.00888	5.26065	6.67156	6.23523	5.91621	5.40353	5.06377	5.74403	5.16837	4.74266	5.39192	7.64015
P04004	VTN	Vitronectin		SUBCELLULAR LOCATION: Secreted, extracellular space {ECO:0000269|PubMed:2448300, ECO:0000269|PubMed:29567995}.;SUBCELLULAR LOCATION: Parasitophorous vacuole {ECO:0000269|PubMed:29567995}. Note=(Microbial infection) In P.falciparum-infected red blood cells, VTN internalization is detected at the early trophozoite stage (PubMed:29567995). Colocalizes with SERA5 at the schizont stage and with SERA5 …	CARBOHYD 86;/note=""N-linked (GlcNAc...) (complex) asparagine"";/evidence=""ECO:0000269|PubMed:14760718, ECO:0000269|PubMed:16335952, ECO:0000269|PubMed:17558413, ECO:0000269|PubMed:19139490, ECO:0000269|PubMed:19159218"";CARBOHYD 169;/note=""N-linked (GlcNAc...) asparagine"";/evidence=""ECO:0000269|PubMed:14760718, ECO:0000269|PubMed:16335952, ECO:0000269|PubMed:19159218"";CARBOHYD 242;/note=""N…	SIGNAL 1..19;/evidence=""ECO:0000269|PubMed:631332, ECO:0000269|PubMed:7522053""		+	+								5.3984	0	3.56716	1.64722		5.2515	0.0018543	2.12946	0.967292	3.37605	0.274985	-1.4377	-0.64479	0.230077	0.854148	0.144771	0.0641844	11.7248	11.4374	11.8708	9.68732	10.4272	9.73397	10.0478	10.655	7.95996	10.6497	11.8972	10.5509	10.3414	9.67062	10.2735	10.7266
P17066	HSPA6	Heat shock 70 kDa protein 6							+					x			1.51785	0.216531	0.695442	0.311526		2.98823	0.00184211	2.39411	0.966553	1.69544	0.265311	1.69867	0.661554	1.73143	0.0994386	1.69102	0.662037	6.73299	6.22374	6.98897	7.45712	9.2119	9.30739	9.19986	9.14029	7.47872	4.04359	6.91474	4.86648	6.50323	6.56328	6.90215	7.89402
Q9Y6Z7	COLEC10	Collectin-10		SUBCELLULAR LOCATION: Secreted {ECO:0000269|PubMed:28301481}. Golgi apparatus {ECO:0000250|UniProtKB:Q8CF98}. Cytoplasm {ECO:0000269|PubMed:10224141}.	CARBOHYD 258;/note=""N-linked (GlcNAc...) asparagine"";/evidence=""ECO:0000255""	SIGNAL 1..27;/evidence=""ECO:0000255""		+	+								3.5107	0.00270345	2.4913	1.09174		5.16939	0.00185621	2.13196	0.966065	1.48789	0.489865	-0.359343	-0.168299	0.0412735	0.986416	0.0146472	0.0068958	9.31587	9.65055	9.53547	9.25172	9.40378	9.40132	9.16194	9.21584	7.76143	9.40051	9.85532	9.54473	9.03413	9.12389	9.2219	9.41117
P62273	RPS29	40S ribosomal protein S29		SUBCELLULAR LOCATION: Cytoplasm, cytosol {ECO:0000269|PubMed:25957688}. Cytoplasm {ECO:0000305|PubMed:23636399, ECO:0000305|PubMed:25901680}. Rough endoplasmic reticulum {ECO:0000250|UniProtKB:Q6QAP6}. Note=Detected on cytosolic polysomes (PubMed:25957688). Detected in ribosomes that are associated with the rough endoplasmic reticulum (By similarity). {ECO:0000250|UniProtKB:Q6QAP6, ECO:0000269|Pu…				+	+								4.92754	0.0031619	2.53468	1.18084		5.57905	0.00184416	2.10559	0.965735	1.23552	0.459432	-0.429087	-0.195959	1.18356	0.66786	0.436994	0.198602	10.9037	10.708	10.9434	10.5391	10.4466	10.5833	9.82965	10.7156	9.66391	10.8539	11.0442	10.3643	9.89982	10.2273	9.82978	10.995
Q9UMY1	NOL7	Nucleolar protein 7		SUBCELLULAR LOCATION: Nucleus, nucleolus {ECO:0000269|PubMed:11790298, ECO:0000269|PubMed:12429849, ECO:0000269|PubMed:16205646, ECO:0000269|PubMed:34516797}.				+	+								5.6636	0.00266667	2.70779	1.28263		4.55718	0.00188535	2.15585	0.95684	1.00173	0.420628	-0.551939	-0.240926	2.15392	0.224766	1.14198	0.495824	7.47434	7.3797	7.62417	6.43577	7.49474	6.59705	6.45847	7.38059	7.09324	5.17611	6.64645	5.56406	5.53185	6.0457	5.81889	7.25817
Q9UBM7	DHCR7	7-dehydrocholesterol reductase	TRANSMEM 40..60;/note=""Helical"";/evidence=""ECO:0000255"";TRANSMEM 154..174;/note=""Helical"";/evidence=""ECO:0000255"";TRANSMEM 177..197;/note=""Helical"";/evidence=""ECO:0000255"";TRANSMEM 266..286;/note=""Helical"";/evidence=""ECO:0000255"";TRANSMEM 306..326;/note=""Helical"";/evidence=""ECO:0000255"";TRANSMEM 331..351;/note=""Helical"";/evidence=""ECO:0000255"";TRANSMEM 420..440;/note=""Hel…	SUBCELLULAR LOCATION: Endoplasmic reticulum membrane {ECO:0000269|PubMed:9878250};Multi-pass membrane protein {ECO:0000255}.				+	+							x	4.67291	0.000474576	2.99731	1.36542	!	6.41101	0.00206289	2.02357	0.947795	5.22944	0.301638	-0.973741	-0.468091	1.48527	0.796238	-0.199998	-0.0963688	9.24391	9.00165	9.04612	7.97511	8.056	7.20214	8.17425	8.06922	8.16068	9.47118	9.97227	9.12948	8.25087	8.44545	8.27413	7.88383
A0A0A0MRJ7;P12259	F5	Coagulation factor V		SUBCELLULAR LOCATION: Secreted {ECO:0000250}.	CARBOHYD 51;/note=""N-linked (GlcNAc...) asparagine"";/evidence=""ECO:0000255"";CARBOHYD 55;/note=""N-linked (GlcNAc...) asparagine"";/evidence=""ECO:0000255"";CARBOHYD 239;/note=""N-linked (GlcNAc...) asparagine"";/evidence=""ECO:0000255"";CARBOHYD 297;/note=""N-linked (GlcNAc...) asparagine"";/evidence=""ECO:0000269|PubMed:16263699, ECO:0000269|PubMed:16335952"";CARBOHYD 382;/note=""N-linked (G…	SIGNAL 1..28		+	+								3.43676	0.00141538	3.1783	1.33942		6.1047	0.00205	2.03664	0.947763	2.18419	0.288846	-1.14166	-0.496618	0.446408	0.779447	0.258536	0.114262	7.65217	8.12121	9.04755	6.82644	7.28428	6.77916	7.20604	7.38065	4.7843	7.54599	8.35607	7.24831	7.42294	6.23074	6.96666	7.73486
A0A7I2V2U2;A0A7I2V4T9;A0A7I2V588;A0A7I2V5Z3;O43765	SGTA	Small glutamine-rich tetratricopeptide repeat-containing protein alpha		SUBCELLULAR LOCATION: Cytoplasm {ECO:0000269|PubMed:16580629}. Nucleus {ECO:0000269|PubMed:16580629}. Note=Co-localizes with HSP90AB1 in the cytoplasm. Increased nuclear accumulation seen during cell apoptosis. {ECO:0000269|PubMed:16580629}.					+					x			3.18511	0.124587	0.887775	0.419185		2.71371	0.00218634	2.37752	0.9415	1.34839	0.275333	1.48974	0.5706	1.96726	0.0533465	2.10922	0.807362	6.91726	6.72221	6.89616	8.85187	8.50401	7.24192	9.2431	9.2632	8.78789	5.93134	5.68997	5.25228	6.23533	6.38067	6.06119	7.15454
F8W7Q8;J3KQ12;Q96G97;Q96G97-3;Q96G97-4	BSCL2	Seipin (Fragment);Seipin;Seipin;Isoform 2 of Seipin;Isoform 3 of Seipin	TRANSMEM 27..47;/note=""Helical"";/evidence=""ECO:0000255"";TRANSMEM 243..263;/note=""Helical"";/evidence=""ECO:0000255""	SUBCELLULAR LOCATION: Endoplasmic reticulum membrane {ECO:0000269|PubMed:14981520, ECO:0000269|PubMed:16574104, ECO:0000269|PubMed:18458148, ECO:0000269|PubMed:27879284, ECO:0000269|PubMed:30901948, ECO:0000269|PubMed:31708432};Multi-pass membrane protein {ECO:0000255}. Lipid droplet {ECO:0000269|PubMed:27879284, ECO:0000269|PubMed:30970241}. Note=Localizes at endoplasmic reticulum-lipid droplets…	CARBOHYD 88;/note=""N-linked (GlcNAc...) asparagine"";/evidence=""ECO:0000269|PubMed:14981520"";CARBOHYD 242;/note=""N-linked (GlcNAc...) asparagine"";/evidence=""ECO:0000255""			+	+							x	3.38788	0.00230137	3.07137	1.29646	x	2.33138	0.0022994	2.42919	0.925132	0.424665	0.420771	-0.642178	-0.239658	0.167856	0.788754	-0.296645	-0.110348	7.03847	7.10028	7.35659	4.22122	7.02466	5.12758	6.92378	6.89117	6.23541	7.14537	6.82258	6.79982	6.43408	7.03328	6.99139	6.98291
Q8TBQ9	TMEM167A	Protein kish-A	TRANSMEM 54..71;/note=""Helical"";/evidence=""ECO:0000255""	SUBCELLULAR LOCATION: Golgi apparatus membrane {ECO:0000269|PubMed:19942856};Single-pass type I membrane protein {ECO:0000269|PubMed:19942856}.	CARBOHYD 35;/note=""N-linked (GlcNAc...) asparagine"";/evidence=""ECO:0000255""	SIGNAL 1..26;/evidence=""ECO:0000255""		+	+						x		2.3676	0.00379245	2.45727	0.98427		2.16771	0.00228571	2.47687	0.92266	0.00803896	0.973394	0.0195983	0.00694306	0.87371	0.249325	-1.33167	-0.478109	6.3086	5.06278	6.56959	4.86089	6.90011	4.23058	6.92174	6.94758	4.87979	7.21149	7.14763	7.29995	7.85535	6.92328	7.21615	6.62617
P47929	LGALS7	Galectin-7		SUBCELLULAR LOCATION: Cytoplasm {ECO:0000269|PubMed:11706006}. Nucleus {ECO:0000269|PubMed:11706006}. Secreted {ECO:0000305}. Note=May be secreted by a non-classical secretory pathway.				+	+								1.58906	0.017252	1.92345	0.736055		2.8198	0.00228235	2.29127	0.921639	0.495244	0.511464	0.367813	0.156955	1.21472	0.41597	0.839076	0.353101	7.65332	7.17828	7.12584	7.79926	7.90257	6.61351	8.52261	6.9295	6.77346	6.52504	7.27993	7.19238	7.23117	6.28225	7.03023	7.31553
J3KNV1;O60281	ZNF292	Zinc finger protein 292		SUBCELLULAR LOCATION: Nucleus {ECO:0000305}.				+	+								3.5777	0.00322124	2.65006	1.15706		4.9654	0.00236782	2.01904	0.914165	1.00896	0.39728	-0.631017	-0.270751	0.618747	0.708898	0.359707	0.15773	11.0494	12.1371	11.1742	11.4845	10.6017	10.6554	10.9568	10.9909	9.2925	11.1637	10.8904	10.9201	10.714	10.0328	10.6418	10.7629
A0A0C4DFM1;Q92544	TM9SF4	Transmembrane 9 superfamily member;Transmembrane 9 superfamily member 4	TRANSMEM 282..302;/note=""Helical"";/evidence=""ECO:0000255"";TRANSMEM 347..367;/note=""Helical"";/evidence=""ECO:0000255"";TRANSMEM 377..397;/note=""Helical"";/evidence=""ECO:0000255"";TRANSMEM 417..437;/note=""Helical"";/evidence=""ECO:0000255"";TRANSMEM 450..470;/note=""Helical"";/evidence=""ECO:0000255"";TRANSMEM 502..522;/note=""Helical"";/evidence=""ECO:0000255"";TRANSMEM 536..556;/note=""H…	SUBCELLULAR LOCATION: Membrane {ECO:0000255};Multi-pass membrane protein {ECO:0000255}. Golgi apparatus {ECO:0000269|PubMed:25999474}. Early endosome {ECO:0000269|PubMed:19893578}.		SIGNAL 1..23;/evidence=""ECO:0000255""		+	+							x	2.95496	0.00293333	2.99991	1.22608	!	3.52331	0.00256818	2.14248	0.910512	1.95895	0.332384	-0.85743	-0.381078	2.00333	0.283965	1.04544	0.454883	7.61161	7.7699	7.33623	7.18794	7.02629	5.94459	6.62903	6.19619	6.05641	6.21083	6.58803	5.54934	6.22516	5.43597	5.34802	6.26385
A0A7I2V445;Q9Y6A1;Q9Y6A1-2;Q9Y6A1-3	POMT1	Dolichyl-phosphate-mannose--protein mannosyltransferase;Protein O-mannosyl-transferase 1;Isoform 2 of Protein O-mannosyl-transferase 1;Isoform 3 of Protein O-mannosyl-transferase 1	TRANSMEM 8..28;/note=""Helical"";/evidence=""ECO:0000255"";TRANSMEM 40..60;/note=""Helical"";/evidence=""ECO:0000255"";TRANSMEM 68..88;/note=""Helical"";/evidence=""ECO:0000255"";TRANSMEM 99..119;/note=""Helical"";/evidence=""ECO:0000255"";TRANSMEM 122..142;/note=""Helical"";/evidence=""ECO:0000255"";TRANSMEM 154..174;/note=""Helical"";/evidence=""ECO:0000255"";TRANSMEM 183..203;/note=""Helical""…	SUBCELLULAR LOCATION: Endoplasmic reticulum membrane {ECO:0000269|PubMed:14699049};Multi-pass membrane protein {ECO:0000269|PubMed:14699049}.	CARBOHYD 435;/note=""N-linked (GlcNAc...) asparagine"";/evidence=""ECO:0000255"";CARBOHYD 471;/note=""N-linked (GlcNAc...) asparagine"";/evidence=""ECO:0000269|PubMed:19159218"";CARBOHYD 539;/note=""N-linked (GlcNAc...) asparagine"";/evidence=""ECO:0000255""			+	+					x		x	1.99322	0.0120181	1.91669	0.773727	x	3.37629	0.00276404	2.14757	0.905249	0.388711	0.62248	0.230875	0.102036	1.45438	0.490878	0.696827	0.307323	5.49928	5.95562	5.53812	6.03142	6.11346	4.80127	5.92551	5.07344	5.74538	6.39135	5.53977	4.82852	5.03822	5.52815	5.0288	5.85505
Q96KA5;Q96KA5-2	CLPTM1L	Cleft lip and palate transmembrane protein 1-like protein;Isoform 2 of Cleft lip and palate transmembrane protein 1-like protein	TRANSMEM 11..31;/note=""Helical"";/evidence=""ECO:0000255"";TRANSMEM 285..305;/note=""Helical"";/evidence=""ECO:0000255"";TRANSMEM 325..342;/note=""Helical"";/evidence=""ECO:0000255"";TRANSMEM 347..364;/note=""Helical"";/evidence=""ECO:0000255"";TRANSMEM 403..423;/note=""Helical"";/evidence=""ECO:0000255"";TRANSMEM 429..449;/note=""Helical"";/evidence=""ECO:0000255""	SUBCELLULAR LOCATION: Endoplasmic reticulum membrane {ECO:0000269|PubMed:35344438};Multi-pass membrane protein {ECO:0000255}.	CARBOHYD 91;/note=""N-linked (GlcNAc...) asparagine"";/evidence=""ECO:0000255"";CARBOHYD 101;/note=""N-linked (GlcNAc...) asparagine"";/evidence=""ECO:0000255"";CARBOHYD 229;/note=""N-linked (GlcNAc...) asparagine"";/evidence=""ECO:0000269|PubMed:19159218""			+	+							x	4.81121	0.00341243	2.19203	1.0273	x	6.12013	0.0027486	1.93746	0.904939	0.647839	0.588177	-0.254567	-0.116172	0.0814605	0.960728	0.0477894	0.0215938	7.16906	7.69527	7.35875	6.77804	6.88282	5.63718	7.3018	7.13344	6.99508	7.14969	7.08764	6.9152	7.33044	7.30063	6.68494	7.91664
P49755	TMED10	Transmembrane emp24 domain-containing protein 10	TRANSMEM 186..206;/note=""Helical"";/evidence=""ECO:0000255""	SUBCELLULAR LOCATION: Endoplasmic reticulum membrane {ECO:0000269|PubMed:10852829, ECO:0000269|PubMed:12237308, ECO:0000269|PubMed:9472029};Single-pass type I membrane protein {ECO:0000255}. Endoplasmic reticulum-Golgi intermediate compartment membrane {ECO:0000269|PubMed:12237308, ECO:0000269|PubMed:32272059, ECO:0000269|PubMed:9382861};Single-pass type I membrane protein {ECO:0000255}. Golgi ap…	CARBOHYD 179;/note=""N-linked (GlcNAc...) asparagine"";/evidence=""ECO:0000255""	SIGNAL 1..31;/evidence=""ECO:0000269|PubMed:19892738, ECO:0007744|PubMed:25944712""		+	+						x		3.15158	0.0081791	1.92911	0.85344		5.30904	0.00268108	1.96581	0.900615	0.0989964	0.932813	0.0366953	0.0171735	4.4903	0.0714648	1.57118	0.724942	8.63166	8.98886	9.04621	8.60606	8.9644	7.72472	8.84618	8.98335	8.54843	8.39359	8.15773	7.8279	7.49567	7.60092	6.96668	9.14662
Q9NZT1	CALML5	Calmodulin-like protein 5						+	+								1.13272	0.0107531	2.47196	0.798578		1.92178	0.00270213	2.4923	0.899583	0.0137563	0.969282	0.0203319	0.00812639	0.774587	0.545497	0.672813	0.276016	8.40119	7.44358	6.86249	7.71904	7.72525	7.10693	8.826	7.08055	6.88306	7.7471	7.42882	7.72431	6.95668	6.47332	7.31982	7.70516
P62899	RPL31	60S ribosomal protein L31		SUBCELLULAR LOCATION: Cytoplasm {ECO:0000269|PubMed:23636399}.				+	+								4.19151	0.00300826	2.47905	1.12556		4.91622	0.00268783	1.98621	0.899398	1.03222	0.436091	-0.492845	-0.218713	0.0966206	0.945934	0.0631342	0.0281779	11.0298	10.5282	11.1308	10.6957	10.1148	10.3677	10.3376	11.0058	10.5136	10.4785	11.016	10.4508	10.249	10.6174	10.1546	10.3862
Q8NBP0	TTC13	Tetratricopeptide repeat protein 13						+	+								4.00207	0.00772063	1.88999	0.871399		6.20423	0.00278534	1.91701	0.897461	0.0786714	0.950634	0.0270195	0.0127184	4.79645	0.10966	1.35914	0.638081	7.38451	7.44098	7.69053	7.51584	7.77702	6.2821	7.44016	7.29905	6.75258	6.10041	6.50822	7.0826	6.36495	5.98295	6.17176	7.92019
O14672	ADAM10	Disintegrin and metalloproteinase domain-containing protein 10	TRANSMEM 673..693;/note=""Helical"";/evidence=""ECO:0000255""	SUBCELLULAR LOCATION: Cell membrane {ECO:0000269|PubMed:20624979, ECO:0000269|PubMed:23676497, ECO:0000269|PubMed:24990881, ECO:0000269|PubMed:26686862, ECO:0000269|PubMed:29430990, ECO:0000269|PubMed:30463011};Single-pass type I membrane protein {ECO:0000305}. Golgi apparatus membrane {ECO:0000269|PubMed:12475894};Single-pass type I membrane protein {ECO:0000305}. Cytoplasmic vesicle, clathrin-c…	CARBOHYD 267;/note=""N-linked (GlcNAc...) asparagine"";/evidence=""ECO:0000255"";CARBOHYD 278;/note=""N-linked (GlcNAc...) asparagine"";/evidence=""ECO:0000269|PubMed:16263699, ECO:0000269|PubMed:19159218, ECO:0000269|PubMed:19349973, ECO:0000269|PubMed:29224781, ECO:0007744|PDB:6BDZ, ECO:0007744|PDB:6BE6"";CARBOHYD 439;/note=""N-linked (GlcNAc...) asparagine"";/evidence=""ECO:0000255"";CARBOHYD …	SIGNAL 1..19;/evidence=""ECO:0000255""		+	+						x		1.55623	0.0046087	2.81044	0.963986		2.13277	0.00277083	2.39503	0.896293	0.424657	0.486887	-0.415413	-0.170279	1.34341	0.355513	0.941425	0.394355	6.27967	6.83086	7.38161	5.46168	5.93892	4.75605	6.27621	6.6588	5.85634	5.55467	5.52759	6.07817	5.44747	5.47893	5.49522	6.96981
O14681;O14681-3	EI24	Etoposide-induced protein 2.4 homolog;Isoform 2 of Etoposide-induced protein 2.4 homolog	TRANSMEM 77..97;/note=""Helical"";/evidence=""ECO:0000255"";TRANSMEM 117..137;/note=""Helical"";/evidence=""ECO:0000255"";TRANSMEM 179..199;/note=""Helical"";/evidence=""ECO:0000255"";TRANSMEM 238..255;/note=""Helical"";/evidence=""ECO:0000255"";TRANSMEM 257..277;/note=""Helical"";/evidence=""ECO:0000255""	SUBCELLULAR LOCATION: Nucleus membrane {ECO:0000269|PubMed:21154811};Multi-pass membrane protein {ECO:0000269|PubMed:21154811}. Cytoplasm {ECO:0000269|PubMed:21154811}. Endoplasmic reticulum membrane {ECO:0000250};Multi-pass membrane protein {ECO:0000250}.				+	+							x	4.72231	0.00285149	2.5925	1.19749	x	5.70861	0.00275648	1.93348	0.895461	1.92451	0.378298	-0.659026	-0.300174	3.48312	0.185174	-1.17685	-0.539695	8.02882	7.50856	7.85903	7.22235	7.22574	6.45229	7.47962	7.23275	6.93292	9.33282	9.38985	9.15865	8.14528	8.49788	8.30671	7.29358
Q7LGA3;Q7LGA3-2;Q7LGA3-3	HS2ST1	Heparan sulfate 2-O-sulfotransferase 1;Isoform 2 of Heparan sulfate 2-O-sulfotransferase 1;Isoform 3 of Heparan sulfate 2-O-sulfotransferase 1	TRANSMEM 12..28;/note=""Helical;Signal-anchor for type II membrane protein"";/evidence=""ECO:0000255""	SUBCELLULAR LOCATION: Golgi apparatus membrane {ECO:0000250};Single-pass type II membrane protein {ECO:0000250}.	CARBOHYD 108;/note=""N-linked (GlcNAc...) asparagine"";/evidence=""ECO:0000255"";CARBOHYD 127;/note=""N-linked (GlcNAc...) asparagine"";/evidence=""ECO:0000255""				+						x		0.733843	0.0989694	1.29888	0.45666		2.51799	0.00276289	2.27337	0.894163	0.564315	0.346263	0.974483	0.345728	0.610502	0.497927	0.80037	0.30421	2.97836	5.88453	5.45508	6.12755	6.03294	1.75662	5.90156	3.84624	4.02371	6.63796	6.39618	6.1202	4.45925	5.80554	4.57553	6.37776
P18085	ARF4	ADP-ribosylation factor 4		SUBCELLULAR LOCATION: Golgi apparatus {ECO:0000269|PubMed:25673879}. Membrane {ECO:0000305};Lipid-anchor {ECO:0000305}.				+	+								4.15086	0.00283871	2.70938	1.21736		5.69241	0.00287179	1.92545	0.891697	5.0687	0.333866	-0.783922	-0.379024	0.791682	0.822649	0.16633	0.0789686	7.92408	8.02971	8.02514	7.11314	7.23025	7.09766	7.38659	7.26341	7.97249	7.69028	8.20202	7.09964	6.7885	7.1306	7.20908	7.53298
Q8NE01;Q8NE01-2;Q8NE01-3	CNNM3	Metal transporter CNNM3;Isoform 2 of Metal transporter CNNM3;Isoform 3 of Metal transporter CNNM3	TRANSMEM 11..27;/note=""Helical"";/evidence=""ECO:0000255"";TRANSMEM 193..213;/note=""Helical"";/evidence=""ECO:0000255"";TRANSMEM 221..241;/note=""Helical"";/evidence=""ECO:0000255"";TRANSMEM 261..281;/note=""Helical"";/evidence=""ECO:0000255""	SUBCELLULAR LOCATION: Cell membrane {ECO:0000250};Multi-pass membrane protein {ECO:0000250}.	CARBOHYD 73;/note=""N-linked (GlcNAc...) asparagine"";/evidence=""ECO:0000255""			+	+							x	4.51084	0.00364045	2.20983	1.02532	x (SP)	4.58351	0.00289796	1.98425	0.889394	0.353396	0.630504	-0.225575	-0.0990408	2.4261	0.0557117	1.93151	0.787261	6.57823	6.82169	7.08874	5.95828	6.9777	5.52745	6.66094	6.18979	5.83625	5.58042	5.88144	6.0841	3.55199	5.07926	5.38615	6.84562
Q92685	ALG3	Dol-P-Man:Man(5)GlcNAc(2)-PP-Dol alpha-1,3-mannosyltransferase	TRANSMEM 41..61;/note=""Helical"";/evidence=""ECO:0000255"";TRANSMEM 95..115;/note=""Helical"";/evidence=""ECO:0000255"";TRANSMEM 123..143;/note=""Helical"";/evidence=""ECO:0000255"";TRANSMEM 149..169;/note=""Helical"";/evidence=""ECO:0000255"";TRANSMEM 172..192;/note=""Helical"";/evidence=""ECO:0000255"";TRANSMEM 203..223;/note=""Helical"";/evidence=""ECO:0000255"";TRANSMEM 231..251;/note=""Heli…	SUBCELLULAR LOCATION: Endoplasmic reticulum membrane {ECO:0000305};Multi-pass membrane protein {ECO:0000305}.				+	+					x		x	1.60111	0.017904	1.90401	0.731674	x	3.10763	0.00292386	2.14185	0.88928	0.307936	0.622016	0.237844	0.102159	2.86578	0.109173	-1.45359	-0.636518	5.1609	5.90521	4.73064	5.16001	5.89716	4.53569	5.22658	5.10908	4.86716	7.58046	6.99156	7.08736	7.35668	6.96385	6.55054	5.87415
P48668	KRT6C	Keratin, type II cytoskeletal 6C						+	+								1.05421	0.0272554	1.91246	0.65833		1.73211	0.00290909	2.54683	0.889127	0.375463	0.424872	0.63438	0.231303	1.05751	0.173774	1.5347	0.553375	10.9059	10.4298	10.3129	10.8996	10.6232	9.59464	11.7758	9.14837	10.3154	9.56398	10.5051	9.7792	8.91372	9.87994	10.154	10.2457
Q9Y4C4	MFHAS1	Malignant fibrous histiocytoma-amplified sequence 1		SUBCELLULAR LOCATION: Cytoplasm {ECO:0000269|PubMed:24286120}.				+	+								0.872415	0.0260029	2.11568	0.664353		2.51915	0.003133	2.23538	0.882453	0.0524903	0.830196	0.1197	0.0426556	0.415997	0.751698	-0.298152	-0.128465	9.21571	5.42129	6.34182	7.01258	6.5136	7.8078	7.56274	7.77577	4.62352	6.90864	8.31962	7.32291	7.73876	7.33448	7.15915	6.75661
Q13162	PRDX4	Peroxiredoxin-4		SUBCELLULAR LOCATION: Cytoplasm {ECO:0000269|PubMed:18052930, ECO:0000269|PubMed:9388242}. Endoplasmic reticulum {ECO:0000269|PubMed:18052930}. Note=Cotranslationally translocated to and retained within the endoplasmic reticulum. A small fraction of the protein is cytoplasmic. {ECO:0000269|PubMed:18052930}.		SIGNAL 1..37;/evidence=""ECO:0000269|PubMed:19892738, ECO:0007744|PubMed:25944712""		+	+								4.63053	0.00388	2.1383	0.998261		5.45409	0.00321569	1.91045	0.880427	0.462781	0.621649	-0.227853	-0.102415	3.3252	0.10856	1.41798	0.635578	9.82461	10.2059	10.3834	9.52413	9.89369	9.01883	9.65266	9.78045	9.15604	8.48259	8.68942	8.5012	8.15088	8.78102	8.54447	10.5064
O75976	CPD	Carboxypeptidase D	TRANSMEM 1300..1320;/note=""Helical"";/evidence=""ECO:0000255""	SUBCELLULAR LOCATION: Cell membrane {ECO:0000250|UniProtKB:Q90240};Single-pass type I membrane protein {ECO:0000255}.	CARBOHYD 172;/note=""N-linked (GlcNAc...) asparagine"";/evidence=""ECO:0000269|PubMed:12754519"";CARBOHYD 217;/note=""N-linked (GlcNAc...) asparagine"";/evidence=""ECO:0000255"";CARBOHYD 399;/note=""N-linked (GlcNAc...) asparagine"";/evidence=""ECO:0000255"";CARBOHYD 410;/note=""N-linked (GlcNAc...) asparagine"";/evidence=""ECO:0000255"";CARBOHYD 429;/note=""N-linked (GlcNAc...) asparagine"";/evi…	SIGNAL 1..31;/evidence=""ECO:0000255""		+	+						x		5.73347	0	3.41517	1.5991		4.62868	0.00328846	1.94123	0.87332	3.00084	0.2744	-1.47394	-0.64861	3.26486	0.0756601	1.60372	0.7073	9.60453	9.9875	10.0661	8.14505	8.52669	7.27719	8.13984	7.87124	7.00039	7.28282	7.85033	7.24362	6.9015	6.57399	6.94963	9.31796
P07686	HEXB	Beta-hexosaminidase subunit beta		SUBCELLULAR LOCATION: Lysosome {ECO:0000269|PubMed:9694901}. Cytoplasmic vesicle, secretory vesicle, Cortical granule {ECO:0000250|UniProtKB:P20060}.	CARBOHYD 84;/note=""N-linked (GlcNAc...) asparagine"";/evidence=""ECO:0000269|PubMed:11447134, ECO:0000269|PubMed:19159218"";CARBOHYD 142;/note=""N-linked (GlcNAc...) asparagine"";/evidence=""ECO:0000269|PubMed:11447134"";CARBOHYD 190;/note=""N-linked (GlcNAc...) asparagine"";/evidence=""ECO:0000269|PubMed:11447134"";CARBOHYD 327;/note=""N-linked (GlcNAc...) asparagine"";/evidence=""ECO:0000269|P…	SIGNAL 1..42;/evidence=""ECO:0000255""		+	+								4.17171	0.00339884	2.26192	1.03449		5.21946	0.00327273	1.90147	0.871567	1.12175	0.495135	-0.360445	-0.165882	3.69359	0.147556	1.27914	0.58637	7.77641	7.56522	7.84045	7.09929	7.44176	6.41062	7.31241	7.02685	7.34861	5.62369	6.24567	6.1468	6.3028	5.89486	6.06568	7.72305
P42357	HAL	Histidine ammonia-lyase						+	+								2.0676	0.00351323	2.65011	1.00679		2.988	0.00322642	2.10385	0.869658	1.32617	0.416705	-0.546262	-0.245265	0.0740829	0.962997	0.0462135	0.0207693	7.8805	7.00765	7.5459	7.41848	6.93267	7.07416	6.89684	6.82131	6.48188	6.77678	6.62573	6.64891	7.08386	6.38933	7.18344	6.83951
A0A140T921;A0A140T9H5;A0A140T9U8;A2AEA2;O19617;P10321	HLA-C	HLA class I histocompatibility antigen, C alpha chain;HLA class I histocompatibility antigen, C alpha chain;HLA class I histocompatibility antigen, C alpha chain;HLA class I histocompatibility antigen, C alpha chain;HLA class I antigen;HLA class I histocompatibility antigen, C alpha chain	TRANSMEM 309..333;/note=""Helical"";/evidence=""ECO:0000255""	SUBCELLULAR LOCATION: Cell membrane {ECO:0000269|PubMed:18420581, ECO:0000269|PubMed:20972337, ECO:0000269|PubMed:28649982};Single-pass type I membrane protein {ECO:0000255}. Endoplasmic reticulum membrane {ECO:0000305|PubMed:18420581};Single-pass membrane protein {ECO:0000255}.	CARBOHYD 110;/note=""N-linked (GlcNAc...) asparagine"";/evidence=""ECO:0000269|PubMed:19159218""	SIGNAL 1..24;/evidence=""ECO:0000255""		+	+						x		4.87767	0.00269333	2.30931	1.08082		5.72068	0.0033615	1.87068	0.868683	1.4149	0.453987	-0.438626	-0.201904	4.69288	0.057322	1.6836	0.776925	8.95515	9.25534	9.26499	8.46041	8.70737	7.4258	8.54883	8.515	7.33204	6.77566	7.35668	7.01463	7.04338	7.16707	6.89836	9.02304
K7ELL7;P14314;P14314-2	PRKCSH	Glucosidase 2 subunit beta;Glucosidase 2 subunit beta;Isoform 2 of Glucosidase 2 subunit beta		SUBCELLULAR LOCATION: Endoplasmic reticulum {ECO:0000255|PROSITE-ProRule:PRU10138, ECO:0000305|PubMed:10929008}.	CARBOHYD 72;/note=""N-linked (GlcNAc...) asparagine"";/evidence=""ECO:0000255"";CARBOHYD 476;/note=""N-linked (GlcNAc...) asparagine"";/evidence=""ECO:0000255""	SIGNAL 1..14;/evidence=""ECO:0000269|PubMed:12665801""		+	+								3.29328	0.0416981	1.29478	0.598616		6.50807	0.00346296	1.82917	0.863388	3.01889	0.407495	0.534386	0.254702	5.02494	0.112759	1.33586	0.630689	7.35673	7.65583	7.46042	8.08637	8.25779	6.68127	7.9483	7.87626	8.81982	6.57428	6.86059	6.33935	6.47475	6.93388	6.65993	8.49186
Q9NQZ2	UTP3	Something about silencing protein 10		SUBCELLULAR LOCATION: Nucleus, nucleolus {ECO:0000269|PubMed:34516797}.				+	+								1.45665	0.00698649	2.56877	0.887423		2.20762	0.003447	2.25436	0.862998	0.286215	0.567513	-0.314412	-0.127746	0.773923	0.415638	0.916444	0.352961	7.42242	5.80033	6.70068	6.95169	5.43529	5.72238	6.1935	6.95657	5.93755	6.23704	6.70797	6.01851	3.92336	6.21188	6.09562	4.74695
A0A0J9YXF2;Q15165;Q15165-1;Q15165-3	PON2	Paraoxonase;Serum paraoxonase/arylesterase 2;Isoform 1 of Serum paraoxonase/arylesterase 2;Isoform 3 of Serum paraoxonase/arylesterase 2		SUBCELLULAR LOCATION: Membrane {ECO:0000269|PubMed:11579088};Peripheral membrane protein {ECO:0000269|PubMed:11579088}.	CARBOHYD 254;/note=""N-linked (GlcNAc...) asparagine"";/evidence=""ECO:0000269|PubMed:19159218"";CARBOHYD 269;/note=""N-linked (GlcNAc...) asparagine"";/evidence=""ECO:0000255"";CARBOHYD 323;/note=""N-linked (GlcNAc...) asparagine"";/evidence=""ECO:0000255""	SIGNAL 1..?;/note=""Not cleaved"";/evidence=""ECO:0000250""		+	+								1.68795	0.0284254	1.61585	0.650625		3.96404	0.00341818	1.95815	0.85948	0.525267	0.523585	0.342292	0.148518	2.30022	0.311469	0.958862	0.428435	7.95576	6.69044	7.72566	8.04516	7.9003	6.47631	8.16093	7.50617	6.56602	7.28466	6.47353	7.51064	7.08299	7.11578	6.32339	7.44791
E7EVZ5;Q8NBM8	PCYOX1L	Prenylcysteine oxidase-like		SUBCELLULAR LOCATION: Secreted.	CARBOHYD 342;/note=""N-linked (GlcNAc...) asparagine"";/evidence=""ECO:0000255""	SIGNAL 1..22;/evidence=""ECO:0000269|PubMed:15340161""		+	+								1.29759	0.0369628	1.6153	0.614187		2.54808	0.00340807	2.14047	0.854606	0.294353	0.465274	0.525167	0.190797	0.427593	0.597227	0.658084	0.244415	3.69639	4.84844	6.2306	5.49435	3.59209	4.27434	5.74403	5.498	5.7075	5.18283	5.79456	5.48873	4.90672	5.73162	3.73835	6.38137
M0R2A0;Q5UCC4;Q5UCC4-2	EMC10	ER membrane protein complex subunit 10;ER membrane protein complex subunit 10;Isoform 2 of ER membrane protein complex subunit 10	TRANSMEM 222..242;/note=""Helical"";/evidence=""ECO:0000255""	SUBCELLULAR LOCATION: [Isoform 1]: Endoplasmic reticulum membrane {ECO:0000305|PubMed:22119785, ECO:0000305|PubMed:32439656, ECO:0000305|PubMed:32459176};Single-pass type I membrane protein {ECO:0000269|PubMed:32439656, ECO:0000269|PubMed:32459176}.;SUBCELLULAR LOCATION: [Isoform 2]: Secreted {ECO:0000269|PubMed:19570817, ECO:0000269|PubMed:20680400, ECO:0000269|PubMed:28931551}.	CARBOHYD 182;/note=""N-linked (GlcNAc...) asparagine"";/evidence=""ECO:0000269|PubMed:19159218, ECO:0000269|PubMed:32439656""	SIGNAL 1..25;/evidence=""ECO:0000269|PubMed:32439656""		+	+					x	x		1.39967	0.0044065	2.89906	0.950376		2.13368	0.00345374	2.23477	0.850716	0.463116	0.41612	-0.664294	-0.250205	1.24543	0.395663	-0.873766	-0.366571	8.71142	7.04039	5.91523	5.48358	6.40026	6.08323	6.681	6.48487	6.35066	7.4971	7.72602	7.77016	7.52371	7.39673	7.37502	7.83793
O96005;O96005-4	CLPTM1	Cleft lip and palate transmembrane protein 1;Isoform 3 of Cleft lip and palate transmembrane protein 1	TRANSMEM 355..375;/note=""Helical"";/evidence=""ECO:0000255"";TRANSMEM 391..411;/note=""Helical"";/evidence=""ECO:0000255"";TRANSMEM 417..437;/note=""Helical"";/evidence=""ECO:0000255"";TRANSMEM 478..498;/note=""Helical"";/evidence=""ECO:0000255"";TRANSMEM 503..523;/note=""Helical"";/evidence=""ECO:0000255""	SUBCELLULAR LOCATION: Membrane {ECO:0000305};Multi-pass membrane protein {ECO:0000255}.	CARBOHYD 28;/note=""N-linked (GlcNAc...) asparagine"";/evidence=""ECO:0000255"";CARBOHYD 119;/note=""N-linked (GlcNAc...) asparagine"";/evidence=""ECO:0000255"";CARBOHYD 161;/note=""N-linked (GlcNAc...) asparagine"";/evidence=""ECO:0000255"";CARBOHYD 241;/note=""N-linked (GlcNAc...) asparagine"";/evidence=""ECO:0000255"";CARBOHYD 295;/note=""N-linked (GlcNAc...) asparagine"";/evidence=""ECO:00002…			+	+							x	4.22757	0.00336	2.24917	1.03144	!	4.88323	0.00357082	1.85547	0.844674	1.14226	0.477485	-0.393703	-0.180103	3.24457	0.184631	1.18674	0.539572	9.09374	8.96033	8.97559	8.9122	9.03747	7.43581	8.64019	8.44921	8.23101	7.5985	7.84807	7.54218	7.47203	7.60859	7.20771	8.60699
A0A1B0GW05;Q2PZI1	DPY19L1	Probable C-mannosyltransferase DPY19L1	TRANSMEM 66..88;/note=""Helical"";/evidence=""ECO:0000255"";TRANSMEM 156..176;/note=""Helical"";/evidence=""ECO:0000255"";TRANSMEM 186..208;/note=""Helical"";/evidence=""ECO:0000255"";TRANSMEM 236..254;/note=""Helical"";/evidence=""ECO:0000255"";TRANSMEM 260..279;/note=""Helical"";/evidence=""ECO:0000255"";TRANSMEM 286..303;/note=""Helical"";/evidence=""ECO:0000255"";TRANSMEM 309..325;/note=""Hel…	SUBCELLULAR LOCATION: Membrane {ECO:0000305};Multi-pass membrane protein {ECO:0000305}.				+	+							x	1.47318	0.0465094	1.45636	0.582192	x	3.5037	0.00368201	1.95445	0.840897	0.749503	0.43964	0.498081	0.213522	0.494731	0.744197	0.303593	0.132939	4.40543	5.40891	5.62132	5.7067	5.85659	5.5917	5.75375	4.88708	4.64871	5.99831	6.31116	6.3891	4.82739	5.7122	5.47953	6.39638
Q92820	GGH	Gamma-glutamyl hydrolase		SUBCELLULAR LOCATION: Secreted, extracellular space {ECO:0000305}. Lysosome {ECO:0000269|PubMed:12643545}. Melanosome {ECO:0000269|PubMed:12643545}. Note=While its intracellular location is primarily the lysosome, most of the enzyme activity is secreted. Identified by mass spectrometry in melanosome fractions from stage I to stage IV. {ECO:0000269|PubMed:12643545}.	CARBOHYD 116;/note=""N-linked (GlcNAc...) asparagine"";/evidence=""ECO:0000255"";CARBOHYD 163;/note=""N-linked (GlcNAc...) asparagine"";/evidence=""ECO:0000269|PubMed:11953431"";CARBOHYD 203;/note=""N-linked (GlcNAc...) asparagine"";/evidence=""ECO:0000269|PubMed:11953431"";CARBOHYD 307;/note=""N-linked (GlcNAc...) asparagine;partial"";/evidence=""ECO:0000269|PubMed:11953431""	SIGNAL 1..24;/evidence=""ECO:0000250|UniProtKB:Q62867""		+	+		+						4.0362	0.00443515	2.0929	0.958269		6.82791	0.00370124	1.7634	0.838112	1.92298	0.511253	-0.329501	-0.157069	7.39274	0.117903	1.26881	0.618777	8.01053	8.35068	8.45562	8.01288	7.957	7.18345	8.00811	7.81781	8.01923	6.79688	7.19572	6.70624	6.75354	6.65106	6.61729	8.35224
P04066	FUCA1	Tissue alpha-L-fucosidase		SUBCELLULAR LOCATION: Lysosome {ECO:0000269|PubMed:9741689}.	CARBOHYD 241;/note=""N-linked (GlcNAc...) asparagine"";/evidence=""ECO:0000269|PubMed:19159218"";CARBOHYD 268;/note=""N-linked (GlcNAc...) asparagine"";/evidence=""ECO:0000255"";CARBOHYD 382;/note=""N-linked (GlcNAc...) asparagine"";/evidence=""ECO:0000269|PubMed:19159218""	SIGNAL 1..31;/evidence=""ECO:0000255""		+	+								2.67552	0.0242436	1.54952	0.683774		4.88181	0.00368595	1.83805	0.837416	0.560423	0.565856	0.288529	0.128592	1.80389	0.157983	1.39832	0.572822	6.17657	6.10475	6.86746	6.48492	6.68517	6.06361	6.6181	6.8772	6.8927	4.46537	6.06195	3.73709	5.9372	4.05071	5.83149	7.4263
Q9UGP8	SEC63	Translocation protein SEC63 homolog	TRANSMEM 15..35;/note=""Helical"";/evidence=""ECO:0000255"";TRANSMEM 70..90;/note=""Helical"";/evidence=""ECO:0000255"";TRANSMEM 189..209;/note=""Helical"";/evidence=""ECO:0000255""	SUBCELLULAR LOCATION: Endoplasmic reticulum membrane;Multi-pass membrane protein.				+	+					x		x	3.25615	0.0059631	2.07389	0.915289	!	6.57507	0.00365574	1.76812	0.837027	0.773918	0.541759	-0.305772	-0.13905	1.56303	0.744084	-0.282009	-0.134195	7.08669	8.02433	7.72545	7.15279	7.44196	6.45078	7.31543	7.19451	7.54951	7.99014	8.7541	8.13913	7.65353	7.41051	7.70114	7.79118
Q8IYS2;Q8IYS2-2	KIAA2013	Uncharacterized protein KIAA2013;Isoform 2 of Uncharacterized protein KIAA2013	TRANSMEM 590..610;/note=""Helical"";/evidence=""ECO:0000255""	SUBCELLULAR LOCATION: Membrane {ECO:0000305};Single-pass type I membrane protein {ECO:0000305}.	CARBOHYD 363;/note=""N-linked (GlcNAc...) asparagine"";/evidence=""ECO:0000255""	SIGNAL 1..40;/evidence=""ECO:0000255""		+	+						x		4.30245	0	3.26707	1.44995		3.70898	0.00367347	1.91879	0.8354	2.19326	0.27184	-1.34828	-0.573374	0.129245	0.87853	-0.134492	-0.0561883	7.24351	6.60703	6.5556	4.95506	5.03837	4.36197	5.97827	4.913	4.94647	6.67085	7.06315	6.13935	5.8681	6.00301	4.89365	5.81695
Q9BWS9;Q9BWS9-2;Q9BWS9-3	CHID1	Chitinase domain-containing protein 1;Isoform 2 of Chitinase domain-containing protein 1;Isoform 3 of Chitinase domain-containing protein 1		SUBCELLULAR LOCATION: Secreted {ECO:0000269|PubMed:16357325}. Lysosome {ECO:0000269|PubMed:16357325}.		SIGNAL 1..19;/evidence=""ECO:0000255""		+	+								3.95224	0.00455357	2.12565	0.968604		5.243	0.00365854	1.81301	0.834727	0.697986	0.537904	-0.312641	-0.140752	4.16955	0.061561	1.6798	0.763391	7.49436	8.15818	7.79898	7.55457	7.83798	6.32541	7.13161	7.13153	6.65413	4.68281	5.7776	5.8949	6.07748	5.66358	5.73315	8.07987
Q7L2E3-2	DHX30	Isoform 2 of ATP-dependent RNA helicase DHX30						+	+								3.48812	0.00267647	2.54077	1.10915		4.76743	0.00367611	1.8329	0.832602	3.08642	0.35509	-0.707871	-0.332881	0.692373	0.740782	0.310029	0.139602	7.56109	7.1667	7.4667	6.6014	6.73097	6.37795	6.83258	6.81608	5.58939	6.03677	6.92632	6.59345	6.97273	6.17563	5.99243	6.63134
J3KQ72;Q9NRD1	FBXO6	F-box only protein 6 (Fragment);F-box only protein 6		SUBCELLULAR LOCATION: Cytoplasm {ECO:0000269|PubMed:19716789}.				+	+								3.15416	0.00381043	2.26983	0.98432		3.28909	0.00369355	1.95274	0.831277	0.33293	0.561128	-0.31709	-0.131573	2.32241	0.0959524	1.60094	0.668864	5.68637	6.46447	5.67797	6.50413	5.75956	4.40176	4.8001	5.13416	5.57921	3.5559	5.25164	3.68717	4.06706	4.33559	3.67207	5.15002
O75477	ERLIN1	Erlin-1	TRANSMEM 8..28;/note=""Helical"";/evidence=""ECO:0000255""	SUBCELLULAR LOCATION: Endoplasmic reticulum membrane {ECO:0000269|PubMed:11118313, ECO:0000269|PubMed:16835267, ECO:0000269|PubMed:19240031};Single-pass type II membrane protein {ECO:0000269|PubMed:11118313, ECO:0000269|PubMed:16835267, ECO:0000269|PubMed:19240031}. Note=Associated with lipid raft-like domains of the endoplasmic reticulum membrane.	CARBOHYD 108;/note=""N-linked (GlcNAc...) asparagine"";/evidence=""ECO:0000269|PubMed:19159218""			+	+						x		1.94429	0.011932	1.98096	0.790022		3.0346	0.00369478	1.98462	0.830831	0.00494232	0.994027	0.00365265	0.00162446	1.5254	0.463578	-0.726704	-0.320514	6.05444	6.32079	5.91344	6.81651	5.90536	5.04101	6.01165	5.82324	6.01588	7.59538	7.49408	6.4383	6.67032	7.20845	6.60097	6.61465
Q9UHG3	PCYOX1	Prenylcysteine oxidase 1		SUBCELLULAR LOCATION: Lysosome {ECO:0000269|PubMed:10585463}.	CARBOHYD 196;/note=""N-linked (GlcNAc...) asparagine"";/evidence=""ECO:0000269|PubMed:16335952, ECO:0000269|PubMed:19159218"";CARBOHYD 323;/note=""N-linked (GlcNAc...) asparagine"";/evidence=""ECO:0000269|PubMed:16335952"";CARBOHYD 353;/note=""N-linked (GlcNAc...) asparagine"";/evidence=""ECO:0000269|PubMed:16335952, ECO:0000269|PubMed:19159218""	SIGNAL 1..27;/evidence=""ECO:0000255""		+	+								3.86037	0.0026755	2.41004	1.08051		4.96828	0.003712	1.81638	0.830342	2.28482	0.398117	-0.593657	-0.276323	1.621	0.615406	0.503322	0.231384	7.07084	6.78425	6.85783	6.3829	6.26717	5.68007	5.99111	6.19566	6.3127	6.0836	6.74505	6.04851	5.60734	6.13754	5.6771	6.73125
P39060;P39060-1;P39060-2	COL18A1	Collagen alpha-1(XVIII) chain;Isoform 2 of Collagen alpha-1(XVIII) chain;Isoform 3 of Collagen alpha-1(XVIII) chain		SUBCELLULAR LOCATION: Secreted, extracellular space, extracellular matrix {ECO:0000250}. Secreted, extracellular space, extracellular matrix, basement membrane {ECO:0000250|UniProtKB:P39061}.;SUBCELLULAR LOCATION: [Non-collagenous domain 1]: Secreted, extracellular space, extracellular matrix, basement membrane {ECO:0000250|UniProtKB:P39061}. Secreted {ECO:0000250|UniProtKB:P39061}.;SUBCELLULAR L…	CARBOHYD 68;/note=""N-linked (GlcNAc...) asparagine"";/evidence=""ECO:0000255"";CARBOHYD 129;/note=""N-linked (GlcNAc...) asparagine"";/evidence=""ECO:0000255"";CARBOHYD 164;/note=""N-linked (GlcNAc...) asparagine"";/evidence=""ECO:0000255"";CARBOHYD 889;/note=""O-linked (Xyl...) (chondroitin sulfate) serine"";/evidence=""ECO:0000269|PubMed:32337544"";CARBOHYD 926;/note=""N-linked (GlcNAc...) asp…	SIGNAL 1..23;/evidence=""ECO:0000255""		+	+								2.67804	0.00390291	2.39292	0.992728		3.90074	0.00372908	1.8854	0.829256	0.6406	0.440555	-0.507518	-0.212808	0.789084	0.634903	0.502582	0.216444	7.20324	7.88333	8.64481	8.19935	7.12256	6.46525	7.17522	7.53042	5.70508	7.31325	7.61058	7.22856	6.40961	6.97728	7.31418	7.30754
Q9BU23;Q9BU23-2	LMF2	Lipase maturation factor 2;Isoform 2 of Lipase maturation factor 2	TRANSMEM 10..30;/note=""Helical"";/evidence=""ECO:0000255"";TRANSMEM 78..98;/note=""Helical"";/evidence=""ECO:0000255"";TRANSMEM 102..122;/note=""Helical"";/evidence=""ECO:0000255"";TRANSMEM 123..143;/note=""Helical"";/evidence=""ECO:0000255"";TRANSMEM 165..185;/note=""Helical"";/evidence=""ECO:0000255"";TRANSMEM 227..247;/note=""Helical"";/evidence=""ECO:0000255"";TRANSMEM 259..279;/note=""Helic…	SUBCELLULAR LOCATION: Endoplasmic reticulum membrane {ECO:0000250};Multi-pass membrane protein {ECO:0000250}.	CARBOHYD 489;/note=""N-linked (GlcNAc...) asparagine"";/evidence=""ECO:0000255"";CARBOHYD 616;/note=""N-linked (GlcNAc...) asparagine"";/evidence=""ECO:0000255""			+	+							x	2.92169	0.00967598	1.90108	0.830926	x	3.70425	0.004	1.86553	0.814973	0.0477564	0.937966	-0.0355429	-0.0157138	0.178821	0.867033	-0.137848	-0.0598667	7.51003	7.28261	7.50079	7.26169	7.78189	6.30173	7.55296	6.66472	6.77603	8.67251	7.55015	7.74842	7.83552	7.71239	7.05243	7.27449
P15291;P15291-2	B4GALT1	Beta-1,4-galactosyltransferase 1;Isoform Short of Beta-1,4-galactosyltransferase 1	TRANSMEM 25..44;/note=""Helical;Signal-anchor for type II membrane protein"";/evidence=""ECO:0000255""	SUBCELLULAR LOCATION: [Isoform Long]: Golgi apparatus, Golgi stack membrane {ECO:0000269|PubMed:1714903, ECO:0000269|PubMed:20378551};Single-pass type II membrane protein. Cell membrane {ECO:0000269|PubMed:1714903};Single-pass type II membrane protein. Cell surface {ECO:0000269|PubMed:1714903}. Cell projection, filopodium {ECO:0000250|UniProtKB:P15535}. Note=Found in trans cisternae of Golgi but …	CARBOHYD 113;/note=""N-linked (GlcNAc...) asparagine"";/evidence=""ECO:0000255""				+						x		0.276883	0.294141	0.799933	0.251395		1.33757	0.00401538	2.47294	0.811359	0.815545	0.280649	1.673	0.549695	0.328457	0.595753	0.723014	0.245472	4.36102	6.83347	5.46422	7.54703	8.63494	5.67381	4.16149	7.40793	6.41331	6.41112	6.35394	6.29959	6.94556	6.13612	6.42701	7.74671
A0A1W2PNP0;A0A1W2PP53;A0A1W2PP57;A0A1W2PPC3;A0A1W2PPR6;A0A1W2PPS0;A0A1W2PQN1;Q969N2;Q969N2-4;Q969N2-5	PIGT	GPI transamidase component PIG-T (Fragment);GPI transamidase component PIG-T;GPI transamidase component PIG-T;GPI transamidase component PIG-T;GPI transamidase component PIG-T (Fragment);GPI transamidase component PIG-T;GPI transamidase component PIG-T (Fragment);GPI transamidase component PIG-T;Isoform 4 of GPI transamidase component PIG-T;Isoform 5 of GPI transamidase component PIG-T	TRANSMEM 528..548;/note=""Helical"";/evidence=""ECO:0000255""	SUBCELLULAR LOCATION: Endoplasmic reticulum membrane {ECO:0000269|PubMed:11483512};Single-pass type I membrane protein {ECO:0000269|PubMed:11483512}.	CARBOHYD 164;/note=""N-linked (GlcNAc...) asparagine"";/evidence=""ECO:0000269|PubMed:19159218"";CARBOHYD 291;/note=""N-linked (GlcNAc...) asparagine"";/evidence=""ECO:0000255"";CARBOHYD 327;/note=""N-linked (GlcNAc...) asparagine"";/evidence=""ECO:0000255""	SIGNAL 1..21;/evidence=""ECO:0000269|PubMed:11483512""		+	+						x		3.50356	0.00311111	2.61356	1.1379		4.79548	0.004	1.77953	0.811145	1.5575	0.345126	-0.834031	-0.362447	0.199774	0.826683	0.181029	0.0766796	6.34851	6.56846	7.42856	5.5317	6.37043	4.89414	6.07742	5.50221	6.01568	5.88487	6.20595	5.0428	6.15298	6.27419	4.87317	6.64175
O15260;O15260-2;Q5T8U5	SURF4	Surfeit locus protein 4;Isoform 2 of Surfeit locus protein 4;Surfeit locus protein 4	TRANSMEM 64..84;/note=""Helical"";/evidence=""ECO:0000255"";TRANSMEM 92..112;/note=""Helical"";/evidence=""ECO:0000255"";TRANSMEM 179..199;/note=""Helical"";/evidence=""ECO:0000255"";TRANSMEM 203..223;/note=""Helical"";/evidence=""ECO:0000255"";TRANSMEM 239..259;/note=""Helical"";/evidence=""ECO:0000255""	SUBCELLULAR LOCATION: Endoplasmic reticulum membrane {ECO:0000269|PubMed:15308636, ECO:0000269|PubMed:18287528, ECO:0000269|PubMed:30251625, ECO:0000269|PubMed:33186557};Multi-pass membrane protein {ECO:0000255}. Endoplasmic reticulum-Golgi intermediate compartment membrane {ECO:0000269|PubMed:18287528};Multi-pass membrane protein {ECO:0000255}. Golgi apparatus membrane {ECO:0000269|PubMed:182875…				+	+							x	2.85544	0.00233333	3.27199	1.30232	!	3.58588	0.00401521	1.85981	0.808622	2.4799	0.253899	-1.41217	-0.607686	2.11039	0.379579	-0.842889	-0.378245	8.32139	8.96969	7.56006	7.23823	6.91129	6.92748	7.04486	6.36059	7.37337	8.06985	9.00967	8.21433	7.99634	7.83665	7.31028	7.62129
A6NGX6;Q9BT43	POLR3GL	DNA-directed RNA polymerase III subunit;DNA-directed RNA polymerase III subunit RPC7-like		SUBCELLULAR LOCATION: Nucleus {ECO:0000269|PubMed:20154270}.				+	+								3.81051	0.00977419	1.79037	0.823024		5.97983	0.00467416	1.69011	0.79413	0.477585	0.81087	-0.100251	-0.0478205	0.863707	0.758077	0.271849	0.12575	7.2599	7.09213	6.983	7.18496	7.05474	7.02605	7.02338	6.89558	6.38736	6.94426	6.08826	6.43003	7.15132	6.63643	6.43098	6.79498
P34059	GALNS	N-acetylgalactosamine-6-sulfatase		SUBCELLULAR LOCATION: Lysosome.	CARBOHYD 204;/note=""N-linked (GlcNAc...) asparagine"";/evidence=""ECO:0000269|PubMed:22940367"";CARBOHYD 423;/note=""N-linked (GlcNAc...) asparagine"";/evidence=""ECO:0000269|PubMed:19159218, ECO:0000269|PubMed:22940367""	SIGNAL 1..26		+	+								1.59502	0.0420892	1.47362	0.597097		2.37639	0.00467897	1.97773	0.791094	0.373722	0.459309	0.504114	0.194458	1.74072	0.101511	1.66049	0.653333	5.21015	4.28722	5.67276	3.93273	6.08358	4.45648	6.01809	5.12155	4.1587	4.6007	3.66706	4.14569	3.54858	4.04094	4.11149	6.09672
B4DR61;P61619	SEC61A1	Protein transport protein Sec61 subunit alpha isoform 1	TRANSMEM 34..53;/note=""Helical"";/evidence=""ECO:0000255"";TRANSMEM 77..96;/note=""Helical"";/evidence=""ECO:0000255"";TRANSMEM 118..138;/note=""Helical"";/evidence=""ECO:0000255"";TRANSMEM 145..165;/note=""Helical"";/evidence=""ECO:0000255"";TRANSMEM 173..193;/note=""Helical"";/evidence=""ECO:0000255"";TRANSMEM 241..261;/note=""Helical"";/evidence=""ECO:0000255"";TRANSMEM 289..309;/note=""Helic…	SUBCELLULAR LOCATION: Endoplasmic reticulum membrane {ECO:0000269|PubMed:12475939, ECO:0000269|PubMed:27392076, ECO:0000269|PubMed:32814900, ECO:0000269|PubMed:36261522, ECO:0000269|PubMed:8616892};Multi-pass membrane protein {ECO:0000305}. Note=Localizes exclusively in granular structures in the endoplasmic reticulum (ER). {ECO:0000269|PubMed:27392076}.				+	+					x		x	4.43074	0.00980054	1.75416	0.82433	x	5.55164	0.00489706	1.6894	0.78728	0.132233	0.878321	-0.0647637	-0.0296308	0.130588	0.946043	0.0594222	0.0273546	8.08224	8.17232	8.52081	8.10571	7.98008	7.40334	8.71091	8.27334	8.81453	8.81581	8.93912	8.30112	8.2769	7.99346	8.13246	8.11306
P62249	RPS16	40S ribosomal protein S16		SUBCELLULAR LOCATION: Cytoplasm {ECO:0000269|PubMed:23636399}. Nucleus, nucleolus {ECO:0000269|PubMed:34516797}.				+	+								4.20535	0.000451613	3.0544	1.35879		3.98283	0.00491971	1.77054	0.78688	2.62986	0.274478	-1.28386	-0.564043	0.307514	0.817458	0.181372	0.0805906	13.7215	13.9121	14.3345	12.6022	12.9412	12.7943	12.0546	12.4478	11.2087	12.9511	13.7947	12.6807	12.4553	12.5781	12.539	13.0695
Q70UQ0-4	IKBIP	Isoform 4 of Inhibitor of nuclear factor kappa-B kinase-interacting protein						+	+								2.0181	0.0273908	1.56887	0.657793		3.87035	0.00511661	1.76068	0.779719	1.04631	0.658192	0.191809	0.0914461	3.7022	0.166959	1.21759	0.56054	6.44816	6.23592	6.58691	6.69762	6.59179	5.44056	6.51351	6.81346	6.50914	5.69675	6.15687	5.80657	5.87244	5.21795	5.10325	6.90121
Q9BS26	ERP44	Endoplasmic reticulum resident protein 44		SUBCELLULAR LOCATION: Endoplasmic reticulum lumen {ECO:0000269|PubMed:11847130, ECO:0000269|PubMed:15652484}.		SIGNAL 1..29		+	+					x			4.34978	0.00844838	1.81921	0.850935		7.02445	0.00506944	1.62506	0.777369	0.945585	0.656347	-0.194151	-0.0921318	5.82377	0.108761	1.33992	0.641053	11.2865	11.4687	11.6945	11.3152	11.3824	10.122	11.2592	11.0542	10.7158	10.1599	10.4596	10.1074	9.97937	10.0661	9.80211	11.7068
E9PLV6;E9PPZ9;O43292	GPAA1	Glycosylphosphatidylinositol anchor attachment 1 protein;Glycosylphosphatidylinositol anchor attachment 1 protein (Fragment);Glycosylphosphatidylinositol anchor attachment 1 protein	TRANSMEM 25..45;/note=""Helical"";/evidence=""ECO:0000255"";TRANSMEM 369..389;/note=""Helical"";/evidence=""ECO:0000255"";TRANSMEM 428..448;/note=""Helical"";/evidence=""ECO:0000255"";TRANSMEM 459..479;/note=""Helical"";/evidence=""ECO:0000255"";TRANSMEM 496..516;/note=""Helical"";/evidence=""ECO:0000255"";TRANSMEM 544..564;/note=""Helical"";/evidence=""ECO:0000255"";TRANSMEM 600..620;/note=""Hel…	SUBCELLULAR LOCATION: Endoplasmic reticulum membrane {ECO:0000269|PubMed:11483512};Multi-pass membrane protein {ECO:0000269|PubMed:11483512}.	CARBOHYD 203;/note=""N-linked (GlcNAc...) asparagine"";/evidence=""ECO:0000255"";CARBOHYD 517;/note=""N-linked (GlcNAc...) asparagine"";/evidence=""ECO:0000255""			+	+							x	0.809588	0.027178	2.17213	0.658674	x	1.42852	0.0050519	2.25764	0.777109	0.0837963	0.854183	0.0855058	0.0360563	1.05307	0.515038	-0.684573	-0.291784	7.18794	7.55228	7.98427	6.71819	7.67502	6.97705	7.64089	7.62132	7.24519	8.26532	8.43453	8.339	8.43332	8.46204	8.13937	8.66284
Q96L58	B3GALT6	Beta-1,3-galactosyltransferase 6	TRANSMEM 12..34;/note=""Helical;Signal-anchor for type II membrane protein"";/evidence=""ECO:0000255""	SUBCELLULAR LOCATION: Golgi apparatus, Golgi stack membrane {ECO:0000269|PubMed:11551958, ECO:0000269|PubMed:29443383};Single-pass type II membrane protein {ECO:0000269|PubMed:11551958}.	CARBOHYD 131;/note=""N-linked (GlcNAc...) asparagine"";/evidence=""ECO:0000255""			+	+					x	x		1.90027	0.0254303	1.61719	0.666836		3.88512	0.0052	1.74705	0.7748	0.157021	0.777376	0.129864	0.0559867	1.13235	0.66625	-0.437073	-0.19795	4.98839	6.28514	5.83146	5.6786	6.07055	4.77804	5.58409	5.49633	5.47588	6.7018	6.93132	6.64909	6.23925	6.42617	6.14038	6.64049
A0A087X054;A0A494C039;Q9Y4L1	HYOU1	Hypoxia up-regulated protein 1		SUBCELLULAR LOCATION: Endoplasmic reticulum lumen.	CARBOHYD 155;/note=""N-linked (GlcNAc...) asparagine"";/evidence=""ECO:0000269|PubMed:12754519"";CARBOHYD 222;/note=""N-linked (GlcNAc...) asparagine"";/evidence=""ECO:0000255"";CARBOHYD 515;/note=""N-linked (GlcNAc...) asparagine"";/evidence=""ECO:0000269|PubMed:12754519, ECO:0000269|PubMed:16263699, ECO:0000269|PubMed:16335952, ECO:0000269|PubMed:19159218, ECO:0000269|PubMed:19349973"";CARBOHYD…	SIGNAL 1..32;/evidence=""ECO:0007744|PubMed:25944712""		+	+								5.81416	0.00265789	2.25187	1.07942		5.8338	0.00519178	1.64957	0.774159	2.31557	0.396171	-0.602291	-0.280331	4.88125	0.0712877	1.54425	0.720444	9.56888	9.75425	9.74634	8.84891	8.9907	7.93194	8.95488	8.95882	8.64311	7.64356	8.24145	7.72229	7.56791	7.51535	7.5466	9.9175
A0A7P0Z497;P23284	PPIB	Peptidyl-prolyl cis-trans isomerase B		SUBCELLULAR LOCATION: Virion {ECO:0000269|PubMed:20147391}. Note=(Microbial infection).;SUBCELLULAR LOCATION: Endoplasmic reticulum lumen {ECO:0000269|PubMed:1530944}. Melanosome {ECO:0000269|PubMed:17081065}. Note=Identified by mass spectrometry in melanosome fractions from stage I to stage IV (PubMed:17081065). {ECO:0000269|PubMed:17081065}.	CARBOHYD 148;/note=""N-linked (GlcNAc...) asparagine"";/evidence=""ECO:0000255""	SIGNAL 1..33;/evidence=""ECO:0000269|PubMed:2000394""		+	+					x			3.95726	0.0104	1.74057	0.806224		4.93696	0.00536519	1.6767	0.770975	0.144565	0.879103	-0.0638771	-0.0294482	3.75737	0.158762	1.23326	0.568094	10.0069	9.94173	10.1145	9.51141	9.85379	9.00058	9.9495	9.92326	10.0795	8.76416	8.98182	8.68255	8.70728	8.62469	8.83979	10.4911
Q8IZ52	CHPF	Chondroitin sulfate synthase 2	TRANSMEM 16..34;/note=""Helical;Signal-anchor for type II membrane protein"";/evidence=""ECO:0000255""	SUBCELLULAR LOCATION: [Isoform 1]: Golgi apparatus, Golgi stack membrane {ECO:0000305};Single-pass type II membrane protein {ECO:0000305}. Cytoplasm, cytosol {ECO:0000269|PubMed:22082830}.;SUBCELLULAR LOCATION: [Isoform 3]: Cytoplasm, cytosol {ECO:0000269|PubMed:22082830}. Mitochondrion {ECO:0000269|PubMed:22082830}.;SUBCELLULAR LOCATION: [Isoform 2]: Mitochondrion matrix {ECO:0000269|PubMed:2208…	CARBOHYD 138;/note=""N-linked (GlcNAc...) asparagine"";/evidence=""ECO:0000255"";CARBOHYD 361;/note=""N-linked (GlcNAc...) asparagine"";/evidence=""ECO:0000255""			+	+						x		2.88455	0.0120727	1.75794	0.773987		4.10024	0.00557823	1.71259	0.767024	0.0958727	0.919141	-0.0453423	-0.0208566	1.2295	0.684339	0.399098	0.183312	7.24485	7.27752	7.16165	7.09807	7.13339	6.00811	6.76309	7.07517	5.86938	7.05035	6.72498	7.12083	6.70292	6.74366	6.90414	7.7192
Q9NZ01	TECR	Very-long-chain enoyl-CoA reductase	TRANSMEM 87..107;/note=""Helical"";/evidence=""ECO:0000255"";TRANSMEM 194..214;/note=""Helical"";/evidence=""ECO:0000255"";TRANSMEM 255..275;/note=""Helical"";/evidence=""ECO:0000255""	SUBCELLULAR LOCATION: Endoplasmic reticulum membrane {ECO:0000269|PubMed:12482854, ECO:0000269|PubMed:24220030};Multi-pass membrane protein {ECO:0000255}.	CARBOHYD 164;/note=""N-linked (GlcNAc...) asparagine"";/evidence=""ECO:0000255"";CARBOHYD 247;/note=""N-linked (GlcNAc...) asparagine"";/evidence=""ECO:0000255""			+	+							x	4.48955	0.00368889	2.20238	1.02137	!	5.2948	0.00569697	1.64495	0.76382	2.27694	0.404297	-0.557432	-0.260499	0.280685	0.895503	0.108895	0.0503589	6.86076	6.68781	6.79287	5.90648	6.50395	5.86368	6.10686	6.14279	7.13565	7.16203	7.65537	6.73576	6.38379	5.95231	6.00635	6.26771
Q8IW75	SERPINA12	Serpin A12		SUBCELLULAR LOCATION: Secreted {ECO:0000305|PubMed:28668641}.	CARBOHYD 221;/note=""N-linked (GlcNAc...) (complex) asparagine"";/evidence=""ECO:0000269|PubMed:28668641"";CARBOHYD 233;/note=""N-linked (GlcNAc...) (complex) asparagine"";/evidence=""ECO:0000269|PubMed:28668641"";CARBOHYD 267;/note=""N-linked (GlcNAc...) (high mannose) asparagine"";/evidence=""ECO:0000269|PubMed:28668641""	SIGNAL 1..20;/evidence=""ECO:0000250""		+	+								2.91104	0.00685714	2.06807	0.893381		4.36157	0.00571812	1.68606	0.762701	1.86273	0.477981	-0.382013	-0.180458	0.801812	0.789845	0.216475	0.101303	7.04368	7.21709	6.7848	6.76436	6.76264	6.52978	6.69528	6.50017	6.45212	6.52634	6.8658	6.61584	6.71765	6.14408	6.38837	6.4754
O43513	MED7	Mediator of RNA polymerase II transcription subunit 7		SUBCELLULAR LOCATION: Nucleus.				+	+								3.13802	0.00286957	2.93283	1.22275		5.72865	0.00576589	1.62351	0.761184	2.27392	0.271153	-1.30932	-0.562193	0.0846635	0.963813	-0.0443752	-0.0202539	9.84788	8.33699	8.65538	7.964	7.60448	8.06877	7.4006	7.55762	6.61912	7.23721	8.3674	7.6608	7.69025	7.31416	8.04101	8.68904
P04083	ANXA1	Annexin A1		SUBCELLULAR LOCATION: Nucleus {ECO:0000269|PubMed:10772777, ECO:0000269|PubMed:19625660}. Cytoplasm {ECO:0000269|PubMed:10772777, ECO:0000269|PubMed:17008549, ECO:0000269|PubMed:19625660}. Cell projection, cilium {ECO:0000250|UniProtKB:P46193}. Cell membrane {ECO:0000269|PubMed:10772777}. Membrane {ECO:0000269|PubMed:17008549, ECO:0000269|PubMed:2532504, ECO:0000269|PubMed:8557678};Peripheral mem…				+	+								1.73261	0.0081697	2.27923	0.855799		2.50537	0.00577333	1.86043	0.760546	0.685719	0.475796	-0.4188	-0.182039	1.49073	0.547261	0.613802	0.275192	6.70904	6.20686	7.30715	6.24843	5.92362	5.77991	6.64881	6.01407	6.07323	6.54385	7.19805	7.25218	5.48786	5.74005	5.89733	7.59157
Q13428;Q13428-3;Q13428-4	TCOF1	Treacle protein;Isoform 3 of Treacle protein;Isoform 4 of Treacle protein		SUBCELLULAR LOCATION: Nucleus, nucleolus {ECO:0000269|PubMed:12777385}.				+	+								4.75689	0.00366851	2.17641	1.0188		7.06611	0.00586755	1.58216	0.758105	2.40746	0.397566	-0.594252	-0.277602	0.370773	0.920776	0.0821004	0.0391493	9.27637	9.24244	9.72547	8.795	8.8988	8.60374	8.51778	8.84479	7.71542	8.83869	9.09604	8.58597	8.74333	8.72195	8.74993	9.03888
E7EQ29;P16278;P16278-2;P16278-3	GLB1	Acid beta-galactosidase;Beta-galactosidase;Isoform 2 of Beta-galactosidase;Isoform 3 of Beta-galactosidase		SUBCELLULAR LOCATION: [Isoform 1]: Lysosome {ECO:0000269|PubMed:2511208, ECO:0000269|PubMed:3084261}.;SUBCELLULAR LOCATION: [Isoform 2]: Cytoplasm, perinuclear region {ECO:0000269|PubMed:2511208}. Note=Localized to the perinuclear area of the cytoplasm but not to lysosomes. {ECO:0000269|PubMed:2511208}.	CARBOHYD 26;/note=""N-linked (GlcNAc...) asparagine"";/evidence=""ECO:0000255"";CARBOHYD 247;/note=""N-linked (GlcNAc...) asparagine"";/evidence=""ECO:0000269|PubMed:22128166, ECO:0000269|PubMed:24737316, ECO:0007744|PDB:3THC, ECO:0007744|PDB:3THD, ECO:0007744|PDB:3WEZ, ECO:0007744|PDB:3WF0, ECO:0007744|PDB:3WF1, ECO:0007744|PDB:3WF2, ECO:0007744|PDB:3WF3, ECO:0007744|PDB:3WF4"";CARBOHYD 464;/not…	SIGNAL 1..23		+	+		+						4.74403	0.00579775	1.9485	0.917929		3.87024	0.00590099	1.70396	0.757388	0.386113	0.611398	-0.244536	-0.107264	2.84057	0.0590333	1.81671	0.770391	6.73955	6.80216	6.90179	6.20057	6.53644	5.59304	6.23395	6.34458	6.62201	5.18218	5.60557	3.84401	4.0728	4.99548	5.19147	7.30981
Q8NBL1	POGLUT1	Protein O-glucosyltransferase 1		SUBCELLULAR LOCATION: Endoplasmic reticulum lumen {ECO:0000269|PubMed:16524674, ECO:0000269|PubMed:24387993, ECO:0000269|PubMed:27807076}.	CARBOHYD 40;/note=""N-linked (GlcNAc...) asparagine"";/evidence=""ECO:0000269|PubMed:28775322, ECO:0007744|PDB:5L0V"";CARBOHYD 53;/note=""N-linked (GlcNAc...) asparagine"";/evidence=""ECO:0000269|PubMed:28775322, ECO:0007744|PDB:5L0V"";CARBOHYD 204;/note=""N-linked (GlcNAc...) asparagine"";/evidence=""ECO:0000269|PubMed:28775322, ECO:0007744|PDB:5L0V"";CARBOHYD 373;/note=""N-linked (GlcNAc...) as…	SIGNAL 1..23;/evidence=""ECO:0000269|PubMed:15340161""			+					x			1.38601	0.070189	1.26585	0.513923		2.9752	0.00589474	1.78263	0.756363	0.763875	0.433239	0.516788	0.220857	0.551788	0.680167	0.441865	0.185814	5.70759	6.18134	6.71252	5.89698	6.90782	3.7472	6.73355	6.49214	5.36936	3.40615	4.82939	5.44596	5.50649	6.63386	6.68586	6.96598
A0A494C1N0;P26885	FKBP2	Peptidylprolyl isomerase;Peptidyl-prolyl cis-trans isomerase FKBP2		SUBCELLULAR LOCATION: Endoplasmic reticulum membrane {ECO:0000305};Peripheral membrane protein {ECO:0000305}.		SIGNAL 1..21			+					x			0.141725	0.597893	0.315843	0.111309		4.72504	0.00587541	1.6515	0.756212	1.07287	0.290037	1.33565	0.501183	2.22289	0.165833	1.31556	0.562614	4.41436	7.65018	6.93381	7.31071	7.51759	6.83723	7.51536	7.64811	8.39806	6.5162	6.72411	6.33622	6.83041	6.76458	5.46363	8.16226
Q99943	AGPAT1	1-acyl-sn-glycerol-3-phosphate acyltransferase alpha	TRANSMEM 38..58;/note=""Helical"";/evidence=""ECO:0000255"";TRANSMEM 128..148;/note=""Helical"";/evidence=""ECO:0000255""	SUBCELLULAR LOCATION: Endoplasmic reticulum membrane {ECO:0000269|PubMed:21873652, ECO:0000269|PubMed:9461603};Multi-pass membrane protein {ECO:0000255}.		SIGNAL 1..26;/evidence=""ECO:0000255""		+	+							x	2.06361	0.00420465	2.55358	0.978158	!	2.48632	0.00585621	1.85045	0.756147	1.75256	0.368859	-0.70313	-0.315605	0.862026	0.697947	-0.384921	-0.172649	7.66482	7.89312	7.62739	6.84138	6.99662	5.56729	6.96475	6.47581	6.19807	8.33089	7.55959	7.61283	7.51605	7.48947	7.22518	7.69412
Q7Z388	DPY19L4	Probable C-mannosyltransferase DPY19L4	TRANSMEM 52..72;/note=""Helical"";/evidence=""ECO:0000255"";TRANSMEM 161..178;/note=""Helical"";/evidence=""ECO:0000255"";TRANSMEM 184..202;/note=""Helical"";/evidence=""ECO:0000255"";TRANSMEM 222..240;/note=""Helical"";/evidence=""ECO:0000255"";TRANSMEM 260..280;/note=""Helical"";/evidence=""ECO:0000255"";TRANSMEM 292..310;/note=""Helical"";/evidence=""ECO:0000255"";TRANSMEM 316..337;/note=""Hel…	SUBCELLULAR LOCATION: Membrane {ECO:0000305};Multi-pass membrane protein {ECO:0000305}.					+							x	0.184235	0.568206	-0.326734	-0.121611	!	1.82263	0.00583713	2.00304	0.755959	2.20484	0.252889	2.32977	0.89465	0.274496	0.723334	-0.379774	-0.147367	4.50301	3.71055	3.54569	4.84348	7.19799	6.32195	7.25085	6.35269	5.23544	7.372	6.80965	6.83984	6.71708	6.40518	6.76562	6.91354
P17050	NAGA	Alpha-N-acetylgalactosaminidase		SUBCELLULAR LOCATION: Lysosome {ECO:0000269|PubMed:9741689}.	CARBOHYD 124;/note=""N-linked (GlcNAc...) asparagine"";/evidence=""ECO:0000269|PubMed:19683538"";CARBOHYD 177;/note=""N-linked (GlcNAc...) asparagine"";/evidence=""ECO:0000269|PubMed:19159218, ECO:0000269|PubMed:19683538"";CARBOHYD 201;/note=""N-linked (GlcNAc...) asparagine"";/evidence=""ECO:0000269|PubMed:19159218"";CARBOHYD 359;/note=""N-linked (GlcNAc...) asparagine"";/evidence=""ECO:0000255"…	SIGNAL 1..17;/evidence=""ECO:0000269|PubMed:2256909""		+	+								0.939676	0.016	2.45502	0.746726		1.30777	0.00579935	2.24417	0.755865	0.103407	0.703172	-0.210849	-0.076532	1.3768	0.0532427	2.38173	0.804902	8.68577	6.66836	7.40839	6.20588	7.5988	6.80355	6.24222	6.99401	6.97938	3.2257	4.69119	3.91933	4.40805	3.49095	7.08578	9.10657
Q9NX58	LYAR	Cell growth-regulating nucleolar protein		SUBCELLULAR LOCATION: Nucleus {ECO:0000269|PubMed:25092918, ECO:0000269|PubMed:31413131}. Nucleus, nucleolus {ECO:0000269|PubMed:12429849, ECO:0000269|PubMed:24495227}. Cytoplasm {ECO:0000269|PubMed:24990247}. Cell projection, cilium, photoreceptor outer segment {ECO:0000250|UniProtKB:Q08288}. Note=Component of pre-ribosomal particles, including pre-40S, pre-60S and pre-90S (PubMed:24495227). Ass…				+	+								4.74149	0.00289032	2.29788	1.07133		4.80254	0.00579355	1.64612	0.755478	1.61114	0.381872	-0.651752	-0.292499	0.795006	0.728015	0.321688	0.1459	7.84833	7.88682	8.33634	7.11277	7.241	7.50034	7.22513	8.05401	7.6616	7.12318	7.86667	7.15982	7.10487	6.99961	7.04668	7.16546
K7EIY1;Q9Y421	FAM32A	Protein FAM32A		SUBCELLULAR LOCATION: [Isoform 1]: Nucleus.;SUBCELLULAR LOCATION: [Isoform 2]: Nucleus.				+	+								2.84765	0.0134205	1.73086	0.761771		4.03329	0.00577492	1.68802	0.755432	0.0834949	0.923685	-0.0428376	-0.0195899	0.986629	0.684707	0.405443	0.182929	7.97707	8.14949	7.89603	7.9046	7.94381	7.63562	8.1474	8.45443	6.65247	7.85189	7.99461	7.81005	7.81748	7.20544	7.65483	8.20304
Q12907	LMAN2	Vesicular integral-membrane protein VIP36	TRANSMEM 323..345;/note=""Helical"";/evidence=""ECO:0000255""	SUBCELLULAR LOCATION: Endoplasmic reticulum-Golgi intermediate compartment membrane {ECO:0000269|PubMed:10444376};Single-pass type I membrane protein {ECO:0000269|PubMed:10444376}. Golgi apparatus membrane {ECO:0000269|PubMed:10444376};Single-pass membrane protein {ECO:0000269|PubMed:10444376}. Endoplasmic reticulum membrane {ECO:0000269|PubMed:10444376};Single-pass type I membrane protein {ECO:0…	CARBOHYD 183;/note=""N-linked (GlcNAc...) asparagine"";/evidence=""ECO:0000269|PubMed:12754519""	SIGNAL 1..44;/evidence=""ECO:0000255, ECO:0007744|PubMed:25944712""		+	+						x		4.07852	0.00456897	2.09928	0.962566		4.87857	0.00575641	1.64226	0.7553	1.58521	0.441506	-0.457021	-0.211349	2.25091	0.50049	0.650908	0.300615	8.9028	8.73297	8.65015	7.94181	8.5257	7.09228	8.40212	8.01167	8.22238	8.39943	8.52706	8.23226	7.79968	7.66625	7.4962	9.02022
F8VXJ7;Q9Y2B0	CNPY2	Protein canopy homolog 2 (Fragment);Protein canopy homolog 2		SUBCELLULAR LOCATION: Endoplasmic reticulum {ECO:0000255|PROSITE-ProRule:PRU10138}.		SIGNAL 1..20;/evidence=""ECO:0000255""		+	+								3.7457	0.00705333	1.94308	0.884696		5.40615	0.00594249	1.61769	0.753821	1.94323	0.515087	-0.325385	-0.155269	5.26336	0.195525	1.09671	0.524913	8.83263	8.99685	8.78575	8.59885	8.68503	7.7199	8.54919	8.6763	9.2433	7.44865	8.19477	7.45167	7.42011	7.40534	7.52348	8.73122
P48594	SERPINB4	Serpin B4		SUBCELLULAR LOCATION: Cytoplasm {ECO:0000269|PubMed:10956412}. Note=Seems to also be secreted in plasma by cancerous cells but at a low level.				+	+								1.42968	0.0119036	2.19129	0.78894		1.95316	0.00592357	1.9551	0.753256	0.135257	0.665788	-0.236187	-0.0886718	0.148293	0.802729	0.245279	0.093088	5.30556	4.81696	6.85682	5.61194	6.14347	2.26339	3.99524	4.74406	6.24969	3.4813	5.89287	5.83777	5.31546	4.18272	6.03676	5.40112
Q96S52	PIGS	GPI transamidase component PIG-S	TRANSMEM 19..39;/note=""Helical"";/evidence=""ECO:0000255"";TRANSMEM 521..541;/note=""Helical"";/evidence=""ECO:0000255""	SUBCELLULAR LOCATION: Endoplasmic reticulum membrane {ECO:0000269|PubMed:11483512};Multi-pass membrane protein {ECO:0000269|PubMed:11483512}.	CARBOHYD 267;/note=""N-linked (GlcNAc...) asparagine"";/evidence=""ECO:0000255"";CARBOHYD 370;/note=""N-linked (GlcNAc...) asparagine"";/evidence=""ECO:0000255""			+	+							x	3.1307	0.0157019	1.66751	0.748626	x	4.8316	0.00590476	1.63893	0.753001	0.0553712	0.949124	-0.0285814	-0.0130927	1.59052	0.510841	0.658797	0.294976	7.0434	6.55881	7.04456	6.46206	7.06395	5.96283	6.73175	6.79153	6.65425	6.23567	6.52088	6.46382	6.3613	6.56397	5.65936	6.97742
D6RF86;P55285;P55285-2	CDH6	Cadherin-6;Cadherin-6;Isoform 2 of Cadherin-6	TRANSMEM 616..636;/note=""Helical"";/evidence=""ECO:0000255""	SUBCELLULAR LOCATION: Cell membrane;Single-pass type I membrane protein.	CARBOHYD 49;/note=""N-linked (GlcNAc...) asparagine"";/evidence=""ECO:0000255"";CARBOHYD 255;/note=""N-linked (GlcNAc...) asparagine"";/evidence=""ECO:0000255"";CARBOHYD 399;/note=""N-linked (GlcNAc...) asparagine"";/evidence=""ECO:0000269|PubMed:16335952"";CARBOHYD 437;/note=""N-linked (GlcNAc...) asparagine"";/evidence=""ECO:0000255"";CARBOHYD 455;/note=""N-linked (GlcNAc...) asparagine"";/evid…	SIGNAL 1..18;/evidence=""ECO:0000255""		+	+						x		2.32865	0.0339355	1.43923	0.626565		4.51681	0.00588608	1.65317	0.752614	0.620083	0.63159	0.213941	0.0987473	2.74923	0.548209	0.580353	0.273909	7.63256	8.25142	7.82061	8.38573	8.31978	8.09566	8.09114	8.00649	6.8929	7.67398	8.30067	7.70868	7.53577	7.46246	7.60714	8.27709
P42785;P42785-2	PRCP	Lysosomal Pro-X carboxypeptidase;Isoform 2 of Lysosomal Pro-X carboxypeptidase		SUBCELLULAR LOCATION: Lysosome.	CARBOHYD 47;/note=""N-linked (GlcNAc...) asparagine"";/evidence=""ECO:0000255"";CARBOHYD 101;/note=""N-linked (GlcNAc...) asparagine"";/evidence=""ECO:0000269|PubMed:20540760"";CARBOHYD 317;/note=""N-linked (GlcNAc...) asparagine"";/evidence=""ECO:0000269|PubMed:19159218, ECO:0000269|PubMed:20540760"";CARBOHYD 336;/note=""N-linked (GlcNAc...) asparagine"";/evidence=""ECO:0000269|PubMed:20540760""…	SIGNAL 1..21;/evidence=""ECO:0000255""		+	+								3.54706	0.00283544	2.42811	1.06965		5.21608	0.00615773	1.61373	0.749058	2.1039	0.342471	-0.81438	-0.366611	2.79478	0.320444	0.919098	0.420713	7.74818	6.82452	7.30476	6.11696	6.55486	6.00573	6.40929	6.38421	5.91815	5.1629	4.90788	4.20437	5.89888	5.53846	5.23967	6.77925
Q6ZRP7	QSOX2	Sulfhydryl oxidase 2	TRANSMEM 662..682;/note=""Helical"";/evidence=""ECO:0000255""	SUBCELLULAR LOCATION: Membrane {ECO:0000269|PubMed:14633699};Single-pass membrane protein {ECO:0000269|PubMed:14633699}. Secreted {ECO:0000269|PubMed:14633699}. Cell membrane {ECO:0000305};Single-pass membrane protein {ECO:0000305}. Nucleus membrane {ECO:0000305};Single-pass membrane protein {ECO:0000305}. Note=Seems to be predominantly targeted to the nuclear and outer plasma membrane.	CARBOHYD 77;/note=""N-linked (GlcNAc...) asparagine"";/evidence=""ECO:0000255"";CARBOHYD 178;/note=""N-linked (GlcNAc...) asparagine"";/evidence=""ECO:0000255"";CARBOHYD 218;/note=""N-linked (GlcNAc...) asparagine"";/evidence=""ECO:0000255"";CARBOHYD 266;/note=""N-linked (GlcNAc...) asparagine"";/evidence=""ECO:0000255""	SIGNAL 1..21;/evidence=""ECO:0000255""		+	+						x		3.82833	0.00735948	1.92574	0.880536		6.2845	0.00621384	1.57794	0.748077	1.29925	0.501331	-0.347793	-0.161971	2.86539	0.495743	0.644301	0.303093	6.59136	7.16619	6.69838	6.51119	6.6557	5.55265	6.50564	6.46192	5.74079	5.91391	6.30107	5.33181	6.06467	5.80666	5.60831	6.74455
Q9HBM6	TAF9B	Transcription initiation factor TFIID subunit 9B		SUBCELLULAR LOCATION: Nucleus {ECO:0000250}.				+	+								3.37079	0.0113219	1.75597	0.793564		4.2821	0.00667492	1.63514	0.740032	0.200724	0.785527	-0.12083	-0.0539452	0.000605958	0.999891	-0.000395298	-0.000178199	8.17777	8.73289	8.27735	8.81498	8.38456	8.37883	8.15673	8.42433	8.0243	8.21297	8.33263	8.53595	8.21025	8.43165	8.18481	8.40749
Q16610-2	ECM1	Isoform 2 of Extracellular matrix protein 1						+	+								2.04825	0.0163367	1.8073	0.741926		2.69069	0.00665432	1.77241	0.740025	0.0274874	0.943825	-0.0348956	-0.0143157	0.156089	0.806523	0.215405	0.0850449	6.13504	6.20428	7.16019	7.68901	6.01072	6.51278	6.0311	6.58866	6.17355	5.9182	6.46015	6.65433	6.96524	5.12277	6.6606	6.87898
P62269	RPS18	40S ribosomal protein S18		SUBCELLULAR LOCATION: Cytoplasm {ECO:0000269|PubMed:23636399}.				+	+								4.06464	0.00321951	2.8059	1.25072		4.58759	0.00686769	1.61299	0.737348	2.85414	0.276393	-1.19291	-0.534005	1.18722	0.667253	0.435922	0.198206	11.9133	12.2654	12.6859	11.1473	11.12	11.3389	10.4929	11.2876	11.138	11.4473	12.3644	10.8938	10.757	10.8046	10.4165	11.5485
Q6NTF9;Q6NTF9-2	RHBDD2	Rhomboid domain-containing protein 2;Isoform 2 of Rhomboid domain-containing protein 2	TRANSMEM 11..31;/note=""Helical"";/evidence=""ECO:0000255"";TRANSMEM 63..83;/note=""Helical"";/evidence=""ECO:0000255"";TRANSMEM 100..120;/note=""Helical"";/evidence=""ECO:0000255"";TRANSMEM 158..178;/note=""Helical"";/evidence=""ECO:0000255"";TRANSMEM 184..204;/note=""Helical"";/evidence=""ECO:0000255""	SUBCELLULAR LOCATION: Golgi apparatus, cis-Golgi network membrane {ECO:0000250};Multi-pass membrane protein {ECO:0000250}.				+	+					x		x	1.73702	0.0356482	1.50704	0.618306	!	4.14841	0.00688344	1.63307	0.736107	0.136593	0.7873	0.126029	0.0536067	1.94692	0.473165	-0.696748	-0.316075	5.94871	7.50914	6.82662	7.46018	7.01107	5.81566	6.6514	6.66546	6.41281	8.00312	8.19712	8.1283	7.68216	7.72155	7.34911	7.32092
Q9UKR5	ERG28	Ergosterol biosynthetic protein 28 homolog	TRANSMEM 4..24;/note=""Helical"";/evidence=""ECO:0000255"";TRANSMEM 52..72;/note=""Helical"";/evidence=""ECO:0000255"";TRANSMEM 79..99;/note=""Helical"";/evidence=""ECO:0000255"";TRANSMEM 105..125;/note=""Helical"";/evidence=""ECO:0000255""	SUBCELLULAR LOCATION: Endoplasmic reticulum membrane {ECO:0000305};Multi-pass membrane protein {ECO:0000305}.					+							x	0.40919	0.457703	-0.399586	-0.164811	x	1.58486	0.00688685	2.01464	0.73552	1.59568	0.244286	2.41423	0.846271	0.717725	0.311568	-1.23262	-0.432088	3.53106	2.51252	3.41005	4.06684	5.64787	5.43707	7.12384	6.95892	5.60808	6.91263	7.85523	6.32836	6.52592	7.43729	6.43097	4.05424
J3KQJ1;Q8NBJ7	SUMF2	Inactive C-alpha-formylglycine-generating enzyme 2		SUBCELLULAR LOCATION: Endoplasmic reticulum lumen {ECO:0000269|PubMed:15708861, ECO:0000269|PubMed:15962010, ECO:0000269|PubMed:18266766}.	CARBOHYD 191;/note=""N-linked (GlcNAc...) asparagine"";/evidence=""ECO:0000269|PubMed:15687489""	SIGNAL 1..25;/evidence=""ECO:0000255""		+	+		+						2.42211	0.0120557	1.8408	0.779592		3.63431	0.00690244	1.66374	0.734875	0.364734	0.692709	-0.177067	-0.0800376	0.804717	0.617537	0.537649	0.229861	7.01866	6.3799	6.64744	5.93234	6.68765	5.78633	6.53359	6.53017	6.917	6.02252	4.04464	5.65268	5.14822	6.07888	6.67477	6.92505
J3KS15;Q14197	MRPL58	Peptidyl-tRNA hydrolase ICT1, mitochondrial (Fragment);Peptidyl-tRNA hydrolase ICT1, mitochondrial		SUBCELLULAR LOCATION: Mitochondrion {ECO:0000269|PubMed:20186120, ECO:0000269|PubMed:23908630, ECO:0000269|PubMed:25278503, ECO:0000269|PubMed:25838379, ECO:0000269|PubMed:28892042}.				+	+								1.19856	0.0181708	2.09773	0.727858		2.32386	0.00688146	1.81409	0.734804	0.203616	0.60084	-0.283647	-0.110966	0.0427738	0.945979	-0.0750217	-0.0286986	4.29696	6.46822	6.62712	4.71692	5.72101	5.74835	5.67391	5.34102	6.57205	3.7459	6.15257	5.2902	4.03163	5.77484	6.95995	6.77715
G3XAI9;Q5BKY9	FAM133B	Protein FAM133B						+	+								2.77775	0.0253576	1.5054	0.67047		2.9689	0.00686061	1.7227	0.734421	0.203336	0.663321	0.217292	0.0895475	0.246268	0.78861	0.247178	0.10249	7.94622	8.82288	8.36291	9.47235	8.62535	8.1762	8.75143	9.05131	9.47726	8.3026	7.59372	8.69297	8.31651	8.6862	8.03964	7.9517
B4E1G1;Q9BUN8;Q9BUN8-2	DERL1	Derlin;Derlin-1;Isoform 2 of Derlin-1	TRANSMEM 16..31;/note=""Helical;Name=1"";/evidence=""ECO:0000269|PubMed:33658201"";TRANSMEM 70..89;/note=""Helical;Name=2"";/evidence=""ECO:0000269|PubMed:33658201"";TRANSMEM 95..115;/note=""Helical;Name=3"";/evidence=""ECO:0000269|PubMed:33658201"";TRANSMEM 123..137;/note=""Helical;Name=4"";/evidence=""ECO:0000269|PubMed:33658201"";TRANSMEM 155..166;/note=""Helical;Name=5"";/evidence=""ECO:00002…	SUBCELLULAR LOCATION: Endoplasmic reticulum membrane {ECO:0000269|PubMed:15215855, ECO:0000269|PubMed:15215856, ECO:0000269|PubMed:16186509, ECO:0000269|PubMed:16449189};Multi-pass membrane protein {ECO:0000269|PubMed:15215855, ECO:0000269|PubMed:15215856, ECO:0000269|PubMed:16186509, ECO:0000269|PubMed:16449189}.				+	+					x		x	1.30358	0.0437837	1.53776	0.59211	x	2.77705	0.00686405	1.74321	0.733714	0.199588	0.677847	0.205442	0.0852513	1.88563	0.336384	-0.932705	-0.4087	5.07357	6.66362	5.51503	5.86959	6.48678	5.30748	6.2849	5.9028	6.38303	7.71088	7.39877	6.9295	6.87914	7.12836	6.65915	6.27566
P12236	SLC25A6	ADP/ATP translocase 3	TRANSMEM 8..37;/note=""Helical;Name=1"";/evidence=""ECO:0000250|UniProtKB:P02722"";TRANSMEM 75..99;/note=""Helical;Name=2"";/evidence=""ECO:0000250|UniProtKB:P02722"";TRANSMEM 110..130;/note=""Helical;Name=3"";/evidence=""ECO:0000250|UniProtKB:P02722"";TRANSMEM 179..199;/note=""Helical;Name=4"";/evidence=""ECO:0000250|UniProtKB:P02722"";TRANSMEM 211..231;/note=""Helical;Name=5"";/evidence=""ECO:0…	SUBCELLULAR LOCATION: Mitochondrion inner membrane {ECO:0000250|UniProtKB:P02722};Multi-pass membrane protein {ECO:0000255}. Membrane {ECO:0000269|PubMed:27641616};Multi-pass membrane protein {ECO:0000255}. Note=The complex formed with ARL2BP, ARL2 and SLC25A6/ANT3 is expressed in mitochondria (By similarity). May localize to non-mitochondrial membranes (By similarity). {ECO:0000250|UniProtKB:P12…				+	+							x	2.84952	0.00275	2.97134	1.20456	n.a. (mitochondria)	3.01957	0.00684337	1.71359	0.733095	2.16402	0.277398	-1.25775	-0.539258	0.0757835	0.948702	-0.0591026	-0.0259012	8.62635	7.68497	7.64999	6.65343	6.47569	6.32459	6.72592	6.09918	7.14209	7.64799	8.06061	6.86496	6.78937	6.48869	7.08731	7.27252
Q8NCW5	NAXE	NAD(P)H-hydrate epimerase		SUBCELLULAR LOCATION: Mitochondrion {ECO:0000255|HAMAP-Rule:MF_03159}. Secreted {ECO:0000255|HAMAP-Rule:MF_03159, ECO:0000269|PubMed:11991719}. Note=In sperm, secretion gradually increases during capacitation. {ECO:0000255|HAMAP-Rule:MF_03159}.				+	+		+						2.19546	0.0194422	1.70619	0.717243		4.31786	0.00692216	1.60988	0.730448	0.134049	0.830787	-0.0963098	-0.0423753	1.14568	0.661381	0.447896	0.20257	7.47847	6.28029	6.71192	6.73287	6.73645	5.23715	6.77896	6.26638	7.6966	5.6679	6.01332	6.04937	6.53691	6.48146	5.81969	6.95042
P05109	S100A8	Protein S100-A8		SUBCELLULAR LOCATION: Secreted. Cytoplasm. Cytoplasm, cytoskeleton. Cell membrane;Peripheral membrane protein. Note=Predominantly localized in the cytoplasm. Upon elevation of the intracellular calcium level, translocated from the cytoplasm to the cytoskeleton and the cell membrane. Upon neutrophil activation or endothelial adhesion of monocytes, is secreted via a microtubule-mediated, alternativ…				+	+								2.1527	0.0226084	1.65202	0.695401		3.509	0.00688095	1.66107	0.73012	0.0130894	0.985595	0.00905045	0.00405005	1.0275	0.666211	0.433117	0.194788	7.67694	8.07858	8.40189	8.33083	8.23141	8.13704	8.39013	8.04432	8.84886	7.47921	8.14581	7.6639	7.64996	7.30796	7.92729	7.93435
Q8IUR7;Q8IUR7-7	ARMC8	Armadillo repeat-containing protein 8;Isoform 7 of Armadillo repeat-containing protein 8		SUBCELLULAR LOCATION: Nucleus {ECO:0000269|PubMed:17467196}. Cytoplasm {ECO:0000269|PubMed:17467196}.					+								0.438501	0.288216	0.685243	0.255023		2.98847	0.00683186	1.70829	0.729944	0.959731	0.315646	1.02304	0.399844	0.0886478	0.938455	-0.0743344	-0.0322273	4.18841	4.8767	6.60319	7.10649	6.4187	6.14747	6.0801	5.87643	5.95633	6.10851	6.25015	6.37574	6.41869	6.38893	6.15281	5.82499
J3QQY2;Q9UM00;Q9UM00-1;Q9UM00-2	TMCO1	Calcium load-activated calcium channel;Calcium load-activated calcium channel;Isoform 3 of Calcium load-activated calcium channel;Isoform 2 of Calcium load-activated calcium channel	TRANSMEM 56..83;/note=""Helical"";/evidence=""ECO:0000250|UniProtKB:A0A8I3PI99"";TRANSMEM 138..157;/note=""Helical"";/evidence=""ECO:0000250|UniProtKB:A0A8I3PI99"";TRANSMEM 192..213;/note=""Helical"";/evidence=""ECO:0000250|UniProtKB:A0A8I3PI99""	SUBCELLULAR LOCATION: Endoplasmic reticulum membrane {ECO:0000269|PubMed:10393320, ECO:0000269|PubMed:27212239, ECO:0000269|PubMed:36261522};Multi-pass membrane protein {ECO:0000269|PubMed:10393320, ECO:0000269|PubMed:27212239}. Golgi apparatus membrane {ECO:0000269|PubMed:10393320};Multi-pass membrane protein {ECO:0000269|PubMed:10393320}. Note=The first transmembrane region is required for loca…			INTRAMEM 172..181;/evidence=""ECO:0000250|UniProtKB:A0A8I3PI99""	+	+					x		x	2.38024	0.00473152	2.29788	0.933649	!	3.90376	0.00689412	1.62928	0.728591	0.752614	0.39945	-0.668603	-0.273446	0.256906	0.800794	-0.220863	-0.093788	5.08537	6.95349	6.1828	5.40815	6.23847	5.56761	5.3768	5.39182	7.38108	5.27844	7.2318	6.28218	5.45842	6.30601	5.11401	5.39389
Q9NUM4	TMEM106B	Transmembrane protein 106B	TRANSMEM 97..117;/note=""Helical"";/evidence=""ECO:0000255""	SUBCELLULAR LOCATION: Late endosome membrane {ECO:0000269|PubMed:22511793, ECO:0000269|PubMed:23136129, ECO:0000269|PubMed:25066864};Single-pass type II membrane protein {ECO:0000269|PubMed:22511793, ECO:0000269|PubMed:23136129, ECO:0000269|PubMed:25066864}. Lysosome membrane {ECO:0000269|PubMed:22511793, ECO:0000269|PubMed:25066864, ECO:0000269|PubMed:37421949};Single-pass type II membrane prote…	CARBOHYD 145;/note=""N-linked (GlcNAc...) asparagine"";/evidence=""ECO:0000269|PubMed:22511793"";CARBOHYD 151;/note=""N-linked (GlcNAc...) asparagine"";/evidence=""ECO:0000269|PubMed:22511793"";CARBOHYD 164;/note=""N-linked (GlcNAc...) asparagine"";/evidence=""ECO:0000269|PubMed:22511793"";CARBOHYD 183;/note=""N-linked (GlcNAc...) asparagine"";/evidence=""ECO:0000269|PubMed:19159218, ECO:0000269|…			+	+						x		3.40498	0	3.41642	1.41931		1.94937	0.00690379	1.87084	0.727704	1.15586	0.27693	-1.54558	-0.567616	0.0510799	0.925074	0.101144	0.0374738	6.21351	6.99364	7.78823	3.81949	6.47725	4.52253	6.47257	4.47449	5.68171	3.57848	3.78941	3.65888	4.63788	5.724	5.69333	6.17225
Q9UH99;Q9UH99-2;Q9UH99-3	SUN2	SUN domain-containing protein 2;Isoform 2 of SUN domain-containing protein 2;Isoform 3 of SUN domain-containing protein 2	TRANSMEM 213..233;/note=""Helical""	SUBCELLULAR LOCATION: Nucleus inner membrane {ECO:0000269|PubMed:15082709};Single-pass type II membrane protein {ECO:0000269|PubMed:15082709}. Nucleus envelope {ECO:0000269|PubMed:15082709, ECO:0000269|PubMed:17132086, ECO:0000269|PubMed:17724119}. Endosome membrane {ECO:0000269|PubMed:10818110};Single-pass type II membrane protein {ECO:0000305}.	CARBOHYD 636;/note=""N-linked (GlcNAc...) asparagine"";/evidence=""ECO:0000269|PubMed:19159218""			+	+						x		3.46887	0.0085614	1.8797	0.847812		4.21062	0.00690698	1.60694	0.726878	0.553735	0.577157	-0.272759	-0.122167	2.01398	0.354293	0.890564	0.395322	7.82017	8.02816	8.37083	7.53866	7.82636	6.65441	7.80315	7.2915	7.21599	6.903	7.58382	7.07657	6.616	7.34096	6.77223	8.07825
Q96P63;Q96P63-2	SERPINB12	Serpin B12;Isoform 2 of Serpin B12		SUBCELLULAR LOCATION: Cytoplasm {ECO:0000250}.				+	+								2.71069	0.00553962	2.17828	0.920122		3.7185	0.00691014	1.63508	0.726009	2.44404	0.408705	-0.543199	-0.255439	0.548626	0.842179	0.147424	0.0693206	9.67484	9.46371	9.86385	9.19932	8.99395	9.1652	8.90141	9.04588	8.92836	8.86792	9.25305	9.03456	8.79522	8.94261	9.1927	9.15958
Q92545	TMEM131	Transmembrane protein 131	TRANSMEM 1091..1111;/note=""Helical"";/evidence=""ECO:0000255"";TRANSMEM 1118..1138;/note=""Helical"";/evidence=""ECO:0000255""	SUBCELLULAR LOCATION: Membrane {ECO:0000305};Multi-pass membrane protein {ECO:0000305}.	CARBOHYD 300;/note=""N-linked (GlcNAc...) asparagine"";/evidence=""ECO:0000269|PubMed:19159218""			+	+							x	3.58519	0.0241222	1.48044	0.684876	x (SP)	5.13451	0.00702299	1.55775	0.723604	0.199634	0.854157	0.0773145	0.03589	2.59347	0.300349	0.975966	0.440977	6.33308	6.66234	6.48285	6.88019	6.63997	5.66372	6.17078	6.55774	5.34424	5.16428	6.04114	5.46942	5.82538	5.10598	5.85096	6.73749
O95478	NSA2	Ribosome biogenesis protein NSA2 homolog		SUBCELLULAR LOCATION: Nucleus, nucleolus {ECO:0000269|PubMed:12429849}.				+	+								3.66101	0.00688112	1.9763	0.895071		5.26414	0.00707345	1.54496	0.720057	1.9303	0.453737	-0.431347	-0.202741	0.317591	0.904901	0.0965546	0.0453343	7.831	7.69078	7.4018	7.04251	7.28809	7.39805	7.0088	7.27624	6.58382	7.18317	7.30284	7.21449	6.93148	7.03933	7.36907	7.32049
A0A0D9SFE4;A0A0U1RQP1;Q05193;Q05193-3	DNM1	Dynamin GTPase;Dynamin GTPase;Dynamin-1;Isoform 3 of Dynamin-1		SUBCELLULAR LOCATION: Cytoplasm {ECO:0000269|PubMed:15703209}. Cytoplasm, cytoskeleton {ECO:0000269|PubMed:15703209}. Note=Microtubule-associated.				+	+								2.40324	0.0354076	1.41467	0.620351		3.91057	0.00710986	1.60317	0.718301	0.339709	0.680521	0.188503	0.0841648	0.865808	0.684449	0.413135	0.183989	6.19989	5.5346	5.81772	6.55947	6.10197	6.38077	6.13388	6.06938	5.6098	5.93457	5.61466	6.32357	5.75367	5.21764	5.907	6.14864
Q14554	PDIA5	Protein disulfide-isomerase A5		SUBCELLULAR LOCATION: Endoplasmic reticulum lumen {ECO:0000255|PROSITE-ProRule:PRU10138}.		SIGNAL 1..21;/evidence=""ECO:0000255""		+	+					x			1.98726	0.0462686	1.3674	0.58395		3.98584	0.00710364	1.59801	0.718049	0.448852	0.618736	0.230608	0.103261	2.35534	0.0553929	1.94293	0.786417	7.51661	6.63028	7.05868	7.30804	7.11314	5.7909	7.08601	7.06634	6.59624	5.37054	5.83782	4.70753	6.02239	6.03953	4.00667	7.54268
J3KQ48;Q9Y3E5	PTRH2	Aminoacyl-tRNA hydrolase;Peptidyl-tRNA hydrolase 2, mitochondrial	TRANSMEM 15..37;/note=""Helical"";/evidence=""ECO:0000255""	SUBCELLULAR LOCATION: Mitochondrion outer membrane {ECO:0000269|PubMed:27184847};Single-pass membrane protein {ECO:0000255}.				+	+						x		2.17974	0.00819453	2.11755	0.855827		2.88146	0.00715084	1.68518	0.717313	0.382697	0.484078	-0.43237	-0.173068	1.32427	0.380248	-0.898065	-0.378287	5.07064	6.75654	6.31886	6.22592	6.05098	5.22274	6.02938	5.34341	6.42141	6.95176	7.39794	6.75333	6.42565	6.58743	6.53004	5.62155
Q969Y2;Q969Y2-2;Q969Y2-3;Q969Y2-4	GTPBP3	tRNA modification GTPase GTPBP3, mitochondrial;Isoform 2 of tRNA modification GTPase GTPBP3, mitochondrial;Isoform 3 of tRNA modification GTPase GTPBP3, mitochondrial;Isoform 4 of tRNA modification GTPase GTPBP3, mitochondrial		SUBCELLULAR LOCATION: Mitochondrion {ECO:0000269|PubMed:12370316}.				+	+								0.65244	0.0492055	1.94643	0.572795		1.26063	0.00718889	2.10117	0.715817	0.194128	0.736701	0.154737	0.0668063	0.459777	0.791095	0.235905	0.105599	9.18421	8.0646	8.90343	9.44929	8.85585	8.40601	9.13595	8.35042	8.54399	9.00765	8.56822	8.5696	8.62018	8.79421	8.49435	8.84841
Q8TC12	RDH11	Retinol dehydrogenase 11	TRANSMEM 1..21;/note=""Helical;Signal-anchor for type II membrane protein"";/evidence=""ECO:0000269|PubMed:12036956, ECO:0000269|PubMed:12226107""	SUBCELLULAR LOCATION: Endoplasmic reticulum membrane {ECO:0000269|PubMed:12036956};Single-pass type II membrane protein {ECO:0000269|PubMed:12036956}.				+	+						x		3.5115	0.00577612	2.04802	0.917694		4.62781	0.00725967	1.55774	0.714938	1.17008	0.434094	-0.490282	-0.220156	3.19081	0.1426	-1.31858	-0.592293	7.16922	7.90042	7.69122	6.7807	6.98068	6.16561	6.89088	6.99759	7.72316	9.17149	10.0155	9.10314	8.52891	8.71865	7.99819	7.67317
Q3B726	POLR1F	DNA-directed RNA polymerase I subunit RPA43		SUBCELLULAR LOCATION: Nucleus, nucleolus {ECO:0000250}.				+	+								4.92499	0.00655714	1.91042	0.905177		3.39748	0.00741304	1.62228	0.711775	0.389116	0.574645	-0.288141	-0.123796	1.00898	0.558882	0.617981	0.265938	7.28831	7.61767	7.41889	6.41464	7.32872	7.0442	7.2925	7.99012	6.62034	6.82566	7.70543	7.33679	6.43728	6.64024	6.52899	7.40723
P55287;P55287-2	CDH11	Cadherin-11;Isoform 2 of Cadherin-11	TRANSMEM 618..640;/note=""Helical"";/evidence=""ECO:0000255""	SUBCELLULAR LOCATION: Cell membrane;Single-pass type I membrane protein.	CARBOHYD 455;/note=""N-linked (GlcNAc...) asparagine"";/evidence=""ECO:0000255"";CARBOHYD 540;/note=""N-linked (GlcNAc...) asparagine"";/evidence=""ECO:0000255""	SIGNAL 1..22;/evidence=""ECO:0000255""		+	+						x		2.21449	0.0218399	1.65337	0.69962		3.95685	0.00745161	1.57654	0.708688	0.143198	0.857728	-0.0768303	-0.0348412	2.3457	0.586262	0.536405	0.251776	8.13534	8.79812	7.98265	8.17603	8.59543	8.22913	8.20621	8.24275	7.01045	8.18979	8.58401	8.01604	7.60748	7.65008	7.81885	9.00661
P19013	KRT4	Keratin, type II cytoskeletal 4						+	+								1.48042	0.011875	2.16206	0.788821		2.03439	0.00744236	1.78711	0.707976	0.213265	0.542993	-0.374948	-0.138542	0.690037	0.498781	0.775697	0.303724	8.40932	7.66251	10.1316	8.54627	7.82842	7.49319	8.50176	6.91596	7.34134	9.18437	9.52112	9.57482	7.82555	6.99957	7.92639	10.1261
K7EP90;K7EQ03;Q9BTD8;Q9BTD8-2;Q9BTD8-3;Q9BTD8-4	RBM42	RNA-binding motif protein 42;RNA-binding motif protein 42;RNA-binding protein 42;Isoform 2 of RNA-binding protein 42;Isoform 3 of RNA-binding protein 42;Isoform 4 of RNA-binding protein 42		SUBCELLULAR LOCATION: Nucleus {ECO:0000250}. Cytoplasm {ECO:0000250}. Note=Upon stress response, localizes with HNRNPK in cytoplasmic aggregates of stalled translational preinitiation complexes called stress granules. {ECO:0000250}.					+								0.613055	0.222913	0.796528	0.306003		2.48617	0.00745455	1.70777	0.707808	0.681534	0.346257	0.911239	0.342919	0.439802	0.652367	-0.530612	-0.208437	4.02524	6.28958	5.91591	6.93548	6.12115	6.61761	6.56476	6.3273	7.00662	6.49671	7.13377	7.05043	6.94533	7.53147	6.07949	6.90576
Q9C075	KRT23	Keratin, type I cytoskeletal 23						+	+								1.84973	0.00727632	2.31951	0.882458		2.45591	0.00766138	1.70149	0.704167	1.83759	0.393237	-0.618013	-0.281994	1.00747	0.743785	-0.28975	-0.134642	7.08496	6.36017	6.53658	6.35131	6.26292	6.05704	5.88684	6.00769	5.97179	5.61949	5.94848	6.00171	6.50785	6.08785	6.40123	6.1095
A0A0B4J269;Q13509	;TUBB3	G_PROTEIN_RECEP_F1_2 domain-containing protein;Tubulin beta-3 chain		SUBCELLULAR LOCATION: Cytoplasm, cytoskeleton {ECO:0000269|PubMed:34996871, ECO:0000269|PubMed:35482892}. Cell projection, growth cone {ECO:0000250|UniProtKB:Q9ERD7}. Cell projection, lamellipodium {ECO:0000250|UniProtKB:Q9ERD7}. Cell projection, filopodium {ECO:0000250|UniProtKB:Q9ERD7}.				+	+								3.52943	0.00353191	2.27164	1.00748		5.01197	0.00777953	1.51206	0.701977	1.77082	0.352629	-0.759584	-0.338524	0.11191	0.94692	0.0584671	0.0266383	13.7836	12.9019	13.0007	12.6901	12.7234	11.8924	12.0977	12.1842	12.0974	12.3505	12.7958	12.7204	12.0808	12.5392	12.6121	12.6509
A0A1B0GTM3;A0A1B0GTP7;A0A1B0GTZ5;A0A1B0GUA4;A0A1B0GUE3;A0A1B0GUH5;A0A1B0GUW4;A0A1B0GW68;E7EMM4;Q13510;Q13510-2	ASAH1	Ceramidase;Acid ceramidase;Ceramidase;Ceramidase;Acid ceramidase;Ceramidase;Acid ceramidase (Fragment);Ceramidase;Ceramidase;Acid ceramidase;Isoform 2 of Acid ceramidase		SUBCELLULAR LOCATION: Lysosome {ECO:0000269|PubMed:12764132}. Secreted {ECO:0000269|PubMed:7744740}. Note=Secretion is extremely low and localization to lysosomes is mannose-6-phosphate receptor-dependent. {ECO:0000269|PubMed:11451951}.;SUBCELLULAR LOCATION: [Isoform 2]: Nucleus {ECO:0000305|PubMed:22927646}. Cytoplasm {ECO:0000305|PubMed:22927646}. Note=A localization to the nucleus and the cyto…	CARBOHYD 173;/note=""N-linked (GlcNAc...) asparagine"";/evidence=""ECO:0000269|PubMed:29692406, ECO:0007744|PDB:5U7Z"";CARBOHYD 195;/note=""N-linked (GlcNAc...) asparagine"";/evidence=""ECO:0000255"";CARBOHYD 259;/note=""N-linked (GlcNAc...) asparagine"";/evidence=""ECO:0000269|PubMed:12754519, ECO:0000269|PubMed:16263699, ECO:0000269|PubMed:16335952, ECO:0000269|PubMed:19159218, ECO:0000269|PubM…	SIGNAL 1..21;/evidence=""ECO:0000255""		+	+								2.18579	0.0225859	1.64664	0.695501		5.01612	0.00792708	1.50521	0.69909	0.240299	0.750664	-0.141432	-0.0631238	0.223354	0.901154	0.100965	0.0462545	6.93096	5.77287	6.71624	6.1939	6.39903	6.03722	6.38324	6.32012	6.29574	6.47005	6.65267	6.02603	6.51837	5.70459	6.46991	6.27563
Q13444;Q13444-10;Q13444-12;Q13444-2;Q13444-3;Q13444-4;Q13444-5;Q13444-6;Q13444-7;Q13444-8;Q13444-9	ADAM15	Disintegrin and metalloproteinase domain-containing protein 15;Isoform 10 of Disintegrin and metalloproteinase domain-containing protein 15;Isoform 12 of Disintegrin and metalloproteinase domain-containing protein 15;Isoform 2 of Disintegrin and metalloproteinase domain-containing protein 15;Isoform 3 of Disintegrin and metalloproteinase domain-containing protein 15;Isoform 4 of Disintegrin and m…	TRANSMEM 697..717;/note=""Helical"";/evidence=""ECO:0000255""	SUBCELLULAR LOCATION: Endomembrane system {ECO:0000269|PubMed:12243749};Single-pass type I membrane protein {ECO:0000269|PubMed:12243749}. Cell junction, adherens junction {ECO:0000269|PubMed:12243749}. Cell projection, cilium, flagellum {ECO:0000250}. Cytoplasmic vesicle, secretory vesicle, acrosome {ECO:0000250}. Note=The majority of the protein is localized in a perinuclear compartment which m…	CARBOHYD 237;/note=""N-linked (GlcNAc...) asparagine"";/evidence=""ECO:0000255"";CARBOHYD 389;/note=""N-linked (GlcNAc...) asparagine"";/evidence=""ECO:0000255"";CARBOHYD 392;/note=""N-linked (GlcNAc...) asparagine"";/evidence=""ECO:0000255"";CARBOHYD 606;/note=""N-linked (GlcNAc...) asparagine"";/evidence=""ECO:0000255"";CARBOHYD 611;/note=""N-linked (GlcNAc...) asparagine"";/evidence=""ECO:0000…	SIGNAL 1..17;/evidence=""ECO:0000255""		+	+						x		1.75035	0.0421124	1.44093	0.59672		3.48106	0.00796883	1.58174	0.698507	0.228459	0.752727	0.140817	0.0625831	2.24526	0.3192	0.947859	0.422913	5.62782	6.60017	6.32894	6.08336	6.68802	5.1123	6.05068	6.12486	5.13851	6.00831	5.95582	6.47265	4.99227	5.24081	5.90273	6.40972
Q5T6Z8;Q9BXS4	TMEM59	Transmembrane protein 59	TRANSMEM 239..259;/note=""Helical"";/evidence=""ECO:0000255""	SUBCELLULAR LOCATION: Late endosome membrane {ECO:0000269|PubMed:23376921, ECO:0000269|PubMed:27273576};Single-pass type I membrane protein {ECO:0000255}. Lysosome membrane {ECO:0000269|PubMed:23376921, ECO:0000269|PubMed:27273576};Single-pass type I membrane protein {ECO:0000255}. Cell membrane {ECO:0000269|PubMed:23376921};Single-pass type I membrane protein {ECO:0000255}. Golgi apparatus membr…	CARBOHYD 90;/note=""N-linked (GlcNAc...) asparagine"";/evidence=""ECO:0000305|PubMed:20427278""	SIGNAL 1..35;/evidence=""ECO:0000255""		+	+						x		2.37494	0.0123964	1.8265	0.771447		4.10594	0.00804145	1.53983	0.697101	0.335377	0.577413	-0.286664	-0.121037	2.13831	0.124664	1.45939	0.610541	5.32524	5.00991	6.42886	4.67965	5.8113	3.78068	5.35692	5.01708	4.04929	5.00985	4.35883	5.13654	4.44898	4.16707	2.90981	5.13298
Q08188	TGM3	Protein-glutamine gamma-glutamyltransferase E		SUBCELLULAR LOCATION: Cytoplasm {ECO:0000269|PubMed:27866708}.				+	+								2.74787	0.00752564	2.04511	0.874584		3.7745	0.00806202	1.55698	0.696435	1.7676	0.430574	-0.488135	-0.226308	0.551658	0.832796	-0.158462	-0.0742008	8.98271	8.5392	8.97921	8.59835	8.38398	8.27683	8.54085	8.13093	8.005	8.08671	8.70473	8.30268	8.3415	8.54663	8.62396	8.50593
P01023	A2M	Alpha-2-macroglobulin		SUBCELLULAR LOCATION: Secreted {ECO:0000269|PubMed:6203908}.	CARBOHYD 55;/note=""N-linked (GlcNAc...) (complex) asparagine"";/evidence=""ECO:0000269|PubMed:16335952, ECO:0000269|PubMed:19139490"";CARBOHYD 70;/note=""N-linked (GlcNAc...) asparagine"";/evidence=""ECO:0000269|PubMed:6203908"";CARBOHYD 247;/note=""N-linked (GlcNAc...) asparagine"";/evidence=""ECO:0000269|PubMed:16335952, ECO:0000269|PubMed:6203908"";CARBOHYD 396;/note=""N-linked (GlcNAc...) as…	SIGNAL 1..23;/evidence=""ECO:0000269|PubMed:6203908""		+	+								4.57592	0.00283333	2.25336	1.04634		5.50682	0.00836923	1.47268	0.691757	3.21891	0.341817	-0.780683	-0.36609	0.991155	0.724897	0.318475	0.146807	7.87257	8.21122	8.14502	7.37504	7.52513	7.58349	7.43933	7.26234	7.77811	7.31648	8.77217	7.19268	6.92158	6.67662	7.33314	7.67885
O94905	ERLIN2	Erlin-2	TRANSMEM 4..24;/note=""Helical"";/evidence=""ECO:0000255""	SUBCELLULAR LOCATION: Endoplasmic reticulum membrane {ECO:0000269|PubMed:16835267, ECO:0000269|PubMed:17502376, ECO:0000269|PubMed:19240031};Single-pass type II membrane protein {ECO:0000269|PubMed:16835267, ECO:0000269|PubMed:17502376, ECO:0000269|PubMed:19240031}. Note=Associated with lipid raft-like domains of the endoplasmic reticulum membrane.	CARBOHYD 106;/note=""N-linked (GlcNAc...) asparagine"";/evidence=""ECO:0000269|PubMed:17502376""			+	+						x		2.89173	0.00798769	1.9779	0.858425		3.57382	0.00832653	1.55757	0.691555	0.714928	0.47656	-0.420339	-0.183418	3.30167	0.0990533	-1.4908	-0.664033	6.98758	7.40168	7.86022	6.20652	7.25297	5.92967	7.0624	6.98713	7.43375	8.55339	9.38537	8.51538	8.5183	8.59196	8.35059	7.58354
J3KRG2;Q96QA5	GSDMA	Gasdermin-A (Fragment);Gasdermin-A	TRANSMEM 78..95;/note=""Beta stranded"";/evidence=""ECO:0000250|UniProtKB:Q5Y4Y6"";TRANSMEM 99..120;/note=""Beta stranded"";/evidence=""ECO:0000250|UniProtKB:Q5Y4Y6"";TRANSMEM 163..179;/note=""Beta stranded"";/evidence=""ECO:0000250|UniProtKB:Q5Y4Y6"";TRANSMEM 183..197;/note=""Beta stranded"";/evidence=""ECO:0000250|UniProtKB:Q5Y4Y6""	SUBCELLULAR LOCATION: [Gasdermin-A]: Cytoplasm, perinuclear region {ECO:0000269|PubMed:17471240}. Cytoplasm, cytosol {ECO:0000250|UniProtKB:Q5Y4Y6}.;SUBCELLULAR LOCATION: [Gasdermin-A, N-terminal]: Cell membrane {ECO:0000269|PubMed:35110732, ECO:0000269|PubMed:35545676};Multi-pass membrane protein {ECO:0000250|UniProtKB:Q5Y4Y6}.				+	+							x	1.45756	0.0074026	2.53496	0.879487	n.a. (beta strands)	1.73787	0.00842424	1.79916	0.689633	1.58381	0.362146	-0.735801	-0.325335	0.0343625	0.977506	-0.0275073	-0.0120757	6.8101	7.52295	7.10243	6.97851	6.64923	6.21118	6.21475	6.33039	6.20987	6.10378	6.78886	6.27763	6.53333	5.96117	6.8161	6.5383
F8VVM2	SLC25A3	Phosphate carrier protein, mitochondrial						+	+								3.99366	0.00352083	2.20966	1.00517		3.28814	0.00853266	1.57076	0.688659	0.976265	0.398147	-0.638895	-0.272569	0.309706	0.790566	0.233179	0.1005	7.38079	7.22546	6.71934	7.02162	5.6661	6.41478	6.73328	5.95467	7.14584	7.55925	7.42552	6.37276	6.25319	6.13387	6.3223	6.46383
Q5TDH4;Q9Y2G8	DNAJC16	DnaJ homolog subfamily C member 16	TRANSMEM 536..556;/note=""Helical;Anchor for type IV membrane protein"";/evidence=""ECO:0000255""	SUBCELLULAR LOCATION: Endoplasmic reticulum membrane {ECO:0000269|PubMed:32492081};Single-pass type IV membrane protein {ECO:0000305}.	CARBOHYD 631;/note=""N-linked (GlcNAc...) asparagine"";/evidence=""ECO:0000255""	SIGNAL 1..25;/evidence=""ECO:0000255""		+	+						x		3.21126	0.00444262	2.18236	0.954664		5.30927	0.00851128	1.47147	0.68864	1.86005	0.363333	-0.710894	-0.320533	0.645786	0.83966	0.150164	0.0710624	9.05836	8.45901	8.06202	7.88472	7.9084	6.57085	7.78754	7.47445	7.26284	7.76086	7.91294	7.99414	7.5602	7.74391	7.69211	8.16445
Q5TAE8;Q86YB8	ERO1B	ERO1-like protein beta (Fragment);ERO1-like protein beta		SUBCELLULAR LOCATION: Endoplasmic reticulum membrane {ECO:0000269|PubMed:10818100};Peripheral membrane protein {ECO:0000269|PubMed:10818100};Lumenal side {ECO:0000269|PubMed:10818100}. Note=The association with ERP44 may be essential for its retention in the endoplasmic reticulum.	CARBOHYD 122;/note=""N-linked (GlcNAc...) asparagine"";/evidence=""ECO:0000255"";CARBOHYD 140;/note=""N-linked (GlcNAc...) asparagine"";/evidence=""ECO:0000269|PubMed:16263699"";CARBOHYD 145;/note=""N-linked (GlcNAc...) asparagine"";/evidence=""ECO:0000255"";CARBOHYD 383;/note=""N-linked (GlcNAc...) asparagine"";/evidence=""ECO:0000255""	SIGNAL 1..33;/evidence=""ECO:0000255""			+					x			0.252676	0.544469	0.328136	0.129989		2.93714	0.00849	1.60075	0.688501	1.30657	0.292577	1.27262	0.501776	2.65175	0.0568403	1.86055	0.776346	4.28598	3.11028	5.19109	5.11936	5.27641	4.66461	5.82258	4.75638	4.46902	3.33951	4.02797	5.04981	3.24287	4.06722	3.51346	6.23026
P62805	H4C1	Histone H4		SUBCELLULAR LOCATION: Nucleus. Chromosome.				+	+		+						2.57054	0.00293827	2.6237	1.05967		2.03395	0.00853465	1.72106	0.687056	0.642558	0.352704	-0.902634	-0.336452	0.110391	0.830628	0.20132	0.0751393	11.9452	13.6564	13.496	11.2058	13.2505	10.4368	11.1295	13.3683	11.4921	11.3986	12.6407	11.1956	11.2566	12.9864	11.5427	13.3597
P01040	CSTA	Cystatin-A		SUBCELLULAR LOCATION: Cytoplasm {ECO:0000269|PubMed:21944047}.				+	+								3.17589	0.00715232	2.00416	0.883947		3.2012	0.00868796	1.56951	0.685536	0.825557	0.462665	-0.434649	-0.191608	0.385003	0.788621	0.23469	0.103427	8.60505	8.50637	8.60008	8.51821	8.56914	7.77324	8.1396	7.3314	7.63195	8.59978	8.41687	7.95412	7.84888	7.9878	7.8668	8.16066
Q9GZZ8	LACRT	Extracellular glycoprotein lacritin		SUBCELLULAR LOCATION: Secreted.	CARBOHYD 119;/note=""N-linked (GlcNAc...) asparagine"";/evidence=""ECO:0000269|PubMed:16740002""	SIGNAL 1..19;/evidence=""ECO:0000269|PubMed:25946035""			+								0.858047	0.0643007	1.51359	0.52926		2.06923	0.0087549	1.70696	0.684736	0.2093	0.688331	0.193371	0.0815828	1.04581	0.399611	-0.894841	-0.364482	6.78308	5.45777	7.29367	6.72649	6.94574	6.94471	6.75652	6.65944	7.08369	6.488	7.14638	6.70506	7.04791	8.95259	6.79865	8.3267
P10620	MGST1	Microsomal glutathione S-transferase 1	TRANSMEM 10..33;/note=""Helical"";/evidence=""ECO:0000255"";TRANSMEM 63..96;/note=""Helical"";/evidence=""ECO:0000255"";TRANSMEM 100..123;/note=""Helical"";/evidence=""ECO:0000255"";TRANSMEM 129..148;/note=""Helical"";/evidence=""ECO:0000255""	SUBCELLULAR LOCATION: Endoplasmic reticulum membrane {ECO:0000250|UniProtKB:P08011};Multi-pass membrane protein {ECO:0000255}. Mitochondrion outer membrane {ECO:0000250|UniProtKB:P08011}.				+	+							x	3.56284	0.00264052	2.44341	1.07656	x (SP)	4.384	0.0087335	1.49617	0.684565	2.3437	0.304794	-0.947234	-0.424649	1.57078	0.615568	-0.503289	-0.230833	8.74022	9.49832	8.80478	8.46221	8.37879	7.61404	7.98509	7.83151	7.62347	9.68347	10.8187	9.20537	8.66448	8.36445	8.68254	8.49558
O75342	ALOX12B	Arachidonate 12-lipoxygenase, 12R-type		SUBCELLULAR LOCATION: Cytoplasm {ECO:0000255|PROSITE-ProRule:PRU00726}. Cytoplasm, perinuclear region {ECO:0000269|PubMed:9837935}.				+	+								1.91563	0.0116078	1.99647	0.792205		2.60916	0.0087122	1.62449	0.684335	1.00098	0.489191	-0.371981	-0.169376	0.0427685	0.976214	0.0280511	0.0125809	7.47308	7.20841	7.62102	7.49881	7.15399	7.15145	6.99698	7.01612	6.59649	6.92997	7.35776	7.04348	6.72703	6.91801	7.45737	6.79771
A0A7I2V2T3	IMPDH2	Inosine-5'-monophosphate dehydrogenase						+	+								0.977954	0.0179962	2.31674	0.730177		1.13931	0.00882725	2.0424	0.68352	0.093414	0.664145	-0.274342	-0.089124	0.0338858	0.925493	0.124759	0.0380652	5.64199	3.18437	5.98201	7.03449	5.78392	2.67661	3.29943	3.72942	4.22974	4.45125	4.69399	6.52375	3.76021	2.65291	7.19795	4.0692
E7EX60;E9PEP6;O14786;O14786-2;O14786-3;Q5JWQ4;Q5T7F0	NRP1	Neuropilin-1;Neuropilin;Neuropilin-1;Isoform 2 of Neuropilin-1;Isoform 3 of Neuropilin-1;Neuropilin-1;Neuropilin	TRANSMEM 857..879;/note=""Helical"";/evidence=""ECO:0000255""	SUBCELLULAR LOCATION: [Isoform 2]: Secreted {ECO:0000269|PubMed:10688880}.;SUBCELLULAR LOCATION: Mitochondrion membrane {ECO:0000305|PubMed:30623799};Single-pass type I membrane protein {ECO:0000255}. Cell membrane {ECO:0000269|PubMed:30623799};Single-pass type I membrane protein {ECO:0000255}. Cytoplasm {ECO:0000269|PubMed:30623799}.	CARBOHYD 150;/note=""N-linked (GlcNAc...) asparagine"";/evidence=""ECO:0000269|PubMed:16335952, ECO:0000269|PubMed:17989695, ECO:0000269|PubMed:19159218"";CARBOHYD 261;/note=""N-linked (GlcNAc...) asparagine"";/evidence=""ECO:0000269|PubMed:17989695, ECO:0000269|PubMed:19159218"";CARBOHYD 300;/note=""N-linked (GlcNAc...) asparagine"";/evidence=""ECO:0000255"";CARBOHYD 522;/note=""N-linked (GlcNAc…	SIGNAL 1..21;/evidence=""ECO:0000269|PubMed:10688880, ECO:0000269|PubMed:9529250""			+						x		1.26775	0.0520881	1.46396	0.566594		2.02524	0.00928537	1.69416	0.677914	0.16912	0.660143	0.230193	0.0909644	0.560951	0.59324	0.622855	0.246599	4.19707	5.63621	4.8336	4.39888	5.05193	4.25337	4.09696	6.09787	4.09331	5.33219	3.76006	3.46453	4.91531	3.69274	4.88085	6.17437
C9JP16;O75718	CRTAP	Cartilage-associated protein		SUBCELLULAR LOCATION: Secreted, extracellular space, extracellular matrix {ECO:0000250}.	CARBOHYD 87;/note=""N-linked (GlcNAc...) asparagine"";/evidence=""ECO:0000255"";CARBOHYD 363;/note=""N-linked (GlcNAc...) asparagine"";/evidence=""ECO:0000255""	SIGNAL 1..26;/evidence=""ECO:0000255""		+	+					x			3.37613	0.0245426	1.48142	0.679851		5.10326	0.00936842	1.4514	0.67705	0.0552181	0.946206	-0.0300166	-0.0136894	4.77194	0.0610645	1.64818	0.763384	7.45042	7.71499	8.07869	7.5895	7.80167	6.75983	7.69649	7.31936	6.90706	6.3945	6.1073	5.99988	6.21002	6.04364	5.95584	7.96532
P01911	HLA-DRB1	HLA class II histocompatibility antigen, DRB1 beta chain	TRANSMEM 228..248;/note=""Helical"";/evidence=""ECO:0000255""	SUBCELLULAR LOCATION: Cell membrane {ECO:0000269|PubMed:18305173, ECO:0000269|PubMed:19830726, ECO:0000269|PubMed:29884618};Single-pass type I membrane protein {ECO:0000255}. Endoplasmic reticulum membrane {ECO:0000269|PubMed:18305173};Single-pass type I membrane protein {ECO:0000255}. Lysosome membrane {ECO:0000269|PubMed:18305173, ECO:0000269|PubMed:9075930};Single-pass type I membrane protein …	CARBOHYD 48;/note=""N-linked (GlcNAc...) asparagine"";/evidence=""ECO:0000269|PubMed:19303388, ECO:0000269|PubMed:24190431""	SIGNAL 1..29;/evidence=""ECO:0000269|PubMed:6600932, ECO:0000269|PubMed:6947956""			+						x		0.98444	0.222456	0.724544	0.306407		4.40453	0.00943198	1.47502	0.676068	1.54558	0.358804	0.750476	0.330195	1.95712	0.0707297	1.82297	0.719967	7.1585	6.42998	5.92102	7.64684	7.38482	5.76846	7.15827	7.06745	6.59332	3.55595	2.85505	5.20374	3.87366	6.37939	6.03897	7.18875
P10909;P10909-2;P10909-3;P10909-4;P10909-5;P10909-6	CLU	Clusterin;Isoform 2 of Clusterin;Isoform 3 of Clusterin;Isoform 4 of Clusterin;Isoform 5 of Clusterin;Isoform 6 of Clusterin		SUBCELLULAR LOCATION: [Isoform 1]: Secreted {ECO:0000269|PubMed:11123922, ECO:0000269|PubMed:17260971, ECO:0000269|PubMed:17412999, ECO:0000269|PubMed:17451556, ECO:0000269|PubMed:2387851, ECO:0000269|PubMed:24073260, ECO:0000269|PubMed:2780565, ECO:0000269|PubMed:3154963, ECO:0000269|PubMed:8292612, ECO:0000269|PubMed:8328966}. Note=Can retrotranslocate from the secretory compartments to the cyt…	CARBOHYD 86;/note=""N-linked (GlcNAc...) (complex) asparagine"";/evidence=""ECO:0000269|PubMed:1551440, ECO:0000269|PubMed:16335952, ECO:0000269|PubMed:19139490, ECO:0000269|PubMed:19159218, ECO:0000269|PubMed:9336835"";CARBOHYD 103;/note=""N-linked (GlcNAc...) asparagine"";/evidence=""ECO:0000269|PubMed:1551440, ECO:0000269|PubMed:16335952, ECO:0000269|PubMed:19159218, ECO:0000269|PubMed:2721499…	SIGNAL 1..22;/evidence=""ECO:0000269|PubMed:1903064, ECO:0000269|PubMed:2387851, ECO:0000269|PubMed:2601725, ECO:0000269|PubMed:2780565, ECO:0000269|PubMed:3154963, ECO:0000269|PubMed:8328966""		+	+								1.36138	0.0162267	2.05555	0.743333		1.14989	0.00940952	2.00194	0.676056	0.0164917	0.932665	-0.0536116	-0.0172532	0.0639106	0.835824	0.242866	0.0723187	4.85548	6.91057	6.29376	2.7815	6.04374	4.26149	6.47527	5.61582	5.82417	3.29182	3.57594	3.66798	6.64665	3.07011	7.4536	7.49495
P55145	MANF	Mesencephalic astrocyte-derived neurotrophic factor		SUBCELLULAR LOCATION: Secreted {ECO:0000269|PubMed:12794311, ECO:0000269|PubMed:18561914, ECO:0000269|PubMed:22637475, ECO:0000269|PubMed:29497057}. Endoplasmic reticulum lumen {ECO:0000305|PubMed:29497057}. Sarcoplasmic reticulum lumen {ECO:0000269|PubMed:22637475}. Note=Retained in the endoplasmic reticulum (ER), and sarcoplasmic reticulum (SR) under normal conditions (PubMed:22637475). Up-regu…		SIGNAL 1..24;/evidence=""ECO:0000269|PubMed:12665801, ECO:0000269|PubMed:12794311""			+								1.14368	0.223103	0.706114	0.305658		4.42473	0.00941568	1.47342	0.675758	1.78315	0.347708	0.76731	0.341833	3.8246	0.112347	1.37716	0.629942	6.72581	6.47255	5.7446	7.12125	7.20651	5.94941	6.70736	6.97196	7.07517	6.28825	4.79773	5.15077	6.01446	5.44512	5.65384	7.37708
Q3ZAQ7	VMA21	Vacuolar ATPase assembly integral membrane protein VMA21	TRANSMEM 26..46;/note=""Helical"";/evidence=""ECO:0000255|HAMAP-Rule:MF_03058"";TRANSMEM 66..86;/note=""Helical"";/evidence=""ECO:0000255|HAMAP-Rule:MF_03058""	SUBCELLULAR LOCATION: Endoplasmic reticulum membrane {ECO:0000255|HAMAP-Rule:MF_03058, ECO:0000269|PubMed:19379691, ECO:0000269|PubMed:23315026};Multi-pass membrane protein {ECO:0000255|HAMAP-Rule:MF_03058}. Endoplasmic reticulum-Golgi intermediate compartment membrane {ECO:0000255|HAMAP-Rule:MF_03058, ECO:0000269|PubMed:19379691, ECO:0000269|PubMed:23315026};Multi-pass membrane protein {ECO:0000…					+							x	0.0640926	0.745977	0.213377	0.0672488	x	1.24994	0.01	1.91435	0.669772	1.37439	0.254886	1.70097	0.633282	0.473157	0.608315	-0.617067	-0.237524	6.37911	5.20225	4.32762	5.85027	6.11217	6.04027	7.48944	6.89248	7.9347	8.31755	7.72508	7.31802	8.2173	7.27994	7.36585	6.21675
P62277	RPS13	40S ribosomal protein S13		SUBCELLULAR LOCATION: Cytoplasm {ECO:0000269|PubMed:23636399}. Nucleus, nucleolus {ECO:0000269|PubMed:34516797}.				+	+								4.58733	0.00432579	2.08195	0.972367		5.75993	0.00998148	1.41358	0.668485	3.11333	0.368717	-0.668367	-0.315538	0.833979	0.809429	0.176988	0.083944	11.6214	11.641	11.9232	11.1099	10.8261	11.0276	11.0557	11.3278	11.7375	11.1397	11.3978	10.9419	10.7697	10.9978	10.882	10.9871
P0C0S5;Q71UI9	H2AZ1;H2AZ2	Histone H2A.Z;Histone H2A.V		SUBCELLULAR LOCATION: Nucleus. Chromosome.;SUBCELLULAR LOCATION: Nucleus {ECO:0000250}. Chromosome {ECO:0000250}.				+	+								3.04101	0.020947	1.57614	0.708444		4.96308	0.0100508	1.43501	0.667953	0.298149	0.746441	-0.14113	-0.0641483	1.23518	0.556756	0.608279	0.268089	9.55526	10.1652	9.47422	9.46335	9.89934	9.44	9.4625	9.88177	8.76848	9.16241	9.50238	9.12633	8.88711	9.63142	8.42796	9.82098
Q93050;Q93050-1;Q93050-3	ATP6V0A1	V-type proton ATPase 116 kDa subunit a1;Isoform 2 of V-type proton ATPase 116 kDa subunit a1;Isoform 3 of V-type proton ATPase 116 kDa subunit a1	TRANSMEM 389..407;/note=""Helical"";/evidence=""ECO:0000255"";TRANSMEM 410..426;/note=""Helical"";/evidence=""ECO:0000255"";TRANSMEM 442..471;/note=""Helical"";/evidence=""ECO:0000255"";TRANSMEM 535..554;/note=""Helical"";/evidence=""ECO:0000255"";TRANSMEM 573..593;/note=""Helical"";/evidence=""ECO:0000255"";TRANSMEM 639..658;/note=""Helical"";/evidence=""ECO:0000255"";TRANSMEM 725..749;/note=""H…	SUBCELLULAR LOCATION: Cytoplasmic vesicle, clathrin-coated vesicle membrane {ECO:0000250|UniProtKB:P25286};Multi-pass membrane protein {ECO:0000255}. Cytoplasmic vesicle, secretory vesicle, synaptic vesicle membrane {ECO:0000250|UniProtKB:P25286};Multi-pass membrane protein {ECO:0000255}. Melanosome {ECO:0000269|PubMed:12643545, ECO:0000269|PubMed:17081065}. Note=Identified by mass spectrometry i…	CARBOHYD 488;/note=""N-linked (GalNAc...) asparagine"";/evidence=""ECO:0000269|PubMed:33065002, ECO:0000312|PDB:6WM3, ECO:0000312|PDB:6WM4""				+		+					x	0.635569	0.177616	0.946183	0.351107	x	3.66328	0.0101701	1.48906	0.66656	0.423165	0.443242	0.542879	0.210734	2.76674	0.157957	-1.29489	-0.572172	3.78944	6.49635	5.69562	5.80433	6.37317	5.97918	5.99053	5.86881	6.31934	7.60438	7.40642	7.36702	7.32761	7.3572	6.80992	6.16305
P50502	ST13	Hsc70-interacting protein		SUBCELLULAR LOCATION: Cytoplasm {ECO:0000250}.					+					x			2.96085	0.246512	-0.596202	-0.285466		4.56629	0.0102517	1.44299	0.665304	4.94142	0.32	2.03919	0.933034	3.53322	0.152504	1.27073	0.579886	7.69851	7.70662	7.67179	10.0917	9.63874	8.71983	9.45842	9.36582	10.1332	7.94877	7.63862	7.67506	8.59924	8.42686	8.3562	10.3448
P04259	KRT6B	Keratin, type II cytoskeletal 6B						+	+								1.16549	0.0478221	1.53972	0.577853		1.31274	0.010362	1.85326	0.662425	0.148947	0.598672	0.313543	0.111643	0.667309	0.357237	1.10431	0.392957	15.4367	14.6311	14.8053	15.1648	14.5833	13.4737	15.4966	13.1319	13.9804	13.7456	14.9501	14.4124	13.6591	14.3398	14.5019	14.6998
P11279	LAMP1	Lysosome-associated membrane glycoprotein 1	TRANSMEM 383..410;/note=""Helical"";/evidence=""ECO:0000255|PROSITE-ProRule:PRU00740, ECO:0000305|PubMed:37390818, ECO:0007744|PDB:8FY5, ECO:0007744|PDB:8FYF""	SUBCELLULAR LOCATION: Lysosome membrane {ECO:0000269|PubMed:16176980, ECO:0000269|PubMed:17897319};Single-pass type I membrane protein {ECO:0000255}. Endosome membrane {ECO:0000269|PubMed:16176980};Single-pass type I membrane protein {ECO:0000255}. Late endosome membrane {ECO:0000269|PubMed:16176980};Single-pass type I membrane protein {ECO:0000255}. Cell membrane {ECO:0000269|PubMed:2022921, ECO…	CARBOHYD 37;/note=""N-linked (GlcNAc...) asparagine"";/evidence=""ECO:0000269|PubMed:8323299"";CARBOHYD 45;/note=""N-linked (GlcNAc...) asparagine"";/evidence=""ECO:0000269|PubMed:8323299"";CARBOHYD 62;/note=""N-linked (GlcNAc...) (polylactosaminoglycan) asparagine"";/evidence=""ECO:0000269|PubMed:12754519, ECO:0000269|PubMed:19159218"";CARBOHYD 76;/note=""N-linked (GlcNAc...) asparagine"";/evide…	SIGNAL 1..28;/evidence=""ECO:0000269|PubMed:2912382, ECO:0000269|PubMed:3198605""		+	+						x		3.91181	0.00822823	1.85696	0.854454		4.45055	0.0105315	1.43685	0.660776	1.2793	0.460538	-0.42011	-0.192688	2.01845	0.535924	0.610878	0.281122	7.5921	7.93645	7.84694	7.68821	7.53243	6.80354	7.62705	7.09789	7.39269	7.22621	6.90393	6.68093	6.69813	6.68717	6.89723	7.47989
P05089;P05089-2	ARG1	Arginase-1;Isoform 2 of Arginase-1		SUBCELLULAR LOCATION: Cytoplasm {ECO:0000269|PubMed:16141327}. Cytoplasmic granule {ECO:0000269|PubMed:15546957}. Note=Localized in azurophil granules of neutrophils (PubMed:15546957). {ECO:0000269|PubMed:15546957}.				+	+								2.87344	0.00990026	1.8654	0.81477		3.84785	0.0105438	1.46424	0.660684	1.10945	0.476677	-0.401161	-0.182827	0.318901	0.858316	-0.136696	-0.0626132	8.70337	8.41988	9.01006	8.66081	8.0421	8.07262	8.02838	8.16738	8.13114	7.98326	8.54547	7.97755	8.17467	8.63278	8.53248	8.48728
Q86SF2	GALNT7	N-acetylgalactosaminyltransferase 7	TRANSMEM 7..29;/note=""Helical;Signal-anchor for type II membrane protein"";/evidence=""ECO:0000255""	SUBCELLULAR LOCATION: Golgi apparatus membrane {ECO:0000250};Single-pass type II membrane protein {ECO:0000250}.					+					x	x		0.654612	0.0668078	1.67391	0.523261		1.30106	0.0107444	1.84891	0.659909	0.179812	0.712404	0.174996	0.0734577	0.806284	0.660332	-0.463713	-0.202324	7.75462	8.08947	6.724	7.80599	7.36779	6.85695	7.51035	7.10123	6.71132	7.52285	7.64762	7.51534	8.17144	7.87344	8.43933	8.05464
E9PI08;Q9Y256	RCE1	Farnesylated proteins-converting enzyme 2;CAAX prenyl protease 2	TRANSMEM 25..45;/note=""Helical"";/evidence=""ECO:0000255"";TRANSMEM 75..95;/note=""Helical"";/evidence=""ECO:0000255"";TRANSMEM 112..132;/note=""Helical"";/evidence=""ECO:0000255"";TRANSMEM 186..206;/note=""Helical"";/evidence=""ECO:0000255"";TRANSMEM 229..249;/note=""Helical"";/evidence=""ECO:0000255"";TRANSMEM 254..274;/note=""Helical"";/evidence=""ECO:0000255"";TRANSMEM 283..303;/note=""Helic…	SUBCELLULAR LOCATION: Endoplasmic reticulum membrane {ECO:0000269|PubMed:19188362};Multi-pass membrane protein {ECO:0000269|PubMed:19188362}.				+	+							x	1.37608	0.0287023	1.70325	0.648231	!	1.72604	0.0107383	1.69905	0.658937	0.00249284	0.994073	-0.00419799	-0.00163681	1.80812	0.101023	-1.6543	-0.656284	4.74727	5.90444	5.5657	6.45194	5.61785	4.18459	4.13934	5.75717	4.95476	7.89808	8.02178	6.88595	6.97051	7.21634	6.98086	5.60822
Q9Y679	AUP1	Lipid droplet-regulating VLDL assembly factor AUP1		SUBCELLULAR LOCATION: Endoplasmic reticulum membrane {ECO:0000269|PubMed:12042322, ECO:0000269|PubMed:18711132, ECO:0000269|PubMed:21127063, ECO:0000269|PubMed:21857022, ECO:0000269|PubMed:23197321, ECO:0000269|PubMed:23223569};Peripheral membrane protein {ECO:0000269|PubMed:21127063, ECO:0000269|PubMed:23197321}. Lipid droplet {ECO:0000269|PubMed:21127063, ECO:0000269|PubMed:21857022, ECO:000026…			INTRAMEM 21..41;/evidence=""ECO:0000305|PubMed:21127063, ECO:0000305|PubMed:23197321""	+	+								3.9893	0.0038607	2.19254	0.997901		4.69065	0.01075	1.42259	0.658566	2.53633	0.347265	-0.769955	-0.354437	4.4284	0.107082	-1.38507	-0.643992	5.91812	6.41362	6.25711	5.48161	5.31394	5.16327	5.49706	5.84294	5.79772	7.30849	7.58281	7.19526	6.82013	6.68337	6.93068	5.93631
Q6KB66;Q6KB66-2	KRT80	Keratin, type II cytoskeletal 80;Isoform 2 of Keratin, type II cytoskeletal 80						+	+								2.67953	0.0100587	1.9081	0.819969		2.86601	0.0110552	1.51517	0.65425	0.709532	0.484351	-0.392932	-0.172766	0.0849491	0.945836	-0.0662889	-0.0290186	7.57033	7.4679	7.70131	7.79556	6.84428	6.7783	6.86932	6.66713	6.32499	6.64755	7.32685	7.04107	7.08348	7.16148	7.51465	7.47634
F6QB42;H7C0E7;H7C484;Q9H2C2	ARV1	Protein ARV1;Protein ARV1 (Fragment);Protein ARV1 (Fragment);Protein ARV1	TRANSMEM 144..164;/note=""Helical"";/evidence=""ECO:0000255"";TRANSMEM 176..196;/note=""Helical"";/evidence=""ECO:0000255"";TRANSMEM 233..253;/note=""Helical"";/evidence=""ECO:0000255""	SUBCELLULAR LOCATION: Endoplasmic reticulum membrane {ECO:0000269|PubMed:20663892};Multi-pass membrane protein {ECO:0000305}.				+	+							x	1.19092	0.0191481	2.07375	0.720751	!	1.7645	0.0111297	1.67291	0.653852	0.48647	0.489859	-0.400847	-0.168441	3.19841	0.0860368	-1.54921	-0.683973	7.12953	5.67456	5.78484	5.32656	5.6442	5.89598	6.39597	5.83745	5.90433	7.7451	7.81682	7.842	7.60567	7.50957	6.91876	6.33343
Q15738	NSDHL	Sterol-4-alpha-carboxylate 3-dehydrogenase, decarboxylating	TRANSMEM 298..318;/note=""Helical"";/evidence=""ECO:0000255""	SUBCELLULAR LOCATION: Endoplasmic reticulum membrane {ECO:0000269|PubMed:21129721};Single-pass membrane protein {ECO:0000255}. Lipid droplet {ECO:0000250|UniProtKB:Q9R1J0}. Note=Trafficking through the Golgi is necessary for ER membrane localization. {ECO:0000250|UniProtKB:Q9R1J0}.				+	+						x		2.33704	0.0165269	1.7476	0.740815		3.65592	0.0111491	1.45595	0.653094	0.899468	0.55317	-0.291644	-0.134525	1.09577	0.783057	-0.238274	-0.112576	7.23669	7.23204	6.62814	6.98795	6.4929	6.38838	6.82796	6.63797	7.41117	7.29435	7.54429	7.70839	6.82452	7.00833	7.10392	7.2842
O60725	ICMT	Protein-S-isoprenylcysteine O-methyltransferase	TRANSMEM 17..33;/note=""Helical"";/evidence=""ECO:0000255"";TRANSMEM 42..59;/note=""Helical"";/evidence=""ECO:0000255"";TRANSMEM 70..87;/note=""Helical"";/evidence=""ECO:0000255"";TRANSMEM 93..112;/note=""Helical"";/evidence=""ECO:0000255"";TRANSMEM 132..149;/note=""Helical"";/evidence=""ECO:0000255"";TRANSMEM 155..174;/note=""Helical"";/evidence=""ECO:0000255"";TRANSMEM 213..228;/note=""Helical"…	SUBCELLULAR LOCATION: Endoplasmic reticulum membrane {ECO:0000269|PubMed:19158273, ECO:0000269|PubMed:9614111};Multi-pass membrane protein {ECO:0000269|PubMed:19158273}.				+	+							x	1.67163	0.0121315	2.05215	0.783127	x	3.34991	0.011151	1.47455	0.653025	0.566058	0.425633	-0.577602	-0.232527	1.80608	0.380676	-0.856827	-0.37746	4.58556	6.69357	6.44153	5.61252	5.45079	4.29636	5.69142	4.83955	4.97808	7.23133	6.92345	6.15615	6.49253	6.38674	5.67907	5.27358
P01008	SERPINC1	Antithrombin-III		SUBCELLULAR LOCATION: Secreted, extracellular space.	CARBOHYD 128;/note=""N-linked (GlcNAc...) asparagine"";/evidence=""ECO:0000269|PubMed:14760718, ECO:0000269|PubMed:16335952, ECO:0000269|PubMed:19159218, ECO:0000269|Ref.10"";CARBOHYD 167;/note=""N-linked (GlcNAc...) asparagine"";/evidence=""ECO:0000269|Ref.10"";CARBOHYD 187;/note=""N-linked (GlcNAc...) (complex) asparagine"";/evidence=""ECO:0000269|PubMed:14760718, ECO:0000269|PubMed:15084671, E…	SIGNAL 1..32;/evidence=""ECO:0000269|Ref.10""		+	+								1.40059	0.00594118	2.73408	0.914401		1.4455	0.0115391	1.75149	0.649844	1.7063	0.303712	-0.982588	-0.422355	0.172317	0.798782	-0.241784	-0.0948835	8.23348	7.69031	7.47384	6.2644	7.00375	6.34141	7.08505	7.17303	6.57531	7.26794	7.47345	6.8868	8.16108	5.73311	7.28102	2.84345
Q10471	GALNT2	Polypeptide N-acetylgalactosaminyltransferase 2	TRANSMEM 7..24;/note=""Helical;Signal-anchor for type II membrane protein"";/evidence=""ECO:0000255""	SUBCELLULAR LOCATION: Golgi apparatus, Golgi stack membrane {ECO:0000269|PubMed:9394011};Single-pass type II membrane protein {ECO:0000269|PubMed:9394011}. Secreted {ECO:0000269|PubMed:9394011}. Note=Resides preferentially in the trans and medial parts of the Golgi stack. A secreted form also exists.				+	+					x	x		2.84231	0.0103476	1.84012	0.803507		4.76823	0.0115844	1.39766	0.649004	0.847239	0.45854	-0.442461	-0.195128	0.947867	0.45066	0.803669	0.328923	7.22881	6.47191	7.57389	7.18182	6.61643	5.56418	6.44473	6.49405	6.38552	5.10733	6.59183	5.95453	6.50411	4.5849	6.4472	6.78276
Q9H490;Q9H490-2	PIGU	Phosphatidylinositol glycan anchor biosynthesis class U protein;Isoform 2 of Phosphatidylinositol glycan anchor biosynthesis class U protein	TRANSMEM 66..86;/note=""Helical"";/evidence=""ECO:0000255"";TRANSMEM 166..186;/note=""Helical"";/evidence=""ECO:0000255"";TRANSMEM 188..208;/note=""Helical"";/evidence=""ECO:0000255"";TRANSMEM 237..257;/note=""Helical"";/evidence=""ECO:0000255"";TRANSMEM 259..279;/note=""Helical"";/evidence=""ECO:0000255"";TRANSMEM 286..306;/note=""Helical"";/evidence=""ECO:0000255"";TRANSMEM 313..333;/note=""Hel…	SUBCELLULAR LOCATION: Endoplasmic reticulum membrane {ECO:0000305};Multi-pass membrane protein {ECO:0000305}.					+							x	0.402384	0.262401	0.77499	0.273367	x (SP)	1.97529	0.0116976	1.61042	0.64793	0.764238	0.361448	0.835433	0.32771	1.83885	0.184654	-1.29931	-0.540811	4.2558	6.56467	5.91813	5.95172	7.16746	6.10714	5.69693	6.44644	6.83533	7.68879	8.06545	8.16492	7.96131	8.2192	6.96231	6.78948
Q7Z794	KRT77	Keratin, type II cytoskeletal 1b						+	+								2.29934	0.0103216	1.93191	0.803257		3.03443	0.0117328	1.48332	0.647582	0.705437	0.459878	-0.448599	-0.193804	0.113578	0.908149	0.103857	0.0443548	9.40183	8.35053	9.1005	9.27426	8.58056	8.65093	8.35104	8.29675	7.96377	8.31281	8.89644	8.57913	8.71318	7.65642	8.8259	8.45689
Q9NP55;Q9NP55-2	BPIFA1	BPI fold-containing family A member 1;Isoform 2 of BPI fold-containing family A member 1		SUBCELLULAR LOCATION: Secreted {ECO:0000269|PubMed:11425234, ECO:0000269|PubMed:12409287, ECO:0000269|PubMed:12920053, ECO:0000269|PubMed:15158712, ECO:0000269|PubMed:23499554, ECO:0000269|PubMed:24043776, ECO:0000269|PubMed:24124190, ECO:0000269|PubMed:26559477}. Note=Apical side of airway epithelial cells. Detected in airway surface liquid, nasal mucus and sputum.		SIGNAL 1..19;/evidence=""ECO:0000255""		+	+								1.82191	0.00446091	2.5968	0.956295		1.43864	0.0123348	1.72434	0.641677	0.747906	0.35297	-0.872467	-0.337671	0.509351	0.569048	-0.681625	-0.259952	6.57208	6.34085	6.62437	6.41299	6.60849	5.79522	5.72044	6.14482	5.97465	6.0399	6.3943	4.87611	5.91767	6.99691	6.0502	6.66361
Q9Y672	ALG6	Dolichyl pyrophosphate Man9GlcNAc2 alpha-1,3-glucosyltransferase	TRANSMEM 4..24;/note=""Helical"";/evidence=""ECO:0000255"";TRANSMEM 115..135;/note=""Helical"";/evidence=""ECO:0000255"";TRANSMEM 144..164;/note=""Helical"";/evidence=""ECO:0000255"";TRANSMEM 173..193;/note=""Helical"";/evidence=""ECO:0000255"";TRANSMEM 227..247;/note=""Helical"";/evidence=""ECO:0000255"";TRANSMEM 298..318;/note=""Helical"";/evidence=""ECO:0000255"";TRANSMEM 324..344;/note=""Heli…	SUBCELLULAR LOCATION: Endoplasmic reticulum membrane {ECO:0000305};Multi-pass membrane protein {ECO:0000305}.				+	+					x		x	1.14671	0.0464923	1.56166	0.581787	x (SP)	1.81705	0.0124454	1.62037	0.641222	0.0296656	0.916292	0.0587049	0.0218751	1.15561	0.283417	-1.1516	-0.453609	5.33944	6.01239	3.78431	6.01237	5.36666	3.11557	4.92243	4.84971	5.56014	6.5446	7.08655	6.18577	6.54204	6.18059	6.04442	6.34597
P29508	SERPINB3	Serpin B3		SUBCELLULAR LOCATION: Cytoplasm {ECO:0000269|PubMed:10956412, ECO:0000269|PubMed:14970861}. Note=Seems to also be secreted in plasma by cancerous cells but at a low level.				+	+								2.60245	0.0164355	1.711	0.742219		3.07878	0.0126298	1.45658	0.638644	0.438077	0.596672	-0.25442	-0.112452	0.975948	0.61466	0.53428	0.233542	8.1374	7.95601	8.4502	8.18303	7.77087	7.68912	8.5613	7.36866	7.70268	7.33128	7.95744	7.54002	7.34819	7.01682	7.8125	7.881
H0YAT2;Q9Y2Q9	MRPS28	28S ribosomal protein S28, mitochondrial (Fragment);28S ribosomal protein S28, mitochondrial		SUBCELLULAR LOCATION: Mitochondrion {ECO:0000269|PubMed:25838379}.				+	+								3.25741	0.00445415	2.20111	0.964569		3.92317	0.0126709	1.40495	0.637924	1.98429	0.343527	-0.796162	-0.357141	0.534796	0.789438	0.228095	0.103674	7.23796	8.00109	7.81044	7.19847	6.61923	6.87207	7.25337	6.56926	6.4644	7.18341	7.21975	6.04692	6.96361	6.48372	6.52939	6.37475
E9PHI4;H0Y6N5;H0Y742;O94901;O94901-5;O94901-6;O94901-8;O94901-9	SUN1	SUN domain-containing protein 1;SUN domain-containing protein 1 (Fragment);SUN domain-containing protein 1 (Fragment);SUN domain-containing protein 1;Isoform 5 of SUN domain-containing protein 1;Isoform 6 of SUN domain-containing protein 1;Isoform 8 of SUN domain-containing protein 1;Isoform 9 of SUN domain-containing protein 1	TRANSMEM 289..308;/note=""Helical""	SUBCELLULAR LOCATION: Nucleus inner membrane {ECO:0000269|PubMed:12958361, ECO:0000269|PubMed:16445915, ECO:0000269|PubMed:17132086, ECO:0000269|PubMed:18845190, ECO:0000269|PubMed:19933576};Single-pass type II membrane protein {ECO:0000269|PubMed:12958361, ECO:0000269|PubMed:16445915, ECO:0000269|PubMed:17132086, ECO:0000269|PubMed:18845190, ECO:0000269|PubMed:19933576}. Note=At oocyte MI stage …				+	+						x		1.10285	0.0197309	2.12219	0.716028		1.49831	0.0127288	1.68831	0.637098	0.892466	0.460899	-0.433877	-0.192709	0.397256	0.8072	-0.188016	-0.08507	6.25367	6.80919	7.09752	6.25022	5.96	5.40207	6.11849	6.02641	4.50828	6.43717	6.02427	5.54585	6.65145	6.22171	6.54963	6.76022
P30040	ERP29	Endoplasmic reticulum resident protein 29		SUBCELLULAR LOCATION: Endoplasmic reticulum lumen. Melanosome. Note=Identified by mass spectrometry in melanosome fractions from stage I to stage IV.		SIGNAL 1..32;/evidence=""ECO:0000269|PubMed:8313870, ECO:0007744|PubMed:25944712""		+	+								4.7464	0.0342526	1.30227	0.625513		7.20444	0.0132944	1.30644	0.631441	0.0231036	0.992742	0.0041666	0.00202079	7.53068	0.0664122	1.53461	0.745548	8.36583	8.41536	8.27662	8.42999	8.20484	7.58123	8.282	8.3748	9.37554	7.27254	7.07655	6.89142	6.8044	6.78913	6.87295	8.69604
P06702	S100A9	Protein S100-A9		SUBCELLULAR LOCATION: Secreted. Cytoplasm {ECO:0000269|PubMed:15598812, ECO:0000269|PubMed:8423249}. Cytoplasm, cytoskeleton {ECO:0000269|PubMed:22489132, ECO:0000269|PubMed:9083090}. Cell membrane {ECO:0000269|PubMed:18786929};Peripheral membrane protein {ECO:0000305|PubMed:18786929}. Note=Predominantly localized in the cytoplasm. Upon elevation of the intracellular calcium level, translocated f…				+	+								2.37883	0.0246718	1.56113	0.674777		3.54784	0.0137333	1.40113	0.628604	0.674663	0.706695	-0.160005	-0.0756037	0.725037	0.744185	0.291782	0.132616	8.04622	8.20684	8.13237	7.9113	8.0536	7.84745	8.31181	7.8497	8.65836	7.71409	8.1814	7.93304	7.5989	7.28233	8.14883	8.04454
B7ZAQ6;B7ZAQ6-2;B7ZAQ6-3;P0CG08	GPR89A;GPR89A;GPR89A;GPR89B	Golgi pH regulator A;Isoform 2 of Golgi pH regulator A;Isoform 3 of Golgi pH regulator A;Golgi pH regulator B	TRANSMEM 5..25;/note=""Helical"";/evidence=""ECO:0000255"";TRANSMEM 46..66;/note=""Helical"";/evidence=""ECO:0000255"";TRANSMEM 79..99;/note=""Helical"";/evidence=""ECO:0000255"";TRANSMEM 114..134;/note=""Helical"";/evidence=""ECO:0000255"";TRANSMEM 150..170;/note=""Helical"";/evidence=""ECO:0000255"";TRANSMEM 290..310;/note=""Helical"";/evidence=""ECO:0000255"";TRANSMEM 343..363;/note=""Helical"…	SUBCELLULAR LOCATION: Golgi apparatus membrane {ECO:0000250|UniProtKB:B2ZXD5};Multi-pass membrane protein {ECO:0000255}.;SUBCELLULAR LOCATION: Golgi apparatus membrane {ECO:0000250|UniProtKB:B2ZXD5};Multi-pass membrane protein {ECO:0000255}.	CARBOHYD 180;/note=""N-linked (GlcNAc...) asparagine"";/evidence=""ECO:0000255"";CARBOHYD 243;/note=""N-linked (GlcNAc...) asparagine"";/evidence=""ECO:0000255"";CARBOHYD 180;/note=""N-linked (GlcNAc...) asparagine"";/evidence=""ECO:0000255"";CARBOHYD 243;/note=""N-linked (GlcNAc...) asparagine"";/evidence=""ECO:0000255""				+							x	0.840305	0.165561	0.926935	0.365479	!	2.97991	0.0139134	1.43394	0.62712	0.577264	0.444732	0.507006	0.209664	3.30458	0.0920241	-1.51825	-0.674988	3.98171	5.80793	4.86374	5.70407	5.09075	5.10107	5.53374	5.65112	5.11175	7.13034	7.96408	7.40701	6.92093	7.11598	6.69224	5.72168
Q9Y320	TMX2	Thioredoxin-related transmembrane protein 2	TRANSMEM 103..125;/note=""Helical"";/evidence=""ECO:0000255""	SUBCELLULAR LOCATION: Endoplasmic reticulum membrane {ECO:0000269|PubMed:31735293};Single-pass type I membrane protein {ECO:0000255}. Mitochondrion membrane {ECO:0000269|PubMed:31735293}. Note=Localizes to endoplasmic reticulum mitochondria-associated membrane (MAMs) that connect the endoplasmic reticulum and the mitochondria. {ECO:0000269|PubMed:31735293}.		SIGNAL 1..48;/evidence=""ECO:0000255""		+	+						x		1.43189	0.0193971	1.92683	0.718264		1.96895	0.0139466	1.54281	0.625508	1.89247	0.47623	-0.384026	-0.181508	0.928769	0.733903	-0.30857	-0.141996	6.74494	6.80527	6.77528	6.13784	6.39371	5.08297	6.71874	6.34938	5.9771	7.1328	7.91541	7.00238	6.75913	7.0079	6.33209	6.54588
A0A087WVA1;P62341	SELENOT	Selenoprotein T;Thioredoxin reductase-like selenoprotein T	TRANSMEM 85..103;/note=""Helical"";/evidence=""ECO:0000255""	SUBCELLULAR LOCATION: Endoplasmic reticulum membrane {ECO:0000250|UniProtKB:Q1H5H1};Single-pass membrane protein {ECO:0000255}.		SIGNAL 1..19;/evidence=""ECO:0000255""			+						x		0.39162	0.287846	0.710796	0.255366		1.6615	0.0139592	1.60252	0.624958	1.86208	0.319952	0.891729	0.392317	1.09277	0.509768	0.692426	0.295972	5.87094	6.30239	6.15388	7.19741	6.34927	5.56474	6.97367	6.64135	6.74142	6.19275	7.04676	5.87936	6.74515	6.52606	5.65392	7.77584
Q15125	EBP	3-beta-hydroxysteroid-Delta(8),Delta(7)-isomerase	TRANSMEM 29..49;/note=""Helical"";/evidence=""ECO:0000255"";TRANSMEM 66..86;/note=""Helical"";/evidence=""ECO:0000255"";TRANSMEM 121..141;/note=""Helical"";/evidence=""ECO:0000255"";TRANSMEM 185..205;/note=""Helical"";/evidence=""ECO:0000255""	SUBCELLULAR LOCATION: Endoplasmic reticulum membrane {ECO:0000269|PubMed:10406945};Multi-pass membrane protein {ECO:0000305}. Nucleus envelope {ECO:0000269|PubMed:10406945}. Cytoplasmic vesicle {ECO:0000269|PubMed:10406945}. Note=During interphase, detected on the endoplasmic reticulum and the nuclear envelope. During mitosis, detected on cytoplasmic vesicles. {ECO:0000269|PubMed:10406945}.				+	+		+					x	1.49181	0.024643	1.75367	0.675447	!	2.3874	0.0139635	1.48009	0.623858	0.505112	0.577487	-0.273579	-0.121516	3.26308	0.0843727	-1.5518	-0.686972	7.26588	6.22285	6.376	6.26889	6.58405	6.00805	6.66352	6.1055	8.5156	9.10396	8.71616	8.66628	8.16879	8.30361	7.227	6.63418
A0A0A0MT32;P38571;P38571-2	LIPA	Lysosomal acid lipase/cholesteryl ester hydrolase;Lysosomal acid lipase/cholesteryl ester hydrolase;Isoform 2 of Lysosomal acid lipase/cholesteryl ester hydrolase		SUBCELLULAR LOCATION: Lysosome {ECO:0000250|UniProtKB:Q64194}.	CARBOHYD 36;/note=""N-linked (GlcNAc...) asparagine"";/evidence=""ECO:0000255"";CARBOHYD 72;/note=""N-linked (GlcNAc...) asparagine"";/evidence=""ECO:0000255"";CARBOHYD 101;/note=""N-linked (GlcNAc...) asparagine"";/evidence=""ECO:0000255"";CARBOHYD 161;/note=""N-linked (GlcNAc...) asparagine"";/evidence=""ECO:0000269|PubMed:19159218"";CARBOHYD 273;/note=""N-linked (GlcNAc...) asparagine"";/evide…	SIGNAL 1..27;/evidence=""ECO:0000269|PubMed:8112342""			+								1.65151	0.0798035	1.16578	0.494605		3.52415	0.0139838	1.39	0.6236	0.512051	0.623081	0.224212	0.101741	2.19832	0.0950419	1.6229	0.670041	5.5054	6.26481	6.14532	5.80417	6.2837	5.31368	6.39355	6.13474	5.36135	5.2508	4.43394	3.73268	4.14084	3.79783	5.7808	5.9945
Q01469	FABP5	Fatty acid-binding protein 5		SUBCELLULAR LOCATION: Cytoplasm {ECO:0000269|PubMed:24692551, ECO:0000269|PubMed:8092987}. Nucleus {ECO:0000269|PubMed:24692551}. Synapse {ECO:0000250|UniProtKB:Q05816}. Postsynaptic density {ECO:0000250|UniProtKB:Q05816}. Secreted {ECO:0000250|UniProtKB:Q05816}. Note=Localizes primarily to the cytoplasm. Upon certain ligand binding, a conformation change exposes a nuclear localization motif and …				+	+								3.61261	0.00288485	2.37166	1.0515		2.2718	0.0141087	1.48768	0.621674	1.05997	0.344525	-0.883979	-0.361608	0.0673306	0.929178	-0.0861685	-0.0350434	10.1685	9.57296	9.93884	9.73586	8.94327	7.97542	8.64603	7.79998	8.06579	8.72554	9.28831	8.37539	8.60558	9.36799	9.31329	9.01457
G8JLG2;Q15517;Q2L6G8	CDSN	Corneodesmosin		SUBCELLULAR LOCATION: Secreted. Note=Found in corneodesmosomes, the intercellular structures that are involved in desquamation.	CARBOHYD 172;/note=""N-linked (GlcNAc...) asparagine"";/evidence=""ECO:0000255""	SIGNAL 1..32;/evidence=""ECO:0000255""		+	+								1.60621	0.0285069	1.63319	0.649408		2.46541	0.0141446	1.4645	0.621353	0.382144	0.70322	-0.168694	-0.0768664	0.0937728	0.961609	-0.0458646	-0.0210425	9.04795	9.36112	9.64475	8.98002	9.00377	9.01828	8.91587	9.20944	8.82879	8.62404	9.4195	9.11871	9.20386	9.01865	9.46284	9.14874
A0A0A0MRT5;Q5STV6;Q9UBC1;Q9UBC1-2;Q9UBC1-3	NFKBIL1	Inhibitor of kappa B-like protein;Inhibitor of kappa B-like protein;NF-kappa-B inhibitor-like protein 1;Isoform 2 of NF-kappa-B inhibitor-like protein 1;Isoform 3 of NF-kappa-B inhibitor-like protein 1		SUBCELLULAR LOCATION: Nucleus {ECO:0000269|PubMed:20829348}. Note=Nuclear localization with a speckled expression pattern in some cells. Colocalizes with CACTIN in the nucleus.					+								0.13731	0.683372	-0.220846	-0.0848604		2.74011	0.0143313	1.43528	0.620294	1.64828	0.279152	1.65613	0.644911	0.344789	0.743506	0.326387	0.135434	5.34019	3.18746	3.35474	4.57896	5.9752	5.97065	5.85443	5.48862	6.33832	3.42247	4.69862	4.10899	5.47869	5.76698	4.62595	6.29762
Q9H840	GEMIN7	Gem-associated protein 7		SUBCELLULAR LOCATION: Nucleus, nucleoplasm {ECO:0000269|PubMed:12065586}. Nucleus, gem {ECO:0000269|PubMed:12065586}. Cytoplasm {ECO:0000269|PubMed:12065586}. Note=Found both in the nucleoplasm and in nuclear bodies called gems (Gemini of Cajal bodies) that are often in proximity to Cajal (coiled) bodies. Also found in the cytoplasm.					+								0.36708	0.320937	0.640445	0.233284		3.39924	0.0142823	1.38814	0.620047	0.601341	0.388219	0.747693	0.287941	0.0846688	0.946189	-0.0624142	-0.0275128	3.97707	6.5951	6.44721	6.73207	6.31294	6.84051	6.53312	6.7938	6.81691	6.58652	6.77726	6.65288	6.96393	6.19577	6.29	7.53614
Q8WVV4;Q8WVV4-1	POF1B	Protein POF1B;Isoform 1 of Protein POF1B		SUBCELLULAR LOCATION: Cell junction, tight junction {ECO:0000269|PubMed:21940798}.				+	+								2.10244	0.018871	1.74155	0.723429		2.78452	0.0143858	1.42451	0.617667	0.876116	0.531211	-0.317038	-0.144995	0.476686	0.804037	0.192004	0.0878768	7.44007	7.52042	7.75676	7.14359	7.38391	6.66095	7.25121	6.73863	6.52688	6.29743	7.4375	7.19175	6.9057	7.20747	7.07696	7.15963
P60059	SEC61G	Protein transport protein Sec61 subunit gamma	TRANSMEM 33..61;/note=""Helical"";/evidence=""ECO:0000255""	SUBCELLULAR LOCATION: Endoplasmic reticulum membrane {ECO:0000269|PubMed:36261522};Single-pass membrane protein {ECO:0000255}.				+	+					x	x		1.17265	0.040476	1.63177	0.604298		2.26256	0.014875	1.4685	0.614567	0.125662	0.741751	-0.163273	-0.0655704	1.96082	0.175712	-1.31069	-0.55029	5.2876	4.02757	3.14145	3.41316	3.80543	3.67796	3.95076	3.71134	6.17165	5.24006	6.31892	5.46862	5.67673	5.7404	4.48175	4.52201
P69905	HBA1	Hemoglobin subunit alpha			CARBOHYD 8;/note=""N-linked (Glc) (glycation) lysine;alternate"";/evidence=""ECO:0000269|PubMed:7358733"";CARBOHYD 17;/note=""N-linked (Glc) (glycation) lysine;alternate"";/evidence=""ECO:0000269|PubMed:7358733"";CARBOHYD 41;/note=""N-linked (Glc) (glycation) lysine;alternate"";/evidence=""ECO:0000269|PubMed:7358733"";CARBOHYD 62;/note=""N-linked (Glc) (glycation) lysine"";/evidence=""ECO:0000269…			+	+								3.51636	0.004864	2.10064	0.939001		4.19431	0.0150817	1.33494	0.613486	2.67812	0.34716	-0.765695	-0.354258	1.01534	0.743811	0.287278	0.133634	9.45822	9.95517	9.76745	8.62829	9.0362	8.51314	9.2186	9.0812	8.19596	9.00014	10.1693	8.91557	8.89299	8.52485	8.60408	9.50512
A0A3B3ITX4;E9PN17;O75964	;ATP5MG;ATP5MG	Uncharacterized protein;ATP synthase subunit g, mitochondrial;ATP synthase subunit g, mitochondrial		SUBCELLULAR LOCATION: Mitochondrion. Mitochondrion inner membrane.				+	+								1.23138	0.0118759	2.3218	0.786573		1.74153	0.0152016	1.5449	0.612609	0.573503	0.383809	-0.776902	-0.293814	0.182445	0.798785	-0.241434	-0.0957787	4.64996	6.64416	7.45733	4.84915	5.25415	5.49001	5.12467	5.25557	7.05497	5.80103	6.56942	3.89996	4.60529	5.87453	6.66523	6.42815
Q9NS69	TOMM22	Mitochondrial import receptor subunit TOM22 homolog	TRANSMEM 84..103;/note=""Helical"";/evidence=""ECO:0000255""	SUBCELLULAR LOCATION: Mitochondrion outer membrane {ECO:0000269|PubMed:10982837};Single-pass membrane protein {ECO:0000269|PubMed:10982837}.					+						x		0.390662	0.301582	0.677112	0.246415		1.66297	0.0152355	1.56025	0.612126	0.751101	0.347454	0.883137	0.341127	1.16999	0.228321	1.27662	0.492707	4.16525	5.90097	4.2341	6.99948	5.67564	5.69447	5.41666	5.90777	7.20121	5.34092	5.72651	5.18198	3.27402	4.64461	5.20125	5.09087
Q9Y287	ITM2B	Integral membrane protein 2B	TRANSMEM 55..75;/note=""Helical;Signal-anchor for type II membrane protein"";/evidence=""ECO:0000255""	SUBCELLULAR LOCATION: [Integral membrane protein 2B]: Golgi apparatus membrane {ECO:0000269|PubMed:14656991, ECO:0000269|PubMed:19114711};Single-pass type II membrane protein {ECO:0000269|PubMed:10526337}. Note=Immature BRI2 (imBRI2) is cleaved by furin in the Golgi into mBRI2 and a Bri23 peptide. mBRI2 is transported to the plasma membrane and Bri23 peptide is secreted.;SUBCELLULAR LOCATION: [BR…	CARBOHYD 170;/note=""N-linked (GlcNAc...) asparagine"";/evidence=""ECO:0000269|PubMed:21752865""			+	+						x		2.76062	0.0120459	1.78142	0.776953		2.19807	0.0155522	1.45687	0.607714	0.287596	0.561986	-0.324548	-0.131174	0.0890879	0.906932	0.109627	0.0447447	7.44518	6.55473	7.21069	6.75821	7.00479	5.924	6.7623	7.25378	4.71257	7.69495	7.34692	7.86611	6.40157	6.87894	6.62756	7.50755
Q9BRX8;Q9BRX8-2	PRXL2A	Peroxiredoxin-like 2A;Isoform 2 of Peroxiredoxin-like 2A		SUBCELLULAR LOCATION: Cytoplasm {ECO:0000269|PubMed:19951071}. Secreted {ECO:0000269|PubMed:26438880}. Note=Secreted from mature adipocytes but not from preadipocytes. {ECO:0000269|PubMed:26438880}.				+	+								2.80108	0.00979088	1.8959	0.822423		3.11388	0.0156591	1.37233	0.606913	1.01503	0.425911	-0.523573	-0.230348	1.38768	0.323111	1.00041	0.416827	6.25291	5.60069	5.64356	5.01804	5.97604	3.96561	4.92837	5.10923	5.44786	4.2975	4.75223	4.32548	4.74639	4.85623	3.32257	5.89326
Q8TEM1	NUP210	Nuclear pore membrane glycoprotein 210	TRANSMEM 1809..1829;/note=""Helical"";/evidence=""ECO:0000255""	SUBCELLULAR LOCATION: Nucleus, nuclear pore complex {ECO:0000269|PubMed:2195063}. Nucleus membrane {ECO:0000269|PubMed:2195063};Single-pass type I membrane protein {ECO:0000269|PubMed:2195063}. Endoplasmic reticulum membrane {ECO:0000269|PubMed:2195063};Single-pass type I membrane protein {ECO:0000269|PubMed:2195063}.	CARBOHYD 44;/note=""N-linked (GlcNAc...) asparagine"";/evidence=""ECO:0000255"";CARBOHYD 337;/note=""N-linked (GlcNAc...) asparagine"";/evidence=""ECO:0000255"";CARBOHYD 405;/note=""N-linked (GlcNAc...) asparagine"";/evidence=""ECO:0000269|PubMed:19159218"";CARBOHYD 484;/note=""N-linked (GlcNAc...) asparagine"";/evidence=""ECO:0000255"";CARBOHYD 681;/note=""N-linked (GlcNAc...) asparagine"";/evid…	SIGNAL 1..26;/evidence=""ECO:0000250""		+	+						x		3.54551	0.0279943	1.41378	0.655337		4.96943	0.0157293	1.29279	0.605976	0.33709	0.777031	-0.120984	-0.0561458	2.73564	0.32921	0.903352	0.413258	7.71783	7.32171	7.71171	7.26156	7.42788	6.08313	7.36826	7.27771	6.54756	6.80664	6.63181	6.68576	6.76424	6.76397	6.15003	7.92559
Q9NPA0	EMC7	ER membrane protein complex subunit 7	TRANSMEM 160..180;/note=""Helical"";/evidence=""ECO:0000255""	SUBCELLULAR LOCATION: Endoplasmic reticulum membrane {ECO:0000269|PubMed:22119785};Single-pass type I membrane protein {ECO:0000269|PubMed:32439656}.		SIGNAL 1..23;/evidence=""ECO:0000269|PubMed:32439656, ECO:0007744|PubMed:25944712""		+	+					x	x		1.12986	0.0449388	1.59412	0.588651		1.80116	0.0161037	1.49829	0.601445	0.0807095	0.840673	-0.0958307	-0.0394197	2.57821	0.109389	-1.48099	-0.63682	7.40249	6.986	5.94115	5.75205	6.54524	6.58162	7.29843	6.65365	6.09592	8.01644	7.66475	8.33581	8.26342	8.1363	8.0854	7.8284
B7Z5J4;Q9UI42;Q9UI42-2	CPA4	Carboxypeptidase A4;Carboxypeptidase A4;Isoform 2 of Carboxypeptidase A4		SUBCELLULAR LOCATION: Secreted {ECO:0000250}.	CARBOHYD 260;/note=""N-linked (GlcNAc...) asparagine"";/evidence=""ECO:0000269|PubMed:15738388, ECO:0000269|PubMed:16091843""	SIGNAL 1..16;/evidence=""ECO:0000255""		+	+								1.99715	0.0225705	1.68048	0.695142		2.79161	0.0160961	1.38062	0.601307	0.663788	0.552151	-0.299851	-0.13501	0.502853	0.797165	0.211007	0.0961483	7.50313	6.97172	7.63627	7.37853	7.38832	6.79257	7.17737	6.87323	7.09019	7.15717	7.35415	6.5862	6.6338	6.87869	7.06606	6.90717
A0A0U1RR32;A0A0U1RRH7;P0C0S8;P20671;Q16777;Q6FI13;Q96KK5;Q99878;Q9BTM1	hCG_2039566;;H2AC11;H2AC7;H2AC20;H2AC18;H2AC12;H2AC14;H2AJ	Histone H2A;Histone H2A;Histone H2A type 1;Histone H2A type 1-D;Histone H2A type 2-C;Histone H2A type 2-A;Histone H2A type 1-H;Histone H2A type 1-J;Histone H2A.J		SUBCELLULAR LOCATION: Nucleus. Chromosome.;SUBCELLULAR LOCATION: Nucleus. Chromosome.;SUBCELLULAR LOCATION: Nucleus. Chromosome.;SUBCELLULAR LOCATION: Nucleus. Chromosome.;SUBCELLULAR LOCATION: Nucleus. Chromosome.;SUBCELLULAR LOCATION: Nucleus. Chromosome.;SUBCELLULAR LOCATION: Nucleus {ECO:0000250}. Chromosome {ECO:0000250}.				+	+								2.97661	0.00382857	2.30568	0.985486		1.7513	0.0161473	1.50505	0.60061	0.593716	0.378768	-0.800635	-0.302634	0.311489	0.684505	0.482874	0.181538	12.2052	13.4882	13.2916	11.1314	13.3463	11.1209	11.374	13.4613	12.1021	11.4853	12.5789	11.221	11.1622	12.6045	11.3678	13.3062
Q9Y3U8	RPL36	60S ribosomal protein L36		SUBCELLULAR LOCATION: Cytoplasm, cytosol {ECO:0000269|PubMed:25957688}. Cytoplasm {ECO:0000305|PubMed:23636399, ECO:0000305|PubMed:25901680}. Note=Detected on cytosolic polysomes (PubMed:25957688). {ECO:0000250|UniProtKB:Q2YGT9, ECO:0000269|PubMed:25957688}.				+	+								4.29546	0.00690526	1.92632	0.896045		4.2981	0.0161691	1.30022	0.600349	2.07613	0.388686	-0.6261	-0.288199	0.301204	0.880937	-0.120236	-0.0554339	9.51275	9.24125	9.30267	8.5768	9.0235	9.12527	8.87623	9.00023	9.41649	9.45792	9.43661	9.0948	8.73392	8.85248	8.95268	8.89943
Q99805	TM9SF2	Transmembrane 9 superfamily member 2	TRANSMEM 301..321;/note=""Helical"";/evidence=""ECO:0000255"";TRANSMEM 375..395;/note=""Helical"";/evidence=""ECO:0000255"";TRANSMEM 399..419;/note=""Helical"";/evidence=""ECO:0000255"";TRANSMEM 438..458;/note=""Helical"";/evidence=""ECO:0000255"";TRANSMEM 467..487;/note=""Helical"";/evidence=""ECO:0000255"";TRANSMEM 523..543;/note=""Helical"";/evidence=""ECO:0000255"";TRANSMEM 555..575;/note=""H…	SUBCELLULAR LOCATION: Endosome membrane {ECO:0000305|PubMed:9729438};Multi-pass membrane protein {ECO:0000255}. Golgi outpost {ECO:0000250|UniProtKB:Q66HG5}. Cytoplasm, cytoskeleton, microtubule organizing center {ECO:0000250|UniProtKB:Q66HG5}. Note=Localizes to the postsynaptic Golgi apparatus region, also named Golgi outpost, which shapes dendrite morphology by functioning as sites of acentroso…		SIGNAL 1..28;/evidence=""ECO:0000255""			+							x	0.490144	0.310832	0.6143	0.239861	!	3.64966	0.0162327	1.3212	0.598226	0.989972	0.381264	0.706904	0.297489	3.81681	0.078	1.5505	0.701521	5.94654	3.9885	4.87608	5.67136	5.74829	4.50069	5.63367	5.4421	4.8704	3.80235	4.99724	5.30467	4.40514	3.48283	4.39235	5.92999
P12035	KRT3	Keratin, type II cytoskeletal 3						+	+								1.50407	0.0128319	2.07366	0.768218		2.03864	0.0163122	1.44895	0.597696	0.718712	0.406921	-0.624712	-0.256905	0.315642	0.804774	0.197065	0.0869523	7.46131	5.67813	6.9221	5.45798	5.79873	4.2785	5.84073	6.23579	5.43687	5.97274	6.16096	5.76123	5.82063	5.72357	6.05201	6.54967
P19012	KRT15	Keratin, type I cytoskeletal 15							+								0.517063	0.14375	1.20042	0.393785		1.05132	0.0164557	1.72486	0.59667	0.331274	0.458842	0.524444	0.195622	0.515517	0.450442	0.944189	0.330899	5.49559	4.69758	5.26822	6.55719	4.10397	3.64293	5.0812	4.99807	4.33185	7.87543	5.58321	3.94694	4.52177	6.25012	3.43026	6.72764
J3KR69;Q9H892;Q9H892-2	TTC12	Tetratricopeptide repeat domain 12, isoform CRA_d;Tetratricopeptide repeat protein 12;Isoform 2 of Tetratricopeptide repeat protein 12		SUBCELLULAR LOCATION: Cytoplasm {ECO:0000269|PubMed:31978331}.					+								0.908515	0.26818	0.630163	0.269241		2.07042	0.0164549	1.44072	0.596381	0.838532	0.362503	0.810559	0.324968	1.75954	0.112364	1.57549	0.628005	3.51853	4.45454	4.39176	4.04907	5.09872	3.87615	3.92376	5.5714	4.16382	4.03864	3.99487	3.70861	4.04252	3.16354	2.86397	2.87412
A0A3B3ITY6;O94985;O94985-2	CLSTN1	Calsyntenin-1 (Fragment);Calsyntenin-1;Isoform 2 of Calsyntenin-1	TRANSMEM 860..880;/note=""Helical"";/evidence=""ECO:0000255""	SUBCELLULAR LOCATION: Postsynaptic cell membrane {ECO:0000250|UniProtKB:Q9EPL2};Single-pass type I membrane protein {ECO:0000255}. Endoplasmic reticulum membrane {ECO:0000269|PubMed:17332754};Single-pass type I membrane protein {ECO:0000255}. Golgi apparatus membrane {ECO:0000269|PubMed:17332754, ECO:0000269|PubMed:21385839};Single-pass type I membrane protein {ECO:0000255}. Cell projection, neur…	CARBOHYD 346;/note=""N-linked (GlcNAc...) asparagine"";/evidence=""ECO:0000255"";CARBOHYD 366;/note=""N-linked (GlcNAc...) asparagine"";/evidence=""ECO:0000255"";CARBOHYD 515;/note=""N-linked (GlcNAc...) asparagine"";/evidence=""ECO:0000255""	SIGNAL 1..28;/evidence=""ECO:0000269|PubMed:15037614""		+	+						x		4.33032	0.014962	1.59898	0.753411		3.52782	0.0165694	1.32059	0.595592	0.509637	0.575602	-0.278385	-0.123509	1.40297	0.448993	0.765456	0.332346	6.1151	5.93514	6.28841	5.81628	6.26971	5.43243	6.23335	5.67515	5.01708	5.39172	5.75993	5.36018	4.70709	4.89656	5.60346	5.73405
Q9NXE8	CWC25	Pre-mRNA-splicing factor CWC25 homolog		SUBCELLULAR LOCATION: Nucleus {ECO:0000269|PubMed:29301961}.					+								4.36157	0.0535158	1.17244	0.561415		5.37639	0.0165755	1.25893	0.595336	0.262965	0.836475	0.0864806	0.0404824	1.09193	0.741208	0.293385	0.136844	7.44679	7.5998	7.32755	7.54218	7.38372	7.32239	7.53612	7.94971	6.56881	7.54289	7.33822	7.41108	7.10024	7.19768	7.45551	7.45375
A0A7P0T9J6;Q9NXE4-2	SMPD4	Sphingomyelin phosphodiesterase 4;Isoform 2 of Sphingomyelin phosphodiesterase 4							+								2.73849	0.0655184	1.15253	0.525883		4.69433	0.0165817	1.27546	0.595063	0.250332	0.777897	0.122927	0.055827	0.357731	0.844565	-0.146479	-0.0672398	5.91456	5.23817	5.73425	6.21506	5.80241	5.18952	5.45394	5.67617	4.97933	6.48461	6.39754	6.54116	5.98226	6.09077	5.62217	5.31941
Q14574;Q14574-2	DSC3	Desmocollin-3;Isoform 3B of Desmocollin-3	TRANSMEM 691..711;/note=""Helical"";/evidence=""ECO:0000255""	SUBCELLULAR LOCATION: Cell membrane;Single-pass type I membrane protein. Cell junction, desmosome.	CARBOHYD 166;/note=""N-linked (GlcNAc...) asparagine"";/evidence=""ECO:0000255"";CARBOHYD 392;/note=""N-linked (GlcNAc...) asparagine"";/evidence=""ECO:0000255"";CARBOHYD 546;/note=""N-linked (GlcNAc...) asparagine"";/evidence=""ECO:0000255"";CARBOHYD 629;/note=""N-linked (GlcNAc...) asparagine"";/evidence=""ECO:0000255""	SIGNAL 1..27;/evidence=""ECO:0000255""		+	+						x		4.03054	0.0175504	1.56824	0.733412		3.7111	0.016737	1.3073	0.593659	0.580014	0.585087	-0.260936	-0.117836	1.47512	0.538134	0.62565	0.279669	7.75822	7.61267	7.72395	7.37196	7.04948	6.64838	7.16693	7.28745	6.58514	6.58685	7.01742	6.75534	6.89965	6.49984	7.03559	7.59985
Q8IWJ2	GCC2	GRIP and coiled-coil domain-containing protein 2		SUBCELLULAR LOCATION: Cytoplasm. Golgi apparatus, trans-Golgi network membrane;Peripheral membrane protein.					+								0.522431	0.174396	1.02479	0.354928		3.08553	0.0168857	1.33881	0.593075	0.173949	0.588406	0.314027	0.116042	1.01535	0.06272	2.51622	0.759848	10.359	7.56995	10.8377	10.338	9.6272	9.309	9.28996	9.93788	9.40805	9.49674	9.5553	9.45034	9.30569	3.44362	9.41077	10.0332
A0A7P0T8R5;A0A7P0T9H5;A0A7P0T9V3;A0A7P0TAF2;A0A7P0TAH1;A0A7P0Z421;A0A7P0Z4I7;P18850	ATF6	Cyclic AMP-dependent transcription factor ATF-6 alpha	TRANSMEM 378..398;/note=""Helical;Signal-anchor for type II membrane protein"";/evidence=""ECO:0000255""	SUBCELLULAR LOCATION: Endoplasmic reticulum membrane {ECO:0000269|PubMed:10564271, ECO:0000269|PubMed:12782636};Single-pass type II membrane protein {ECO:0000255}. Golgi apparatus membrane {ECO:0000269|PubMed:12782636};Single-pass type II membrane protein {ECO:0000255}. Note=Translocates from the endoplasmic reticulum to the Golgi, where it is processed. {ECO:0000269|PubMed:12782636}.;SUBCELLULAR…	CARBOHYD 472;/note=""N-linked (GlcNAc...) asparagine"";/evidence=""ECO:0000269|PubMed:14699159"";CARBOHYD 584;/note=""N-linked (GlcNAc...) asparagine"";/evidence=""ECO:0000269|PubMed:14699159"";CARBOHYD 643;/note=""N-linked (GlcNAc...) asparagine"";/evidence=""ECO:0000269|PubMed:14699159""				+					x	x		1.66786	0.118121	0.984099	0.428195		3.98845	0.0169449	1.29262	0.592338	0.823801	0.537764	0.308522	0.140822	0.162753	0.953327	0.0523331	0.0246301	5.89109	5.946	6.60692	6.7152	6.62263	5.40179	6.48443	6.23363	5.24897	6.98138	6.47404	6.74818	6.52737	6.30682	6.37839	6.99477
Q9BVK6	TMED9	Transmembrane emp24 domain-containing protein 9	TRANSMEM 203..222;/note=""Helical"";/evidence=""ECO:0000255""	SUBCELLULAR LOCATION: Endoplasmic reticulum membrane;Single-pass type I membrane protein. Golgi apparatus, cis-Golgi network membrane;Single-pass type I membrane protein. Endoplasmic reticulum-Golgi intermediate compartment membrane;Single-pass type I membrane protein. Golgi apparatus, trans-Golgi network membrane {ECO:0000250};Single-pass type I membrane protein {ECO:0000250}. Note=Cycles betwee…	CARBOHYD 125;/note=""N-linked (GlcNAc...) asparagine"";/evidence=""ECO:0000269|PubMed:12754519, ECO:0000269|PubMed:19159218""	SIGNAL 1..37;/evidence=""ECO:0000250""		+	+						x		3.07047	0.0175164	1.63535	0.733395		3.12478	0.0169291	1.3342	0.592212	0.595342	0.552936	-0.301151	-0.134305	0.62023	0.699337	0.384361	0.167174	7.2883	7.07279	7.17146	7.12259	6.69858	5.94076	6.5916	6.31133	7.42216	7.00928	7.47552	6.81746	6.54934	6.93745	5.98922	7.67154
A2AAZ0;Q5SU54;Q5Y7D6	HLA-DQB1	HLA class II histocompatibility antigen, DQ beta 1 chain;HLA class II histocompatibility antigen, DQ beta 1 chain;HLA class II histocompatibility antigen DQ beta chain						+	+								1.31995	0.00626523	2.789	0.908471		1.12298	0.0169117	1.66715	0.592009	0.66441	0.31332	-1.12185	-0.396973	0.530497	0.384444	1.11814	0.374278	7.90493	6.075	8.54637	5.72001	5.19529	6.17163	5.28138	6.9897	6.82176	5.03847	4.43384	3.31595	7.16847	3.32527	5.31257	7.15109
J3KPT4;Q9H4I3	TRABD	TraB domain-containing protein						+	+								2.25372	0.0205704	1.67738	0.710567		2.46759	0.0171268	1.37784	0.589949	0.378576	0.567758	-0.299537	-0.127556	1.1765	0.511184	0.681697	0.294581	7.24102	8.04736	7.61536	7.28588	7.47979	6.59776	7.89187	7.82739	6.3443	6.56846	7.02558	6.67214	6.63604	6.59675	6.72725	7.00597
P00387;P00387-2;P00387-3	CYB5R3	NADH-cytochrome b5 reductase 3;Isoform 2 of NADH-cytochrome b5 reductase 3;Isoform 3 of NADH-cytochrome b5 reductase 3		SUBCELLULAR LOCATION: [Isoform 1]: Endoplasmic reticulum membrane {ECO:0000269|PubMed:9639531};Lipid-anchor {ECO:0000250|UniProtKB:P20070};Cytoplasmic side {ECO:0000250|UniProtKB:P20070}. Mitochondrion outer membrane {ECO:0000305|PubMed:9639531};Lipid-anchor {ECO:0000250|UniProtKB:P20070};Cytoplasmic side {ECO:0000250|UniProtKB:P20070}.;SUBCELLULAR LOCATION: [Isoform 2]: Cytoplasm {ECO:0000269|Pu…				+	+								4.01365	0.0028503	2.3128	1.04862		4.49677	0.0173965	1.26764	0.589138	3.29184	0.294478	-1.04516	-0.481094	1.33176	0.717563	-0.327467	-0.153328	8.09896	8.48858	8.66627	7.08251	7.60163	7.52114	7.60136	7.13642	8.59245	8.50916	9.41125	8.36756	7.73466	7.61929	7.74679	8.04482
P60468	SEC61B	Protein transport protein Sec61 subunit beta	TRANSMEM 71..91;/note=""Helical"";/evidence=""ECO:0000255""	SUBCELLULAR LOCATION: Endoplasmic reticulum membrane {ECO:0000269|PubMed:12475939, ECO:0000269|PubMed:27044890};Single-pass membrane protein {ECO:0000255}.				+	+					x	x		2.29972	0.0155639	1.78093	0.750381		3.1872	0.0176499	1.31661	0.586715	2.13484	0.435986	-0.464317	-0.218565	4.10563	0.486545	-0.643794	-0.309725	8.78045	8.52044	8.26275	7.98419	8.04547	7.87111	8.05334	7.93346	8.21576	8.98705	8.76293	8.99868	8.74715	8.69568	8.65924	8.59704
A0A0C4DGN4;Q96DA0	ZG16B	Zymogen granule protein 16 homolog B		SUBCELLULAR LOCATION: Secreted {ECO:0000305}.	CARBOHYD 197;/note=""N-linked (GlcNAc...) asparagine"";/evidence=""ECO:0000255""	SIGNAL 1..52;/evidence=""ECO:0000255""		+	+								2.63029	0.00476863	2.23947	0.935541		2.95114	0.0180173	1.32405	0.583946	2.13864	0.307515	-0.915418	-0.407796	1.96465	0.461578	0.710852	0.322135	8.79212	9.23932	8.34772	8.00609	8.21581	7.86776	8.17783	7.69883	7.08455	8.28859	8.30251	7.34118	7.40904	6.86047	7.23084	7.65184
P04792	HSPB1	Heat shock protein beta-1		SUBCELLULAR LOCATION: Cytoplasm {ECO:0000269|PubMed:10777697, ECO:0000269|PubMed:28144995}. Nucleus {ECO:0000269|PubMed:19464326}. Cytoplasm, cytoskeleton, spindle {ECO:0000269|PubMed:10777697}. Note=Cytoplasmic in interphase cells. Colocalizes with mitotic spindles in mitotic cells. Translocates to the nucleus during heat shock and resides in sub-nuclear structures known as SC35 speckles or nucl…				+	+					x			2.96687	0.0397856	1.33386	0.607002		3.9322	0.0182642	1.27051	0.582143	0.148004	0.879718	-0.0633474	-0.0292698	3.04855	0.246025	1.05089	0.479722	8.06629	8.00138	8.26041	8.0768	8.04442	7.43016	8.54116	7.92057	8.11252	6.82764	7.26321	7.53299	7.1968	6.66374	7.12483	7.90944
Q9BU20	CPLANE2	Ciliogenesis and planar polarity effector 2		SUBCELLULAR LOCATION: Cytoplasm, cytoskeleton, cilium basal body {ECO:0000250|UniProtKB:Q6GNL4}.					+								0.790501	0.110691	1.20204	0.43981		1.56404	0.0183356	1.48327	0.581584	0.124586	0.631442	0.281227	0.0986549	0.657275	0.414954	-0.959371	-0.353676	4.71401	6.51496	7.6778	7.38508	6.44465	6.02953	6.17438	6.39601	4.84447	6.95233	7.8551	6.46202	8.37385	6.67844	7.57629	8.33316
Q9HCY8	S100A14	Protein S100-A14		SUBCELLULAR LOCATION: Cytoplasm {ECO:0000269|PubMed:11944983}.				+	+								2.21496	0.00631047	2.2752	0.910182		2.41148	0.0183043	1.36023	0.58156	3.14091	0.303719	-0.914973	-0.423587	0.379177	0.83941	-0.153773	-0.0705848	7.46801	6.99883	7.46805	6.65983	6.19095	5.8448	6.17463	6.56578	6.14318	5.76608	6.61553	6.33955	6.88492	6.56576	6.20061	5.70823
Q9UHD9	UBQLN2	Ubiquilin-2		SUBCELLULAR LOCATION: Cytoplasm {ECO:0000269|PubMed:18199683}. Nucleus {ECO:0000269|PubMed:9853615}. Membrane {ECO:0000250|UniProtKB:Q9QZM0}. Cytoplasmic vesicle, autophagosome {ECO:0000269|PubMed:19148225}. Note=Colocalizes with a subset of proteasomes, namely those that are cytoskeleton associated or free in the cytosol. Associated with fibers in mitotic cells. {ECO:0000269|PubMed:10983987}.					+								0.441652	0.395473	0.480053	0.193695		1.26612	0.0186146	1.5584	0.579066	0.650241	0.328458	1.07835	0.384038	0.652687	0.379926	1.05015	0.377152	3.92881	4.72299	3.34018	5.57745	5.49704	4.03798	5.83104	6.19368	5.67087	0.658072	3.85533	3.72463	3.79888	4.56427	3.71342	5.17999
Q8TAD8	SNIP1	Smad nuclear-interacting protein 1		SUBCELLULAR LOCATION: Nucleus {ECO:0000269|PubMed:10887155, ECO:0000269|PubMed:29360106}.					+								1.04049	0.10804	1.1262	0.44351		4.46232	0.0188814	1.24289	0.577991	0.10225	0.809732	0.116688	0.0481748	1.21558	0.683895	0.400796	0.183882	4.74305	6.43092	6.71783	6.13258	5.81022	5.72363	6.04169	6.32724	4.61857	7.27704	6.08346	6.77116	5.93039	5.29051	5.81858	5.76608
A0A087X2G6;A0A0C4DGU5;D6RIC3;Q9Y3C1;Q9Y3C1-2;Q9Y3C1-3	NOP16	Nucleolar protein 16;Nucleolar protein 16;Nucleolar protein 16;Nucleolar protein 16;Isoform 2 of Nucleolar protein 16;Isoform 3 of Nucleolar protein 16		SUBCELLULAR LOCATION: Nucleus, nucleolus {ECO:0000269|PubMed:12429849}.				+	+								3.56707	0.0138048	1.65792	0.759613		4.957	0.0189171	1.22886	0.577663	2.00471	0.454595	-0.429052	-0.202162	0.382621	0.901552	0.0978004	0.0462911	7.80279	7.37518	7.55882	7.14761	7.07951	7.56754	7.19224	7.41292	6.93014	7.66449	7.41826	7.07117	7.2199	7.06357	6.87277	6.9937
Q8N3D4	EHBP1L1	EH domain-binding protein 1-like protein 1		SUBCELLULAR LOCATION: Endosome {ECO:0000305|PubMed:27552051}.				+	+								3.77823	0.00349474	2.23625	1.00621		2.1489	0.0189189	1.37646	0.577484	0.984212	0.347546	-0.859785	-0.349532	1.37627	0.289808	-1.0971	-0.449281	7.68328	8.12982	8.42634	7.88906	7.17772	6.77453	6.59686	6.22015	6.27674	8.17835	9.02397	9.07418	8.50197	8.25988	8.18955	8.17812
J3KQ70;Q9C086	INO80B-WBP1;INO80B	HCG2039827, isoform CRA_e;INO80 complex subunit B		SUBCELLULAR LOCATION: Nucleus {ECO:0000269|PubMed:15556297, ECO:0000269|PubMed:18922472}. Nucleus, nucleolus {ECO:0000269|PubMed:15556297}.				+	+								3.11838	0.0213706	1.56337	0.705959		3.6866	0.0189275	1.26866	0.57725	0.50842	0.565503	-0.294714	-0.129865	0.117527	0.93653	0.0731734	0.032765	6.8547	6.78189	6.11779	6.01616	6.25232	5.90648	6.47903	6.80237	5.16514	5.85538	6.25124	5.44972	6.39336	6.00828	6.24906	6.33155
P57088	TMEM33	Transmembrane protein 33	TRANSMEM 32..52;/note=""Helical"";/evidence=""ECO:0000255"";TRANSMEM 101..121;/note=""Helical"";/evidence=""ECO:0000255"";TRANSMEM 156..176;/note=""Helical"";/evidence=""ECO:0000255""	SUBCELLULAR LOCATION: Endoplasmic reticulum membrane {ECO:0000269|PubMed:25612671, ECO:0000269|PubMed:26268696};Multi-pass membrane protein {ECO:0000255}. Melanosome {ECO:0000269|PubMed:17081065}. Nucleus envelope {ECO:0000269|PubMed:25612671}. Note=Identified by mass spectrometry in melanosome fractions from stage I to stage IV. Co-localizes with RTN4 at the ER sheets. {ECO:0000269|PubMed:170810…				+	+							x	3.43097	0.0200796	1.559	0.714015	x (SP)	4.55414	0.0189231	1.2362	0.576247	1.54106	0.521179	-0.322797	-0.152431	3.68248	0.203167	-1.11384	-0.515987	9.20101	9.41848	9.16042	8.71982	9.0189	8.13772	8.96246	9.05732	9.20722	10.84	11.2759	10.4243	10.1472	10.3056	9.70023	9.29914
O14967	CLGN	Calmegin	TRANSMEM 472..492;/note=""Helical"";/evidence=""ECO:0000255""	SUBCELLULAR LOCATION: Endoplasmic reticulum membrane;Single-pass type I membrane protein.		SIGNAL 1..19;/evidence=""ECO:0000255""		+	+						x		2.6617	0.0026963	2.75591	1.11272		1.69012	0.0193069	1.43218	0.573623	1.11457	0.291389	-1.32372	-0.501717	0.624568	0.521655	-0.742217	-0.288299	4.91201	6.28685	6.47652	3.12032	4.1078	3.07535	4.4314	4.65672	4.62969	6.05228	4.97325	4.70261	5.23378	4.92194	5.77516	5.49783
Q8NDD1;Q8NDD1-5;Q8NDD1-6	C1orf131	Uncharacterized protein C1orf131;Isoform 2 of Uncharacterized protein C1orf131;Isoform 3 of Uncharacterized protein C1orf131		SUBCELLULAR LOCATION: Chromosome {ECO:0000269|PubMed:20813266}. Nucleus, nucleolus {ECO:0000269|PubMed:34516797}.					+								1.04052	0.207342	0.754868	0.31966		3.94882	0.019341	1.24862	0.573197	0.802623	0.43978	0.493752	0.213561	0.502059	0.799381	0.209038	0.095319	4.91908	5.70119	6.28237	5.74553	6.18792	5.7866	6.07002	6.61741	4.57317	6.48624	5.99303	6.36809	5.68783	6.12049	5.94848	6.18087
Q9UBV2	SEL1L	Protein sel-1 homolog 1	TRANSMEM 739..759;/note=""Helical"";/evidence=""ECO:0000255""	SUBCELLULAR LOCATION: Endoplasmic reticulum membrane {ECO:0000269|PubMed:16186509};Single-pass type I membrane protein {ECO:0000269|PubMed:16186509}.	CARBOHYD 195;/note=""N-linked (GlcNAc...) asparagine"";/evidence=""ECO:0000255"";CARBOHYD 217;/note=""N-linked (GlcNAc...) asparagine"";/evidence=""ECO:0000255"";CARBOHYD 272;/note=""N-linked (GlcNAc...) asparagine"";/evidence=""ECO:0000269|PubMed:12754519"";CARBOHYD 431;/note=""N-linked (GlcNAc...) asparagine"";/evidence=""ECO:0000269|PubMed:19159218"";CARBOHYD 608;/note=""N-linked (GlcNAc...) a…	SIGNAL 1..21;/evidence=""ECO:0000255""		+	+					x	x		2.28477	0.0206679	1.67021	0.709815		3.71955	0.019437	1.25534	0.572295	0.62806	0.476541	-0.414871	-0.17885	2.76586	0.0687536	1.71989	0.731991	7.22829	5.90359	6.42912	5.95246	6.54833	5.3349	6.00927	5.62783	5.39092	4.60954	5.16339	5.10308	5.01647	4.60554	3.53471	6.30654
Q9Y6K0	CEPT1	Choline/ethanolaminephosphotransferase 1	TRANSMEM 87..107;/note=""Helical"";/evidence=""ECO:0000255"";TRANSMEM 115..135;/note=""Helical"";/evidence=""ECO:0000255"";TRANSMEM 186..206;/note=""Helical"";/evidence=""ECO:0000255"";TRANSMEM 209..229;/note=""Helical"";/evidence=""ECO:0000255"";TRANSMEM 239..259;/note=""Helical"";/evidence=""ECO:0000255"";TRANSMEM 283..303;/note=""Helical"";/evidence=""ECO:0000255"";TRANSMEM 317..337;/note=""He…	SUBCELLULAR LOCATION: Endoplasmic reticulum membrane {ECO:0000269|PubMed:12221122};Multi-pass membrane protein {ECO:0000269|PubMed:12221122}. Nucleus membrane {ECO:0000269|PubMed:12221122};Multi-pass membrane protein {ECO:0000269|PubMed:12221122}.	CARBOHYD 144;/note=""N-linked (GlcNAc...) asparagine"";/evidence=""ECO:0000255""				+							x	2.28976	0.107239	0.981353	0.444683	x	5.52008	0.0198442	1.19987	0.57012	0.670311	0.623809	0.21852	0.101178	5.36794	0.128374	-1.27364	-0.60647	7.35123	7.97274	7.9715	7.83384	8.17898	7.87947	7.96216	8.09197	8.02546	9.74885	9.90713	9.64037	9.41146	9.22684	9.13366	8.28394
Q9Y4Z0;V9GZ56	LSM4	U6 snRNA-associated Sm-like protein LSm4;U6 snRNA-associated Sm-like protein LSm4 (Fragment)		SUBCELLULAR LOCATION: Nucleus {ECO:0000269|PubMed:10523320, ECO:0000269|PubMed:26912367, ECO:0000269|PubMed:28781166}.					+								1.55261	0.0705511	1.23355	0.513388		2.52893	0.0202593	1.31496	0.568659	0.0888716	0.857692	0.0814126	0.0348665	0.760276	0.654634	0.478229	0.20651	6.68694	7.23324	7.72948	7.75613	7.97979	7.57214	7.11005	6.90623	7.53495	6.79161	7.51292	7.08807	7.08696	6.3244	7.04784	7.17354
K7ESP4;Q8WVC6	DCAKD	Dephospho-CoA kinase domain-containing protein (Fragment);Dephospho-CoA kinase domain-containing protein						+	+								1.71227	0.00982703	2.17896	0.824682		1.37813	0.0202265	1.48661	0.568633	0.409254	0.413581	-0.692345	-0.251293	0.778613	0.380183	-1.00421	-0.378892	6.29837	4.46563	6.20906	4.00955	5.62808	4.5384	5.53981	5.50895	4.78116	6.32299	7.53027	6.69933	5.86339	6.19185	5.8534	4.55554
Q9NR31	SAR1A	GTP-binding protein SAR1a		SUBCELLULAR LOCATION: Endoplasmic reticulum {ECO:0000250}. Golgi apparatus {ECO:0000250}.				+	+								4.55004	0.00384689	2.12183	0.988574		5.13779	0.0201935	1.20362	0.568303	3.17523	0.305251	-0.918216	-0.425397	0.41892	0.837648	-0.156168	-0.0720627	8.47262	8.98222	8.80784	7.83083	7.68567	7.57299	8.08426	8.07745	9.37204	8.77902	9.13227	8.33646	8.31318	7.9288	7.73455	8.01129
Q96FL9;Q96FL9-2	GALNT14	Polypeptide N-acetylgalactosaminyltransferase 14;Isoform 2 of Polypeptide N-acetylgalactosaminyltransferase 14	TRANSMEM 7..26;/note=""Helical;Signal-anchor for type II membrane protein"";/evidence=""ECO:0000255""	SUBCELLULAR LOCATION: Golgi apparatus membrane {ECO:0000250};Single-pass type II membrane protein {ECO:0000250}.				+	+					x	x		1.28032	0.0174826	2.06476	0.733312		1.77488	0.0205952	1.3927	0.565548	0.913857	0.393514	-0.672065	-0.282141	2.47711	0.17581	1.25705	0.549259	5.80361	7.00926	7.68632	6.44662	5.97457	4.55971	6.04866	6.11607	5.20106	4.34093	5.09221	4.13907	4.8159	5.63001	4.26593	6.07301
Q02413	DSG1	Desmoglein-1	TRANSMEM 549..569;/note=""Helical"";/evidence=""ECO:0000255""	SUBCELLULAR LOCATION: Cell membrane {ECO:0000250|UniProtKB:Q7TSF1};Single-pass type I membrane protein {ECO:0000250|UniProtKB:Q7TSF1}. Cell junction, desmosome {ECO:0000269|PubMed:34368962}. Cytoplasm {ECO:0000269|PubMed:34368962}. Nucleus {ECO:0000269|PubMed:34368962}.	CARBOHYD 36;/note=""N-linked (GlcNAc...) asparagine"";/evidence=""ECO:0000255"";CARBOHYD 110;/note=""N-linked (GlcNAc...) asparagine"";/evidence=""ECO:0000269|PubMed:16740002"";CARBOHYD 180;/note=""N-linked (GlcNAc...) asparagine"";/evidence=""ECO:0000255""	SIGNAL 1..23;/evidence=""ECO:0000255""		+	+						x		2.08351	0.0181217	1.75968	0.728337		2.53521	0.0206837	1.30504	0.565134	0.972823	0.454019	-0.454647	-0.202471	0.0538032	0.969995	0.0325738	0.0147106	8.38099	8.7497	9.08141	8.60427	8.1086	7.88376	7.98732	7.83674	7.69128	7.68345	8.43032	8.20965	8.12525	8.20916	8.41602	8.40055
P35610	SOAT1	Sterol O-acyltransferase 1	TRANSMEM 139..160;/note=""Helical;Name=1"";/evidence=""ECO:0000269|PubMed:32433614, ECO:0000305|PubMed:32433613, ECO:0007744|PDB:6P2J, ECO:0007744|PDB:6P2P, ECO:0007744|PDB:6VUM"";TRANSMEM 181..206;/note=""Helical;Name=2"";/evidence=""ECO:0000269|PubMed:32433614, ECO:0000305|PubMed:32433613, ECO:0007744|PDB:6P2J, ECO:0007744|PDB:6P2P, ECO:0007744|PDB:6VUM"";TRANSMEM 219..244;/note=""Helical;Name=…	SUBCELLULAR LOCATION: Endoplasmic reticulum membrane {ECO:0000269|PubMed:10438503, ECO:0000269|PubMed:16154994};Multi-pass membrane protein {ECO:0000269|PubMed:32433613, ECO:0000269|PubMed:32433614}.				+	+		+					x	1.94054	0.0201159	1.75033	0.714601	x	2.59343	0.021124	1.2879	0.560392	0.565438	0.45957	-0.462434	-0.193661	2.10614	0.210914	-1.18557	-0.510597	4.81981	6.23839	5.23257	4.52911	5.61203	4.59848	4.60908	4.66608	5.21639	6.88186	6.68633	6.7396	6.46375	5.63407	6.36237	4.94994
Q9NYF3	FAM53C	Protein FAM53C						+	+								2.42257	0.00801262	2.09018	0.867267		2.34839	0.0212543	1.30432	0.558925	1.5665	0.345761	-0.785859	-0.344334	0.0122731	0.993511	-0.00932034	-0.00412863	7.19392	7.61442	7.83102	6.31626	7.28112	6.50664	6.5857	7.00975	5.32562	5.91183	6.94622	7.73233	6.87282	6.65998	6.77695	7.52003
P68032;P68133	ACTC1;ACTA1	Actin, alpha cardiac muscle 1;Actin, alpha skeletal muscle		SUBCELLULAR LOCATION: Cytoplasm, cytoskeleton.;SUBCELLULAR LOCATION: Cytoplasm, cytoskeleton.				+	+								3.18783	0.0119724	1.73645	0.778603		2.82134	0.0212336	1.26795	0.558856	0.940524	0.44777	-0.468502	-0.207293	0.202208	0.833619	-0.170996	-0.0731596	9.80928	9.87236	9.92675	9.96163	9.66576	10.1536	9.41154	9.57065	11.4266	9.52568	8.99632	8.58772	8.91677	9.8339	9.96521	7.77216
P08779	KRT16	Keratin, type I cytoskeletal 16							+								0.940901	0.099023	1.2	0.4565		1.05675	0.0213581	1.56572	0.558138	0.175945	0.565382	0.365716	0.129953	0.540866	0.437726	0.950523	0.336303	11.5653	11.1757	11.5956	11.5529	10.7633	10.2442	11.8682	9.99641	10.8429	10.5979	11.4511	11.0899	10.3537	11.0721	11.1564	11.1207
O95470	SGPL1	Sphingosine-1-phosphate lyase 1	TRANSMEM 41..61;/note=""Helical;Signal-anchor for type III membrane protein"";/evidence=""ECO:0000255""	SUBCELLULAR LOCATION: Endoplasmic reticulum membrane {ECO:0000269|PubMed:14570870};Single-pass type III membrane protein {ECO:0000255};Cytoplasmic side {ECO:0000250|UniProtKB:Q8R0X7}.				+	+		+				x		5.28714	0.00692958	1.87751	0.897571		3.51976	0.0213478	1.22883	0.557863	1.47663	0.387583	-0.648688	-0.288869	2.35623	0.305008	-0.981294	-0.438549	6.8506	7.17428	6.88165	6.77598	6.17284	5.77748	5.96004	5.96482	6.42973	7.26465	7.4782	7.55094	7.27675	7.37943	7.24817	6.54266
Q96EQ0	SGTB	Small glutamine-rich tetratricopeptide repeat-containing protein beta							+					x			0.313986	0.412893	-0.491349	-0.185246		1.53533	0.0219724	1.39945	0.553658	1.57673	0.270049	1.89079	0.706802	0.474981	0.605502	0.624627	0.239932	4.37859	5.04044	2.92491	6.48893	6.42516	4.06845	4.86684	7.29334	6.9534	5.25547	3.79489	3.35409	6.21988	4.93616	4.98641	4.80796
Q9NUJ1;Q9NUJ1-3	ABHD10	Palmitoyl-protein thioesterase ABHD10, mitochondrial;Isoform 3 of Palmitoyl-protein thioesterase ABHD10, mitochondrial		SUBCELLULAR LOCATION: Mitochondrion {ECO:0000269|PubMed:31740833}.					+								0.979962	0.0532012	1.57323	0.562875		1.73718	0.0220673	1.35933	0.552533	0.17849	0.674345	-0.213901	-0.08659	0.347472	0.788673	0.236114	0.102897	5.23705	3.78381	3.18687	3.97222	3.09458	2.72431	4.29951	3.86397	5.12819	3.43174	4.11018	3.25602	3.25944	3.52624	4.072	4.89172
Q9H0A0	NAT10	RNA cytidine acetyltransferase		SUBCELLULAR LOCATION: Nucleus, nucleolus {ECO:0000255|HAMAP-Rule:MF_03211, ECO:0000269|PubMed:12429849, ECO:0000269|PubMed:14592445, ECO:0000269|PubMed:19303003, ECO:0000269|PubMed:24786082, ECO:0000269|PubMed:25653167, ECO:0000269|PubMed:30165671, ECO:0000269|PubMed:34516797}. Midbody {ECO:0000255|HAMAP-Rule:MF_03211, ECO:0000269|PubMed:19303003}. Note=Nucleolar in interphase and redistributes t…				+	+								4.79576	0.0333385	1.31023	0.629755		5.07456	0.0221496	1.16777	0.551707	0.493949	0.736746	-0.142458	-0.0667781	1.04072	0.76028	0.265968	0.124528	12.4568	12.5056	12.3065	12.0949	12.1332	12.1471	12.3442	12.6788	11.3146	12.3434	12.3191	12.161	11.998	11.8991	12.1465	12.3427
Q9NRF9	POLE3	DNA polymerase epsilon subunit 3		SUBCELLULAR LOCATION: Nucleus {ECO:0000305}.					+								1.42212	0.0819889	1.18838	0.490281		2.33442	0.0226168	1.27302	0.546941	0.0796992	0.855663	0.0846331	0.0354835	NaN	1	0	NaN	3.6266	4.54681	3.35678	4.84975	3.82551	3.18437	3.43144	3.53451	4.14341	4.09543	0.550519	3.51245	4.14727	3.79562	3.70806	4.20204
P14923	JUP	Junction plakoglobin		SUBCELLULAR LOCATION: Cell junction, adherens junction {ECO:0000269|PubMed:22781308}. Cell junction, desmosome {ECO:0000269|PubMed:22781308}. Cytoplasm, cytoskeleton {ECO:0000269|PubMed:22781308}. Membrane {ECO:0000269|PubMed:11790773, ECO:0000269|PubMed:22781308};Peripheral membrane protein {ECO:0000269|PubMed:22781308}. Note=Cytoplasmic in a soluble and membrane-associated form.	CARBOHYD 14;/note=""O-linked (GlcNAc) threonine"";/evidence=""ECO:0000269|PubMed:12847106""			+	+								2.12817	0.013487	1.84502	0.760728		2.29078	0.0227642	1.27485	0.546187	1.01195	0.414188	-0.570172	-0.248116	0.132769	0.913198	0.0950166	0.041831	10.0113	10.1397	10.7653	10.0752	9.38765	9.12813	9.39448	9.26668	9.02274	9.16152	9.78834	9.49683	9.37812	9.84419	9.69835	9.78554
P02751;P02751-1;P02751-10;P02751-13;P02751-14;P02751-17;P02751-3;P02751-4;P02751-5;P02751-6;P02751-7;P02751-8;P02751-9	FN1	Fibronectin;Isoform 1 of Fibronectin;Isoform 10 of Fibronectin;Isoform 13 of Fibronectin;Isoform 14 of Fibronectin;Isoform 17 of Fibronectin;Isoform 3 of Fibronectin;Isoform 4 of Fibronectin;Isoform 5 of Fibronectin;Isoform 6 of Fibronectin;Isoform 7 of Fibronectin;Isoform 8 of Fibronectin;Isoform 9 of Fibronectin		SUBCELLULAR LOCATION: Secreted, extracellular space, extracellular matrix {ECO:0000305|PubMed:29100092}. Secreted {ECO:0000250|UniProtKB:P11276}.	CARBOHYD 279;/note=""O-linked (GalNAc...) threonine"";/evidence=""ECO:0000269|PubMed:16037490"";CARBOHYD 430;/note=""N-linked (GlcNAc...) asparagine"";/evidence=""ECO:0000269|PubMed:11285216, ECO:0000269|PubMed:16037490, ECO:0000269|PubMed:16335952"";CARBOHYD 528;/note=""N-linked (GlcNAc...) (complex) asparagine"";/evidence=""ECO:0000269|PubMed:14760718, ECO:0000269|PubMed:16037490, ECO:0000269|P…	SIGNAL 1..31;/evidence=""ECO:0000269|PubMed:6630202""		+	+								3.75739	0.00735484	1.92632	0.878182		4.54127	0.0230655	1.16523	0.54514	4.25815	0.343106	-0.761095	-0.36451	2.47224	0.653513	0.430052	0.204889	8.42831	8.64761	8.65555	7.65693	8.01576	7.87982	7.72757	7.81244	6.48533	7.63189	8.84809	7.85697	7.18493	7.512	7.46111	8.57258
A0A3B3IRT8;P43307;P43307-2	SSR1	Signal sequence receptor subunit alpha;Translocon-associated protein subunit alpha;Isoform 2 of Translocon-associated protein subunit alpha	TRANSMEM 208..228;/note=""Helical"";/evidence=""ECO:0000255""	SUBCELLULAR LOCATION: Endoplasmic reticulum membrane;Single-pass type I membrane protein.	CARBOHYD 136;/note=""N-linked (GlcNAc...) asparagine"";/evidence=""ECO:0000269|PubMed:12754519, ECO:0000269|PubMed:19159218"";CARBOHYD 191;/note=""N-linked (GlcNAc...) asparagine"";/evidence=""ECO:0000269|PubMed:19159218""	SIGNAL 1..18;/evidence=""ECO:0000269|PubMed:1557127""		+	+					x	x		2.61287	0.00806211	2.03575	0.862163		2.34708	0.0230148	1.26637	0.544887	0.905601	0.367818	-0.769384	-0.315243	1.95716	0.186044	-1.26633	-0.534414	6.31779	4.9989	5.90343	5.6389	5.37313	5.25628	5.1357	5.12842	5.98636	5.43725	5.93165	6.29406	5.97416	6.3826	6.35419	6.02564
P08758	ANXA5	Annexin A5						+	+								4.23241	0.00807339	1.84135	0.857427		5.45406	0.0230222	1.14496	0.544744	3.31303	0.359471	-0.69639	-0.329421	0.0362435	0.988096	0.0128287	0.00604241	8.21977	7.90169	7.83462	7.40914	7.14705	7.46076	7.45117	7.10745	9.5253	7.96004	8.11935	7.10535	7.12776	7.14788	7.55278	7.34759
A0A0J9YW13;Q9Y5S9;Q9Y5S9-2	RBM8A	RNA-binding protein 8A (Fragment);RNA-binding protein 8A;Isoform 2 of RNA-binding protein 8A		SUBCELLULAR LOCATION: Nucleus {ECO:0000269|PubMed:11030346, ECO:0000269|PubMed:19324961, ECO:0000269|PubMed:28502770, ECO:0000269|PubMed:29301961}. Nucleus speckle {ECO:0000269|PubMed:11030346, ECO:0000269|PubMed:19324961}. Cytoplasm {ECO:0000269|PubMed:11030346, ECO:0000269|PubMed:19324961}. Note=Nucleocytoplasmic shuttling protein (PubMed:11030346). Travels to the cytoplasm as part of the exon …				+	+								2.33968	0.034435	1.43421	0.625142		2.60621	0.0234636	1.23561	0.54083	0.272717	0.675013	-0.198598	-0.0862185	0.213655	0.844927	-0.153683	-0.0671377	8.3753	8.50625	7.85472	7.66283	8.14933	8.47445	8.47382	8.6822	9.67943	9.13322	8.61467	8.69447	8.0056	8.47341	8.12251	7.63001
O96019	ACTL6A	Actin-like protein 6A		SUBCELLULAR LOCATION: Nucleus {ECO:0000269|PubMed:18026119}.				+	+								5.23743	0.0398046	1.2526	0.607276		5.62605	0.0236923	1.12998	0.539268	0.488825	0.769955	-0.122626	-0.0579593	0.643513	0.832049	0.156528	0.0738946	11.4439	11.4694	11.2713	11.4036	11.5407	11.3361	11.1879	11.2905	10.9235	11.3339	11.0141	11.2066	11.1371	10.9808	11.2292	11.2479
Q04695	KRT17	Keratin, type I cytoskeletal 17		SUBCELLULAR LOCATION: Cytoplasm {ECO:0000250|UniProtKB:Q9QWL7}.				+	+								1.58684	0.0332883	1.57541	0.629417		1.91023	0.0238156	1.29182	0.537907	0.473882	0.571745	-0.283586	-0.124684	0.431706	0.754999	0.29348	0.127245	13.6781	13.686	13.9901	13.7724	13.5189	12.5403	13.5099	12.6328	12.5041	12.5286	13.3055	13.0895	12.8014	13.6054	13.2163	13.1983
E5RGS2;Q9H6H4;Q9H6H4-2	REEP4	Receptor expression-enhancing protein;Receptor expression-enhancing protein 4;Isoform 2 of Receptor expression-enhancing protein 4	TRANSMEM 1..21;/note=""Helical"";/evidence=""ECO:0000255"";TRANSMEM 42..62;/note=""Helical"";/evidence=""ECO:0000255""	SUBCELLULAR LOCATION: Endoplasmic reticulum membrane {ECO:0000269|PubMed:23911198};Multi-pass membrane protein {ECO:0000269|PubMed:23911198}.				+	+							x	4.74488	0.00804878	1.81134	0.85682	x (SP)	3.7916	0.0240632	1.16737	0.536559	1.78355	0.383002	-0.643969	-0.292007	1.48504	0.593434	-0.543915	-0.246683	6.25212	6.04285	6.36885	5.76557	5.87567	4.97772	5.64132	5.03902	4.94792	6.9553	6.86845	6.28918	6.29581	6.09089	5.97695	6.01211
P53999	SUB1	Activated RNA polymerase II transcriptional coactivator p15		SUBCELLULAR LOCATION: Nucleus.					+								2.66129	0.110608	0.951597	0.439608		4.60028	0.0241779	1.14306	0.536048	0.529257	0.667657	0.191461	0.0882549	0.0074012	0.997728	-0.00296307	-0.00138785	9.02022	9.49785	9.03066	9.36021	9.4802	9.25195	9.32902	9.72691	9.3341	9.19024	9.78242	9.89409	9.39618	9.39717	9.33864	9.23569
Q14872	MTF1	Metal regulatory transcription factor 1		SUBCELLULAR LOCATION: Nucleus {ECO:0000269|PubMed:8065932}. Cytoplasm {ECO:0000250|UniProtKB:Q07243}. Note=Translocation to the nucleus is induced by metals. {ECO:0000250|UniProtKB:Q07243}.				+	+								3.93283	0.0172569	1.58206	0.737163		4.62348	0.0241719	1.14227	0.535942	1.67753	0.449509	-0.439791	-0.204704	0.0568681	0.97547	0.0280892	0.0129124	7.64389	8.0375	7.77692	7.56249	7.64085	7.32363	7.40746	7.35568	6.97755	7.49566	7.5622	7.56696	7.06307	7.29899	7.69262	7.4224
K7ERA3;Q92791	P3H4	Endoplasmic reticulum protein SC65 (Fragment);Endoplasmic reticulum protein SC65		SUBCELLULAR LOCATION: Endoplasmic reticulum {ECO:0000269|PubMed:23959653}.	CARBOHYD 361;/note=""N-linked (GlcNAc...) asparagine"";/evidence=""ECO:0000255""	SIGNAL 1..18;/evidence=""ECO:0000255""			+								1.6621	0.0901948	1.10891	0.474441		3.35547	0.0241657	1.18187	0.535651	0.120688	0.866494	0.0729531	0.0327575	4.46906	0.0708027	1.56146	0.720388	6.0832	5.93159	6.80866	6.27814	6.59274	5.48684	6.3049	6.22473	6.23317	4.21643	4.72498	3.84587	4.76236	5.03206	4.5635	6.66785
Q8IVC4	ZNF584	Zinc finger protein 584		SUBCELLULAR LOCATION: Nucleus {ECO:0000305}.				+	+								3.40218	0.0119448	1.7163	0.77844		5.28203	0.0243926	1.12606	0.534806	1.79728	0.39652	-0.590239	-0.269905	0.633814	0.828669	0.161279	0.0759548	6.05564	6.68174	6.79499	6.01257	5.97554	5.47368	5.98371	6.11693	5.2262	5.94138	5.94768	5.77746	5.90501	5.61706	5.75574	5.78865
P62304	SNRPE	Small nuclear ribonucleoprotein E		SUBCELLULAR LOCATION: Cytoplasm, cytosol {ECO:0000269|PubMed:18984161}. Nucleus {ECO:0000269|PubMed:11574479, ECO:0000269|PubMed:11991638, ECO:0000269|PubMed:23246290, ECO:0000269|PubMed:26912367, ECO:0000269|PubMed:28076346, ECO:0000269|PubMed:28502770, ECO:0000269|PubMed:28781166}. Note=SMN-mediated assembly into core snRNPs occurs in the cytosol before SMN-mediated transport to the nucleus to …				+	+								2.97032	0.0476569	1.26446	0.57821		4.17443	0.0247365	1.14674	0.532833	0.223091	0.788921	-0.117721	-0.0531866	0.0754248	0.969396	0.0350426	0.0161647	8.85915	8.344	8.18925	8.21488	8.06084	7.98454	8.32928	8.18561	8.17835	8.53066	8.40219	8.51045	8.35725	8.28762	8.28924	8.47123
P13674	P4HA1	Prolyl 4-hydroxylase subunit alpha-1		SUBCELLULAR LOCATION: Endoplasmic reticulum lumen.	CARBOHYD 113;/note=""N-linked (GlcNAc...) asparagine"";/evidence=""ECO:0000269|PubMed:19159218"";CARBOHYD 259;/note=""N-linked (GlcNAc...) asparagine""	SIGNAL 1..17;/evidence=""ECO:0007744|PubMed:25944712""		+	+								4.77613	0.0172229	1.54362	0.736544		5.04307	0.025226	1.123	0.531401	1.77537	0.45828	-0.420624	-0.197043	2.06279	0.521163	0.626553	0.288245	10.068	10.0142	9.79116	9.16531	9.77561	9.46361	9.48568	9.6062	9.40383	8.92787	9.05764	8.57633	9.03621	8.54139	9.15426	9.50196
Q5T9A4	ATAD3B	ATPase family AAA domain-containing protein 3B		SUBCELLULAR LOCATION: Mitochondrion inner membrane {ECO:0000269|PubMed:16909202, ECO:0000269|PubMed:18063578};Peripheral membrane protein {ECO:0000269|PubMed:16909202, ECO:0000269|PubMed:18063578}. Note=Has been found to co-purify with nucleoids (PubMed:22453275). Since it does not face the mitochondrial matrix, the association with nucleoids could be mediated by ATAD3A. {ECO:0000269|PubMed:22453…			INTRAMEM 247..264;/note=""Helical"";/evidence=""ECO:0000255""		+								3.15549	0.0832627	1.04441	0.487882		2.95335	0.0251944	1.19025	0.531316	0.194228	0.749425	0.145841	0.0634675	0.507947	0.744374	-0.305513	-0.134028	6.15731	6.50336	5.95829	6.87773	6.72401	6.15788	5.77979	5.78918	5.48571	6.44124	5.85349	6.99438	6.70027	6.65241	6.62034	6.40892
P0C1Z6;P0C1Z6-2	TFPT	TCF3 fusion partner;Isoform 2 of TCF3 fusion partner		SUBCELLULAR LOCATION: Nucleus {ECO:0000269|PubMed:18922472}.				+	+								4.75442	0.00754984	1.85221	0.875302		4.18028	0.0254065	1.14082	0.530344	2.22904	0.362342	-0.711397	-0.325966	0.406761	0.831692	0.160519	0.0737696	8.83804	8.74327	8.47344	8.02039	8.16714	8.13152	7.74175	8.32596	7.89722	7.64997	7.95376	7.95694	7.94766	7.82281	7.66852	7.41263
A0A1B0GTL5	RAB11FIP5	Rab11 family-interacting protein 5						+	+								1.64948	0.0159837	1.9286	0.744241		1.84973	0.0253764	1.2772	0.530229	0.898955	0.398459	-0.651395	-0.274238	0.136004	0.901649	-0.107247	-0.0466321	6.64329	7.12491	5.81323	6.54148	5.98826	5.26199	5.32592	5.37134	5.09551	5.90758	5.72681	5.38602	6.31708	5.8159	5.816	6.18414
Q9UBS4	DNAJB11	DnaJ homolog subfamily B member 11		SUBCELLULAR LOCATION: Endoplasmic reticulum lumen {ECO:0000269|PubMed:10827079, ECO:0000269|PubMed:15195998, ECO:0000269|PubMed:15525676, ECO:0000269|PubMed:15544163}. Note=Associated with the ER membrane in a C-terminally epitope-tagged construct.	CARBOHYD 261;/note=""N-linked (GlcNAc...) asparagine"";/evidence=""ECO:0000269|PubMed:19159218""	SIGNAL 1..22;/evidence=""ECO:0000250""		+	+					x			4.51148	0.0238179	1.4456	0.687879		3.01585	0.0256975	1.18179	0.529225	0.439267	0.58814	-0.263812	-0.116137	3.154	0.0712	1.65373	0.722843	8.40214	8.16474	8.15619	7.80738	7.80626	6.81479	7.91699	7.34645	7.66077	6.35634	6.66113	6.39629	5.99146	6.46864	6.51035	8.65768
P31937	HIBADH	3-hydroxyisobutyrate dehydrogenase, mitochondrial		SUBCELLULAR LOCATION: Mitochondrion.				+	+								1.98307	0.0037095	2.74935	1.0226		1.4174	0.0257542	1.34404	0.528641	0.97067	0.28	-1.4053	-0.509131	0.175398	0.744634	0.37914	0.133199	6.25509	6.89815	4.43919	3.80107	3.36431	4.57278	4.65615	6.03956	5.33968	5.35333	6.82091	6.12767	2.8138	5.89329	3.53201	5.50529
Q9UMX0;Q9UMX0-2	UBQLN1	Ubiquilin-1;Isoform 2 of Ubiquilin-1		SUBCELLULAR LOCATION: Cytoplasm {ECO:0000269|PubMed:16159959, ECO:0000269|PubMed:23979357}. Nucleus {ECO:0000269|PubMed:23979357}. Endoplasmic reticulum {ECO:0000269|PubMed:19822669}. Cytoplasmic vesicle, autophagosome {ECO:0000269|PubMed:19148225, ECO:0000269|PubMed:20529957, ECO:0000269|PubMed:21143716, ECO:0000269|PubMed:21695056, ECO:0000269|PubMed:23307288, ECO:0000269|PubMed:23459205}. Cell…					+								1.45333	0.159929	0.854557	0.371821		1.92408	0.0260165	1.25511	0.525678	0.342771	0.505663	0.40055	0.159866	1.57673	0.197175	1.27818	0.520349	8.66379	7.53261	7.73423	8.71262	8.81914	8.05538	8.97272	8.93731	8.304	7.09703	7.11476	6.73749	6.89785	7.25223	7.14765	7.39795
P62857	RPS28	40S ribosomal protein S28		SUBCELLULAR LOCATION: Cytoplasm, cytosol {ECO:0000269|PubMed:25957688}. Cytoplasm {ECO:0000305|PubMed:23636399, ECO:0000305|PubMed:25901680}. Rough endoplasmic reticulum {ECO:0000250|UniProtKB:Q6QAT1}. Nucleus, nucleolus {ECO:0000269|PubMed:34516797}. Note=Detected on cytosolic polysomes (PubMed:25957688). Detected in ribosomes that are associated with the rough endoplasmic reticulum (By similari…				+	+								4.25051	0.00272165	2.66051	1.20312		3.76939	0.0260986	1.14168	0.525373	3.39686	0.274431	-1.51883	-0.677816	0.405887	0.803182	-0.199667	-0.0899703	13.1428	13.9282	13.579	11.9812	11.9444	12.4348	11.7131	11.8186	11.6664	13.0775	13.238	12.6234	12.4056	12.3937	11.8932	12.4847
Q9NV64	TMEM39A	Transmembrane protein 39A	TRANSMEM 72..92;/note=""Helical"";/evidence=""ECO:0000255"";TRANSMEM 110..130;/note=""Helical"";/evidence=""ECO:0000255"";TRANSMEM 154..174;/note=""Helical"";/evidence=""ECO:0000255"";TRANSMEM 182..202;/note=""Helical"";/evidence=""ECO:0000255"";TRANSMEM 287..307;/note=""Helical"";/evidence=""ECO:0000255"";TRANSMEM 319..339;/note=""Helical"";/evidence=""ECO:0000255"";TRANSMEM 420..440;/note=""Hel…	SUBCELLULAR LOCATION: Endoplasmic reticulum membrane {ECO:0000269|PubMed:31806350};Multi-pass membrane protein {ECO:0000255}.	CARBOHYD 31;/note=""N-linked (GlcNAc...) asparagine"";/evidence=""ECO:0000255"";CARBOHYD 39;/note=""N-linked (GlcNAc...) asparagine"";/evidence=""ECO:0000255""			+	+							x	1.84706	0.00369697	2.75062	1.00151	x	0.848584	0.0260765	1.54932	0.52512	0.570208	0.315848	-1.2013	-0.400334	0.151152	0.730139	0.451721	0.143419	7.29763	7.40939	6.31373	3.12084	7.97221	3.80634	5.5858	5.17248	4.72507	6.59363	6.29408	6.75804	3.57449	5.76379	6.7234	6.72773
Q969P6	TOP1MT	DNA topoisomerase I, mitochondrial		SUBCELLULAR LOCATION: Mitochondrion {ECO:0000269|PubMed:11526219}.				+	+								3.36381	0.0421618	1.28685	0.596744		4.22622	0.0260054	1.1273	0.525036	0.620704	0.707439	-0.159549	-0.0751133	0.539747	0.836942	0.153555	0.0719656	11.7812	11.8061	11.7096	11.5295	11.4856	11.2843	11.6709	11.9942	11.1754	11.8997	11.4434	11.8477	11.4893	11.2969	11.5715	11.6179
Q70UQ0	IKBIP	Inhibitor of nuclear factor kappa-B kinase-interacting protein	TRANSMEM 46..62;/note=""Helical"";/evidence=""ECO:0000255""	SUBCELLULAR LOCATION: Endoplasmic reticulum membrane {ECO:0000269|PubMed:15389287};Single-pass membrane protein {ECO:0000269|PubMed:15389287}. Note=Isoform 4 deletion of the hydrophobic, or transmembrane region between AA 45-63 results in uniform distribution throughout the cell, suggesting that this region is responsible for endoplasmic reticulum localization.	CARBOHYD 144;/note=""N-linked (GlcNAc...) asparagine"";/evidence=""ECO:0000269|PubMed:19159218"";CARBOHYD 328;/note=""N-linked (GlcNAc...) asparagine"";/evidence=""ECO:0000269|PubMed:19159218""				+						x		0.11991	0.730204	-0.184211	-0.0717397		1.60897	0.0261007	1.29466	0.524416	1.79147	0.263038	1.47888	0.598842	0.337424	0.63462	0.599196	0.216616	4.23076	3.37134	4.61906	5.19735	5.9839	4.94498	6.08802	5.94212	6.17492	5.20881	6.26964	2.9055	6.25701	5.60501	2.99818	5.69359
Q92522	H1-10	Histone H1.10		SUBCELLULAR LOCATION: Nucleus. Chromosome.					+		+						1.73851	0.0714941	1.1989	0.510688		4.66718	0.026163	1.1145	0.524129	0.113906	0.849698	-0.0844061	-0.0370719	0.013464	0.996134	0.00445159	0.00210751	7.87886	8.73614	9.20206	8.57354	8.4016	8.22288	8.46992	8.86086	9.40659	8.22835	9.26703	8.3393	8.56288	8.46754	8.52007	8.54536
P01834	IGKC	Immunoglobulin kappa constant		SUBCELLULAR LOCATION: Secreted {ECO:0000303|PubMed:20176268, ECO:0000303|PubMed:22158414}. Cell membrane {ECO:0000303|PubMed:20176268, ECO:0000303|PubMed:22158414}.				+	+								1.63689	0.0184453	1.87186	0.72592		2.14663	0.0261789	1.22671	0.523751	0.877892	0.398103	-0.645147	-0.271188	0.428811	0.74791	0.303158	0.130769	8.50581	6.88965	7.57449	7.43925	7.13296	6.28132	7.14213	6.99196	5.81206	6.20703	6.98542	6.57641	7.16269	6.0262	6.93614	6.50438
O60814;P57053;P58876;P62807;Q5QNW6;Q5QNW6-2;Q93079;Q99877;Q99879;Q99880;U3KQK0	H2BC12;H2BS1;H2BC5;H2BC4;H2BC18;H2BC18;H2BC9;H2BC15;H2BC14;H2BC13;H2BC15	Histone H2B type 1-K;Histone H2B type F-S;Histone H2B type 1-D;Histone H2B type 1-C/E/F/G/I;Histone H2B type 2-F;Isoform 2 of Histone H2B type 2-F;Histone H2B type 1-H;Histone H2B type 1-N;Histone H2B type 1-M;Histone H2B type 1-L;Histone H2B		SUBCELLULAR LOCATION: Nucleus. Chromosome.;SUBCELLULAR LOCATION: Nucleus. Chromosome.;SUBCELLULAR LOCATION: Nucleus. Chromosome.;SUBCELLULAR LOCATION: Nucleus. Chromosome.;SUBCELLULAR LOCATION: Nucleus. Chromosome.;SUBCELLULAR LOCATION: Nucleus. Chromosome.;SUBCELLULAR LOCATION: Nucleus. Chromosome.;SUBCELLULAR LOCATION: Nucleus. Chromosome.;SUBCELLULAR LOCATION: Nucleus. Chromosome.	CARBOHYD 113;/note=""O-linked (GlcNAc) serine"";/evidence=""ECO:0000250|UniProtKB:P62807"";CARBOHYD 113;/note=""O-linked (GlcNAc) serine"";/evidence=""ECO:0000250|UniProtKB:P62807"";CARBOHYD 113;/note=""O-linked (GlcNAc) serine"";/evidence=""ECO:0000250|UniProtKB:P62807"";CARBOHYD 113;/note=""O-linked (GlcNAc) serine"";/evidence=""ECO:0000269|PubMed:22121020"";CARBOHYD 113;/note=""O-linked (GlcNA…			+	+								2.94007	0.0132691	1.72326	0.76299		2.38288	0.0264462	1.20282	0.522223	0.650656	0.437072	-0.520439	-0.217782	0.209669	0.802914	0.215586	0.0893751	12.5136	12.9955	13.4798	12.0627	13.3111	11.4215	12.0239	13.1113	11.7634	12.4243	12.6353	12.0015	12.162	12.9028	11.7162	13.2133
Q9H1B5	XYLT2	Xylosyltransferase 2	TRANSMEM 16..36;/note=""Helical;Signal-anchor for type II membrane protein"";/evidence=""ECO:0000255""	SUBCELLULAR LOCATION: Golgi apparatus membrane {ECO:0000305};Single-pass type II membrane protein {ECO:0000305}. Secreted {ECO:0000269|PubMed:17189265, ECO:0000269|PubMed:25748573}.	CARBOHYD 122;/note=""N-linked (GlcNAc...) asparagine"";/evidence=""ECO:0000255"";CARBOHYD 327;/note=""N-linked (GlcNAc...) asparagine"";/evidence=""ECO:0000255"";CARBOHYD 683;/note=""N-linked (GlcNAc...) asparagine"";/evidence=""ECO:0000255""				+						x		0.355772	0.325728	0.636377	0.23054		3.84862	0.0267651	1.12874	0.520958	0.366247	0.465358	0.492361	0.190225	0.686458	0.788665	0.239596	0.11032	4.03341	6.59123	6.74201	6.26596	6.03923	5.85144	6.07051	6.28407	5.38098	6.14899	5.95876	5.96563	6.40347	5.913	5.80848	6.75126
P62750	RPL23A	60S ribosomal protein L23a		SUBCELLULAR LOCATION: Cytoplasm {ECO:0000269|PubMed:23636399, ECO:0000269|PubMed:9687515}. Nucleus {ECO:0000269|PubMed:9687515}. Note=Although RPL23A is functional within the cytoplasm, the assembly of ribosomal subunits occurs in the nucleus. RPL23A nuclear import is mediated by IPO5/RanBP5, IPO7/RanBP7, KPNB1/importin-beta or TPNO1/Trn. {ECO:0000269|PubMed:11682607, ECO:0000269|PubMed:9687515}.				+	+								2.98545	0.0255158	1.48236	0.668515		3.93846	0.0268472	1.12525	0.520643	1.14956	0.496569	-0.357108	-0.164733	0.291657	0.903135	0.0980887	0.0458009	11.911	12.1301	12.4552	11.6815	11.7432	12.0254	11.7425	12.2445	12.1814	11.8216	12.3228	11.8535	11.631	11.8664	11.6332	11.7687
P35232	PHB	Prohibitin		SUBCELLULAR LOCATION: Mitochondrion inner membrane {ECO:0000269|PubMed:14500729, ECO:0000269|PubMed:20959514}. Nucleus {ECO:0000269|PubMed:14500729, ECO:0000269|PubMed:20959514, ECO:0000269|PubMed:31899195}. Cytoplasm {ECO:0000269|PubMed:14500729, ECO:0000269|PubMed:31899195}. Cell membrane {ECO:0000269|PubMed:22997079, ECO:0000269|PubMed:24003225}.				+	+								4.63741	0.00808723	1.83103	0.863194		3.98493	0.0267413	1.12347	0.520471	2.05953	0.364089	-0.707554	-0.322136	0.0226497	0.989633	-0.0126371	-0.00576687	7.83494	7.44106	7.49235	7.3513	6.60622	6.41067	6.94365	6.65896	6.97835	7.75973	7.75929	6.90777	7.07837	6.72135	6.88388	7.07482
C9JYQ9;H0Y8C2;Q6P5R6	RPL22L1	60S ribosomal protein L22-like 1;60S ribosomal protein L22-like 1 (Fragment);60S ribosomal protein L22-like 1							+								1.38801	0.18564	0.77851	0.340792		3.86071	0.0271607	1.1232	0.518759	0.642062	0.521289	0.344694	0.152458	0.751772	0.767255	0.264911	0.121713	8.43284	8.73054	7.70111	8.36067	8.4586	8.46287	8.7947	9.1125	8.28765	8.07175	8.81036	8.41285	8.27648	8.54001	8.28735	8.64104
G3V4B8;Q96FK6	WDR89	WD repeat-containing protein 89 (Fragment);WD repeat-containing protein 89						+	+								3.15678	0.0118756	1.76131	0.787306		3.26433	0.0271777	1.14393	0.518486	1.62768	0.396957	-0.617372	-0.278826	1.1341	0.679939	0.407232	0.18565	9.02736	9.12239	9.54769	8.70155	8.9648	8.97337	8.36598	8.9052	8.62409	8.24439	8.45617	8.37265	8.12514	8.36219	8.1363	8.41348
P04040	CAT	Catalase		SUBCELLULAR LOCATION: Peroxisome {ECO:0000269|PubMed:21976670, ECO:0000269|PubMed:8769411}.				+	+		+						2.80069	0.0247194	1.51735	0.676071		4.44486	0.028267	1.09437	0.513035	1.4412	0.458687	-0.422972	-0.195492	1.04619	0.80427	-0.189281	-0.0902957	7.75871	7.31164	8.04491	7.53504	7.24313	7.35415	7.1152	7.20157	7.64418	7.23782	7.36281	7.05502	7.60566	7.42602	7.38252	7.20721
P20618	PSMB1	Proteasome subunit beta type-1		SUBCELLULAR LOCATION: Cytoplasm {ECO:0000269|PubMed:12181345, ECO:0000269|PubMed:34711951}. Nucleus {ECO:0000269|PubMed:12181345, ECO:0000269|PubMed:34711951}. Note=Translocated from the cytoplasm into the nucleus following interaction with AKIRIN2, which bridges the proteasome with the nuclear import receptor IPO9. {ECO:0000269|PubMed:34711951}.	CARBOHYD 58;/note=""O-linked (GlcNAc) serine"";/evidence=""ECO:0000250"";CARBOHYD 209;/note=""O-linked (GlcNAc) serine"";/evidence=""ECO:0000250""			+	+								4.15899	0.0157344	1.59645	0.748651		4.19031	0.0285847	1.09657	0.511279	1.80305	0.426113	-0.499879	-0.231666	0.00299147	0.998419	-0.00166027	-0.000759421	7.64954	7.39672	7.36692	6.83826	7.30974	7.17515	7.18468	6.64371	7.76091	6.58567	7.25953	6.9121	6.82955	6.76652	7.32246	6.78189
B4E1N1;Q6NXE6;Q6NXE6-2	ARMC6	Armadillo repeat-containing protein 6;Armadillo repeat-containing protein 6;Isoform 2 of Armadillo repeat-containing protein 6						+	+								1.32673	0.0405253	1.57182	0.604534		2.08273	0.0287484	1.19615	0.51046	0.358829	0.520717	-0.375663	-0.152925	1.18239	0.402289	0.869933	0.362597	5.08486	6.88189	5.36375	5.00087	6.07291	4.62726	4.83486	5.59683	6.26867	5.29641	3.79269	3.8732	4.90971	3.64597	5.03803	7.37968
K7EPA3;Q9NX61	TMEM161A	Transmembrane protein 161A	TRANSMEM 99..119;/note=""Helical"";/evidence=""ECO:0000255"";TRANSMEM 135..155;/note=""Helical"";/evidence=""ECO:0000255"";TRANSMEM 167..187;/note=""Helical"";/evidence=""ECO:0000255"";TRANSMEM 225..245;/note=""Helical"";/evidence=""ECO:0000255"";TRANSMEM 264..284;/note=""Helical"";/evidence=""ECO:0000255"";TRANSMEM 305..325;/note=""Helical"";/evidence=""ECO:0000255"";TRANSMEM 371..391;/note=""He…	SUBCELLULAR LOCATION: Membrane {ECO:0000305};Multi-pass membrane protein {ECO:0000305}.	CARBOHYD 34;/note=""N-linked (GlcNAc...) asparagine"";/evidence=""ECO:0000255""	SIGNAL 1..28;/evidence=""ECO:0000255""		+	+							x	2.01411	0.00486154	2.41376	0.930596	!	1.22539	0.028982	1.3261	0.509193	1.06592	0.309435	-1.08766	-0.427459	1.12789	0.293438	-1.1363	-0.446912	6.07201	6.17733	5.78992	4.55246	5.64036	5.5948	4.73237	6.04513	5.08609	7.01143	6.97765	6.51513	6.16499	6.14269	5.8775	6.16943
Q9P035	HACD3	Very-long-chain (3R)-3-hydroxyacyl-CoA dehydratase 3	TRANSMEM 150..170;/note=""Helical"";/evidence=""ECO:0000255"";TRANSMEM 186..207;/note=""Helical"";/evidence=""ECO:0000255"";TRANSMEM 218..235;/note=""Helical"";/evidence=""ECO:0000255"";TRANSMEM 242..256;/note=""Helical"";/evidence=""ECO:0000255"";TRANSMEM 280..298;/note=""Helical"";/evidence=""ECO:0000255"";TRANSMEM 323..343;/note=""Helical"";/evidence=""ECO:0000255""	SUBCELLULAR LOCATION: Endoplasmic reticulum membrane {ECO:0000269|PubMed:18554506};Multi-pass membrane protein {ECO:0000269|PubMed:18554506}.				+	+							x	3.68514	0.00730033	1.9445	0.882952	x	2.688	0.0291297	1.14807	0.50886	1.77247	0.346646	-0.796425	-0.353117	3.03589	0.110845	-1.43193	-0.633304	8.52113	8.47009	8.52822	7.10178	7.49007	7.53496	8.03247	7.4873	8.8344	9.91566	10.1086	9.61171	9.10791	9.3022	9.01585	7.88262
Q7Z3B3	KANSL1	KAT8 regulatory NSL complex subunit 1		SUBCELLULAR LOCATION: Nucleus {ECO:0000269|PubMed:20018852}. Nucleus. Chromosome, centromere, kinetochore {ECO:0000269|PubMed:20813266}.					+								1.92221	0.125695	0.93774	0.418006		4.42668	0.0293111	1.08296	0.507835	0.245753	0.744017	0.145224	0.0647649	1.71102	0.616632	0.504782	0.23291	7.61463	7.75492	8.53901	7.74321	8.4269	8.47253	7.97174	8.20616	6.98646	7.76712	7.86607	7.72487	7.60151	7.43277	7.79561	7.68035
P45877	PPIC	Peptidyl-prolyl cis-trans isomerase C		SUBCELLULAR LOCATION: Cytoplasm {ECO:0000250|UniProtKB:P30412}.				+	+					x			3.18019	0.0320904	1.38816	0.635391		1.04993	0.029422	1.37611	0.507517	0.00489497	0.985031	-0.0120505	-0.00426139	1.03189	0.0777032	2.1985	0.702254	7.27786	7.30955	7.64818	6.74444	4.86996	7.15957	7.95631	8.0685	7.65317	6.57628	3.71513	3.83888	4.24244	3.80896	7.55253	8.77531
P20930	FLG	Filaggrin		SUBCELLULAR LOCATION: Cytoplasmic granule {ECO:0000269|PubMed:16710414}. Note=In the stratum granulosum of the epidermis, localized within keratohyalin granules (PubMed:1429717). In granular keratinocytes and in lower corneocytes, colocalizes with calpain-1/CAPN1 (PubMed:21531719). {ECO:0000269|PubMed:1429717, ECO:0000269|PubMed:21531719}.					+								0.397255	0.186693	1.07869	0.339769		0.99492	0.0296866	1.39462	0.50657	0.105781	0.62312	0.315931	0.101645	0.272473	0.680344	0.519435	0.185897	8.23576	4.19897	7.39143	9.37262	6.78543	6.75626	6.84924	5.64232	6.35103	6.66889	6.86222	6.8733	6.96853	5.78534	6.46178	6.71284
J3QQQ9;J3QQV1;J3QRC4;J3QRI7;P61254	;RPL26;RPL26;RPL26;RPL26	KOW domain-containing protein;60S ribosomal protein L26;60S ribosomal protein L26 (Fragment);60S ribosomal protein L26 (Fragment);60S ribosomal protein L26		SUBCELLULAR LOCATION: Cytoplasm {ECO:0000269|PubMed:23636399}.				+	+								3.72693	0.00820359	1.87181	0.854383		3.5476	0.0298219	1.10354	0.50613	2.59927	0.347794	-0.768274	-0.354467	0.253197	0.901424	0.102992	0.0475151	10.4522	10.7236	10.6575	10.3433	9.6269	9.6955	9.869	9.82612	10.6229	10.1766	10.5068	9.51614	9.82037	9.8241	9.57506	9.80393
Q07820	MCL1	Induced myeloid leukemia cell differentiation protein Mcl-1	TRANSMEM 328..348;/note=""Helical"";/evidence=""ECO:0000255""	SUBCELLULAR LOCATION: Membrane {ECO:0000305};Single-pass membrane protein {ECO:0000305}. Cytoplasm. Mitochondrion. Nucleus, nucleoplasm. Note=Cytoplasmic, associated with mitochondria.					+						x		0.0863541	0.738499	-0.195217	-0.0694082		3.11457	0.0304981	1.11379	0.503542	1.0213	0.295613	1.309	0.488621	1.07541	0.605492	-0.548334	-0.241294	4.75508	2.42992	5.6863	5.58151	5.9194	5.65501	6.03445	5.1442	4.54756	6.80726	6.14891	6.68774	6.51095	6.04759	5.88477	5.4211
P05141	SLC25A5	ADP/ATP translocase 2	TRANSMEM 8..37;/note=""Helical;Name=1"";/evidence=""ECO:0000250|UniProtKB:P02722"";TRANSMEM 75..99;/note=""Helical;Name=2"";/evidence=""ECO:0000250|UniProtKB:P02722"";TRANSMEM 110..130;/note=""Helical;Name=3"";/evidence=""ECO:0000250|UniProtKB:P02722"";TRANSMEM 179..199;/note=""Helical;Name=4"";/evidence=""ECO:0000250|UniProtKB:P02722"";TRANSMEM 211..231;/note=""Helical;Name=5"";/evidence=""ECO:0…	SUBCELLULAR LOCATION: Mitochondrion inner membrane {ECO:0000250|UniProtKB:P02722};Multi-pass membrane protein {ECO:0000255}. Membrane {ECO:0000269|PubMed:27641616};Multi-pass membrane protein {ECO:0000255}. Note=May localize to non-mitochondrial membranes. {ECO:0000269|PubMed:27641616}.				+	+							x	4.03404	0.0028535	2.36278	1.07011	n.a. (mitochondria)	3.31498	0.0306818	1.10395	0.502809	2.74192	0.266317	-1.25883	-0.557395	0.401207	0.803698	-0.19678	-0.0887137	10.1588	9.46706	9.54894	8.59854	8.20999	7.91367	8.42352	7.92141	8.54621	9.58297	9.61201	8.59794	8.76631	8.63302	8.58931	8.79513
O75367;O75367-2;O75367-3	MACROH2A1	Core histone macro-H2A.1;Isoform 1 of Core histone macro-H2A.1;Isoform 3 of Core histone macro-H2A.1		SUBCELLULAR LOCATION: Nucleus {ECO:0000269|PubMed:15621527, ECO:0000269|PubMed:15897469, ECO:0000269|PubMed:9634239}. Chromosome {ECO:0000269|PubMed:15621527, ECO:0000269|PubMed:15897469, ECO:0000269|PubMed:21211722, ECO:0000269|PubMed:29905837, ECO:0000269|PubMed:9634239}. Note=Enriched in inactive X chromosome chromatin and in senescence-associated heterochromatin (PubMed:15621527, PubMed:15897…				+	+								3.78072	0.0025974	2.9104	1.27139		1.7237	0.0308463	1.21121	0.50198	2.12379	0.280178	-1.69919	-0.69141	0.0792351	0.913586	0.103624	0.041883	7.52592	6.92896	7.10954	5.11209	6.37265	5.10884	4.99417	6.47117	5.23288	5.07059	6.26147	5.6042	5.13363	5.90385	5.1185	6.68486
Q12770	SCAP	Sterol regulatory element-binding protein cleavage-activating protein	TRANSMEM 19..39;/note=""Helical;Name=1"";/evidence=""ECO:0000255"";TRANSMEM 280..300;/note=""Helical;Name=2"";/evidence=""ECO:0000255"";TRANSMEM 313..333;/note=""Helical;Name=3"";/evidence=""ECO:0000255"";TRANSMEM 345..365;/note=""Helical;Name=4"";/evidence=""ECO:0000255"";TRANSMEM 402..422;/note=""Helical;Name=5"";/evidence=""ECO:0000255"";TRANSMEM 424..444;/note=""Helical;Name=6"";/evidence=""E…	SUBCELLULAR LOCATION: Endoplasmic reticulum membrane {ECO:0000269|PubMed:32111832};Multi-pass membrane protein {ECO:0000255}. Golgi apparatus membrane {ECO:0000269|PubMed:32111832};Multi-pass membrane protein {ECO:0000255}. Cytoplasmic vesicle, COPII-coated vesicle membrane {ECO:0000250|UniProtKB:P97260};Multi-pass membrane protein {ECO:0000255}. Note=Moves from the endoplasmic reticulum to the G…	CARBOHYD 263;/note=""N-linked (GlcNAc...) asparagine"";/evidence=""ECO:0000255"";CARBOHYD 590;/note=""N-linked (GlcNAc...) asparagine"";/evidence=""ECO:0000255"";CARBOHYD 641;/note=""N-linked (GlcNAc...) asparagine"";/evidence=""ECO:0000255""				+							x	0.652142	0.250627	0.709152	0.282578	x	4.03416	0.0309132	1.07836	0.501616	0.403585	0.51937	0.369206	0.153368	2.62264	0.459113	-0.695772	-0.323597	3.98534	5.88499	5.55309	5.59062	5.78272	4.35438	5.63349	5.11767	4.99708	6.39829	6.59148	6.56045	6.36227	6.21509	6.04101	5.68882
F5GY37;Q99623	PHB2	Prohibitin;Prohibitin-2		SUBCELLULAR LOCATION: Mitochondrion inner membrane {ECO:0000269|PubMed:20959514, ECO:0000269|PubMed:28017329}. Cytoplasm {ECO:0000269|PubMed:19496786, ECO:0000269|PubMed:32276428}. Nucleus {ECO:0000269|PubMed:19496786, ECO:0000269|PubMed:20959514}. Cell membrane {ECO:0000269|PubMed:22997079, ECO:0000269|PubMed:24003225}.;SUBCELLULAR LOCATION: [Isoform 1]: Mitochondrion inner membrane {ECO:0000305…				+	+								5.63376	0.00981918	1.71206	0.826587		3.36316	0.0310025	1.09767	0.500947	1.54569	0.398433	-0.614387	-0.276336	0.25167	0.86585	-0.135186	-0.0608655	8.4843	8.46991	8.30443	7.59093	7.4385	7.54696	7.77786	7.51972	7.36203	8.26169	8.62852	8.04681	7.94969	7.88219	7.98917	8.26215
Q8NI08;Q8NI08-2;Q8NI08-7	NCOA7	Nuclear receptor coactivator 7;Isoform 2 of Nuclear receptor coactivator 7;Isoform 7 of Nuclear receptor coactivator 7		SUBCELLULAR LOCATION: Nucleus {ECO:0000305}.					+								0.222758	0.249208	-1.14586	-0.283556		2.45098	0.0311283	1.13962	0.499966	0.700495	0.249284	2.28548	0.632672	0.32209	0.787896	0.254833	0.108964	11.0683	3.52309	10.4984	10.3411	10.9545	10.5012	9.90892	11.2124	11.0527	10.6691	10.4023	10.0462	9.94355	10.9401	10.298	10.828
P49257	LMAN1	Protein ERGIC-53	TRANSMEM 478..498;/note=""Helical"";/evidence=""ECO:0000255""	SUBCELLULAR LOCATION: Endoplasmic reticulum-Golgi intermediate compartment membrane;Single-pass type I membrane protein. Golgi apparatus membrane;Single-pass membrane protein. Endoplasmic reticulum membrane;Single-pass type I membrane protein.		SIGNAL 1..30;/evidence=""ECO:0000269|PubMed:12665801, ECO:0000269|PubMed:7876089, ECO:0000269|PubMed:8223692, ECO:0007744|PubMed:25944712""			+						x		1.53476	0.131527	0.95264	0.411554		2.63148	0.0316278	1.12455	0.498357	0.206187	0.712592	0.171909	0.0736721	1.60596	0.401537	0.829186	0.361901	7.59311	7.51149	8.47517	7.80869	7.78046	6.90578	7.97881	7.49549	7.99624	7.88921	8.2223	7.99154	7.27849	7.4755	6.85396	8.45024
Q8N680	ZBTB2	Zinc finger and BTB domain-containing protein 2		SUBCELLULAR LOCATION: Nucleus {ECO:0000305}.				+	+								4.18628	0.00990055	1.77708	0.828274		3.14432	0.0318414	1.09758	0.49741	1.58678	0.378922	-0.6795	-0.303181	0.580605	0.745296	0.303451	0.134919	6.9001	7.3004	7.21166	6.61101	6.86488	6.17433	6.17698	6.53192	5.24388	6.14484	6.4456	6.04676	6.17056	5.87976	6.41298	6.20912
P06576	ATP5F1B	ATP synthase subunit beta, mitochondrial		SUBCELLULAR LOCATION: Mitochondrion inner membrane {ECO:0000250|UniProtKB:P00829};Peripheral membrane protein {ECO:0000250|UniProtKB:P00829};Matrix side {ECO:0000250|UniProtKB:P00829, ECO:0000269|PubMed:25168243}.	CARBOHYD 106;/note=""O-linked (GlcNAc) serine"";/evidence=""ECO:0000250""			+	+								5.01208	0.00277863	2.38168	1.11694		3.41287	0.0320446	1.08567	0.496681	3.43758	0.261474	-1.29601	-0.588478	0.781232	0.731702	-0.314497	-0.14275	9.89237	9.65065	9.80429	8.52303	8.23627	8.45624	8.36152	8.07703	9.46758	9.64178	10.2561	9.09511	8.9516	8.74241	8.70876	9.25884
Q9H0V9;Q9H0V9-2	LMAN2L	VIP36-like protein;Isoform 2 of VIP36-like protein	TRANSMEM 314..336;/note=""Helical"";/evidence=""ECO:0000255""	SUBCELLULAR LOCATION: Endoplasmic reticulum membrane;Single-pass type I membrane protein. Golgi apparatus membrane;Single-pass type I membrane protein. Note=Predominantly found in the endoplasmic reticulum. Partly found in the Golgi.	CARBOHYD 181;/note=""N-linked (GlcNAc...) (high mannose) asparagine"";/evidence=""ECO:0000269|PubMed:12878160""	SIGNAL 1..44;/evidence=""ECO:0000255""			+					x	x		0.172788	0.492457	0.451899	0.150387		1.11821	0.0320148	1.31264	0.496312	1.25136	0.343967	0.860737	0.362207	2.74822	0.0810127	1.618	0.694036	7.24717	6.15454	5.65343	6.5283	7.4535	5.87587	7.33473	7.09763	6.77219	6.33559	6.98788	6.23438	5.00489	5.46476	6.3137	7.88359
P25311	AZGP1	Zinc-alpha-2-glycoprotein		SUBCELLULAR LOCATION: Secreted.	CARBOHYD 109;/note=""N-linked (GlcNAc...) (complex) asparagine"";/evidence=""ECO:0000269|PubMed:10206894, ECO:0000269|PubMed:16740002, ECO:0000269|PubMed:18780401, ECO:0000269|PubMed:19139490, ECO:0000269|PubMed:19159218"";CARBOHYD 112;/note=""N-linked (GlcNAc...) asparagine"";/evidence=""ECO:0000269|PubMed:14760718, ECO:0000269|PubMed:16335952, ECO:0000269|PubMed:16740002, ECO:0000269|PubMed:187…	SIGNAL 1..20;/evidence=""ECO:0000269|PubMed:15340161, ECO:0000269|PubMed:3422450""			+								1.94712	0.0522134	1.32326	0.565877		2.80239	0.0330931	1.10169	0.492868	0.955442	0.616663	-0.221573	-0.104445	0.180368	0.930757	-0.0742227	-0.0343354	8.13355	8.45368	8.42489	8.18148	8.32884	7.78064	8.16288	7.81402	8.00597	8.19557	8.602	7.88828	8.40163	7.80567	8.36277	8.07243
H9KV50;Q9NZV5;Q9NZV5-2	SELENON	Selenoprotein N;Selenoprotein N;Isoform 2 of Selenoprotein N		SUBCELLULAR LOCATION: [Isoform 2]: Endoplasmic reticulum membrane {ECO:0000269|PubMed:12700173}.	CARBOHYD 126;/note=""N-linked (GlcNAc...) asparagine"";/evidence=""ECO:0000255"";CARBOHYD 190;/note=""N-linked (GlcNAc...) asparagine"";/evidence=""ECO:0000255"";CARBOHYD 483;/note=""N-linked (GlcNAc...) asparagine"";/evidence=""ECO:0000255"";CARBOHYD 505;/note=""N-linked (GlcNAc...) asparagine"";/evidence=""ECO:0000255"";CARBOHYD 531;/note=""N-linked (GlcNAc...) asparagine"";/evidence=""ECO:0000…	SIGNAL 1..43;/evidence=""ECO:0000255""		+	+								1.00779	0.0444948	1.66544	0.590419		1.3323	0.033685	1.2404	0.490791	0.648375	0.476855	-0.425039	-0.18327	1.44107	0.147345	1.51477	0.585753	6.75078	5.4858	6.56071	6.12086	5.86501	4.73214	5.56286	6.07988	4.74889	3.75791	3.31053	3.54868	2.78394	4.48639	5.70752	6.67459
Q92688;Q92688-2	ANP32B	Acidic leucine-rich nuclear phosphoprotein 32 family member B;Isoform 2 of Acidic leucine-rich nuclear phosphoprotein 32 family member B		SUBCELLULAR LOCATION: [Isoform 1]: Nucleus {ECO:0000269|PubMed:17178712, ECO:0000269|PubMed:24823948, ECO:0000269|PubMed:31217244}. Cytoplasm {ECO:0000269|PubMed:17178712}. Note=Accumulates in the nuclei at the S phase. {ECO:0000250}.;SUBCELLULAR LOCATION: [Isoform 2]: Cytoplasm. Note=Lacks a nuclear localization signal.					+								2.77537	0.0595104	1.18748	0.541308		4.54159	0.0337512	1.0409	0.490344	0.425377	0.731668	-0.146579	-0.0680212	0.305199	0.854429	-0.139545	-0.0636034	7.09564	7.21462	7.67032	7.33283	7.30559	7.09942	7.20528	7.3034	8.97002	7.10263	7.23892	6.95073	7.32964	6.88203	7.74781	7.15035
Q15323	KRT31	Keratin, type I cuticular Ha1							+								0.485216	0.0990618	1.57371	0.456208		0.941221	0.033983	1.35201	0.48926	0.0747453	0.716769	-0.221707	-0.0721948	1.42919	0.0716944	2.01317	0.722979	8.21292	8.21821	4.07321	5.53161	5.62447	5.92112	6.26085	6.92259	5.53703	6.3358	6.42566	5.76799	3.67321	3.89893	6.22758	6.47647
Q96I59	NARS2	Probable asparagine--tRNA ligase, mitochondrial		SUBCELLULAR LOCATION: Mitochondrion matrix {ECO:0000250}. Mitochondrion {ECO:0000269|PubMed:25807530, ECO:0000269|PubMed:35558980}.				+	+								2.5788	0.00362842	2.4808	1.01336		1.96327	0.0339202	1.14786	0.488871	2.20071	0.280661	-1.33294	-0.568104	0.911072	0.608162	-0.549968	-0.237731	8.04067	8.55431	9.07738	7.86439	7.20577	6.33173	7.27667	6.39161	6.8359	7.82196	7.88651	7.6187	7.67685	7.49216	8.15444	7.43726
Q96FQ6	S100A16	Protein S100-A16		SUBCELLULAR LOCATION: Nucleus, nucleolus {ECO:0000269|PubMed:17030513}. Cytoplasm {ECO:0000269|PubMed:17030513}. Note=Primarily nucleolar. A high intracellular calcium level induces nucleolar exit and nucleocytoplasmic transport, whereas a low intracellular calcium level leads to nuclear translocation and accumulation within specific region of nucleoli (PubMed:17030513).				+	+								1.49531	0.0238557	1.79787	0.688864		1.59016	0.0339324	1.1904	0.488783	0.717401	0.414334	-0.607465	-0.250978	0.166802	0.865568	0.14169	0.0607963	7.5753	6.45777	7.77805	7.19399	7.11099	6.47119	7.14885	6.25663	6.66318	6.64914	6.7515	6.62571	6.34293	6.5127	6.70802	7.06066
C9JQ42;P46976;P46976-2	GYG1	Glycogenin-1 (Fragment);Glycogenin-1;Isoform GN-1 of Glycogenin-1			CARBOHYD 195;/note=""O-linked (Glc...) tyrosine"";/evidence=""ECO:0000269|PubMed:22160680, ECO:0000269|PubMed:30356213, ECO:0007744|PDB:3U2U, ECO:0007744|PDB:3U2V""			+	+								2.59612	0.0284488	1.47372	0.650997		2.91929	0.0339735	1.08548	0.488552	0.576778	0.492457	-0.388232	-0.16731	0.460899	0.780154	0.256388	0.113759	7.76256	6.84964	6.86823	6.75711	7.51357	7.09658	6.91355	6.68917	8.43289	7.03633	6.87201	6.74636	6.55119	6.43928	6.5561	7.05785
Q96CT7	CCDC124	Coiled-coil domain-containing protein 124		SUBCELLULAR LOCATION: Cytoplasm, cytoskeleton, microtubule organizing center, centrosome {ECO:0000269|PubMed:23894443}. Midbody {ECO:0000269|PubMed:23894443}. Note=Colocalizes with gamma-tubulin at interphase, prophase, metaphase, and anaphase. Relocates from centrosome to midbody at telophase.					+								0.870636	0.0980084	1.23567	0.458829		1.67148	0.0340696	1.17704	0.487946	0.0530018	0.90323	-0.0586216	-0.0245154	1.07165	0.667951	0.440616	0.198513	6.63288	7.557	8.36276	7.88711	7.18196	6.9164	7.47808	7.84782	8.77182	7.06589	7.62171	6.44367	7.16122	6.96002	6.93369	7.22491
O00560;O00560-3	SDCBP	Syntenin-1;Isoform 3 of Syntenin-1		SUBCELLULAR LOCATION: Cell junction, focal adhesion {ECO:0000269|PubMed:11179419}. Cell junction, adherens junction {ECO:0000269|PubMed:11179419}. Cell membrane {ECO:0000269|PubMed:11179419, ECO:0000269|PubMed:25893292, ECO:0000269|PubMed:27386966};Peripheral membrane protein {ECO:0000269|PubMed:11179419, ECO:0000269|PubMed:27386966}. Endoplasmic reticulum membrane {ECO:0000269|PubMed:17081065};P…				+	+								4.5549	0.0029011	2.67441	1.22452		2.93228	0.0341196	1.08193	0.487343	3.17469	0.271163	-1.59249	-0.700015	0.132074	0.909728	-0.0982025	-0.0430361	7.37059	7.48193	7.97844	5.94916	6.23253	6.10486	6.2665	6.55673	6.52644	5.96466	7.45825	6.5437	5.70005	6.36822	6.27983	6.37076
Q9P2B2	PTGFRN	Prostaglandin F2 receptor negative regulator	TRANSMEM 833..853;/note=""Helical"";/evidence=""ECO:0000255""	SUBCELLULAR LOCATION: Endoplasmic reticulum membrane {ECO:0000250};Single-pass type I membrane protein {ECO:0000250}. Golgi apparatus, trans-Golgi network membrane {ECO:0000250};Single-pass type I membrane protein {ECO:0000250}.	CARBOHYD 44;/note=""N-linked (GlcNAc...) asparagine"";/evidence=""ECO:0000269|PubMed:17960739"";CARBOHYD 286;/note=""N-linked (GlcNAc...) asparagine"";/evidence=""ECO:0000269|PubMed:17960739, ECO:0000269|PubMed:19159218"";CARBOHYD 300;/note=""N-linked (GlcNAc...) asparagine"";/evidence=""ECO:0000269|PubMed:17960739, ECO:0000269|PubMed:19159218"";CARBOHYD 383;/note=""N-linked (GlcNAc...) asparagin…	SIGNAL 1..25;/evidence=""ECO:0000255""		+	+						x		1.49539	0.00725246	2.5181	0.882249		1.18828	0.0342174	1.26097	0.486982	2.58333	0.274449	-1.25712	-0.552391	1.34869	0.265994	1.15336	0.466414	7.02287	6.61454	6.2169	4.67589	5.79381	5.05241	5.34115	5.2698	5.30749	3.09162	4.70446	3.33819	3.71177	3.45031	5.46078	5.86919
Q8IXI1	RHOT2	Mitochondrial Rho GTPase 2	TRANSMEM 593..615;/note=""Helical;Anchor for type IV membrane protein"";/evidence=""ECO:0000255""	SUBCELLULAR LOCATION: Mitochondrion outer membrane {ECO:0000269|PubMed:12482879, ECO:0000269|PubMed:19528298};Single-pass type IV membrane protein {ECO:0000269|PubMed:12482879, ECO:0000269|PubMed:19528298}. Note=Colocalizes with MGARP and RHOT2 at the mitochondria.				+	+						x		2.64152	0.0154345	1.726	0.749876		3.49417	0.0344905	1.05685	0.485704	1.37322	0.38321	-0.669157	-0.294776	0.225006	0.908771	-0.09642	-0.0443621	8.15343	7.23505	7.1719	6.70322	6.78483	6.40794	6.5231	6.7156	6.91439	7.29091	7.21727	6.87772	6.92919	6.91517	6.99781	7.36046
A8MXB7;Q9Y343	SNX24	Sorting nexin-24		SUBCELLULAR LOCATION: Cytoplasmic vesicle membrane {ECO:0000250};Peripheral membrane protein {ECO:0000250};Cytoplasmic side {ECO:0000250}.					+								1.67946	0.243661	0.629535	0.287538		5.7662	0.0345493	1.01057	0.485438	1.39806	0.478558	0.381038	0.177113	0.637147	0.890617	0.108029	0.0518801	10.0969	10.2631	9.5848	10.3338	10.5164	10.3539	10.3943	10.3533	10.3423	10.2985	9.63411	10.195	10.3725	10.2345	10.1568	10.0118
Q14207	NPAT	Protein NPAT		SUBCELLULAR LOCATION: Nucleus. Nucleus, Cajal body. Note=Concentrates in two Cajal bodies tethered to histone gene clusters at chromosome 6p21 during G1, S and G2 phases. Also concentrates in two additional Cajal bodies tethered to histone gene clusters at chromosome 1q21 specifically during S and G2 phases.				+	+								3.38222	0.00429358	2.21663	0.977745		3.6094	0.0346777	1.05079	0.48465	3.38858	0.276391	-1.16584	-0.533469	1.12158	0.292702	1.1351	0.446092	7.31198	7.33696	7.96629	6.28659	6.27056	5.94691	6.40884	6.65447	5.77556	6.56354	6.71116	6.20281	5.89265	3.6251	6.19465	6.43945
Q9HCU5	PREB	Prolactin regulatory element-binding protein	TRANSMEM 389..409;/note=""Helical"";/evidence=""ECO:0000255""	SUBCELLULAR LOCATION: Endoplasmic reticulum membrane {ECO:0000250|UniProtKB:Q9WTV0};Single-pass membrane protein {ECO:0000250|UniProtKB:Q9WTV0}. Nucleus {ECO:0000250|UniProtKB:Q9WTV0}. Note=Concentrates at endoplasmic reticulum exit sites (ERES), also known as transitional endoplasmic reticulum (tER). {ECO:0000269|PubMed:25202031, ECO:0000269|PubMed:28442536}.				+	+						x		2.5535	0.0398594	1.36418	0.606386		2.96163	0.0349551	1.07226	0.483932	0.529455	0.565452	-0.291923	-0.129272	1.17597	0.513058	-0.677549	-0.293015	6.20114	6.91918	6.77011	5.73621	6.3952	6.14771	6.33025	6.58867	7.05038	7.74348	7.84757	7.79412	7.25162	7.46177	6.33391	6.89201
A0A0A0MS08;P01857	IGHG1	Immunoglobulin heavy constant gamma 1 (Fragment);Immunoglobulin heavy constant gamma 1	TRANSMEM 351..371;/note=""Helical"";/evidence=""ECO:0000255""	SUBCELLULAR LOCATION: [Isoform 1]: Secreted {ECO:0000303|PubMed:20176268, ECO:0000303|PubMed:22158414}.;SUBCELLULAR LOCATION: [Isoform 2]: Cell membrane {ECO:0000303|PubMed:20176268, ECO:0000303|PubMed:22158414};Single-pass membrane protein {ECO:0000255}.	CARBOHYD 180;/note=""N-linked (GlcNAc...) (complex) asparagine"";/evidence=""ECO:0000269|PubMed:11406581, ECO:0000269|PubMed:19139490, ECO:0000269|PubMed:19159218, ECO:0000269|PubMed:19358553, ECO:0000269|PubMed:20357243""			+	+						x		1.80436	0.0335162	1.52213	0.627975		2.34793	0.034928	1.10451	0.483888	0.547202	0.478148	-0.417622	-0.176983	2.12607	0.273482	1.05263	0.461042	6.9432	8.28557	7.50421	7.08059	7.19575	6.13555	7.97744	6.81799	6.73842	6.43348	6.89733	6.62439	5.7447	6.18143	6.39611	6.44808
Q8N5K1	CISD2	CDGSH iron-sulfur domain-containing protein 2	TRANSMEM 38..60;/note=""Helical"";/evidence=""ECO:0000255""	SUBCELLULAR LOCATION: Endoplasmic reticulum membrane;Single-pass membrane protein. Mitochondrion outer membrane;Single-pass membrane protein. Note=According to PubMed:20010695, it mainly localizes to the endoplasmic reticulum. However, experiments in mouse showed that it mainly localizes to the mitochondrion outer membrane.					+						x		2.39883	0.126777	0.908057	0.416457		4.08201	0.0353694	1.0336	0.48269	0.494193	0.765497	0.12554	0.0592891	0.87388	0.745005	-0.286922	-0.132272	6.41731	6.58799	6.71385	6.92232	6.76584	6.37282	6.82338	6.65782	6.93865	7.77737	8.35202	7.67572	7.19208	7.18877	6.57569	6.76003
Q96KC8	DNAJC1	DnaJ homolog subfamily C member 1	TRANSMEM 154..174;/note=""Helical"";/evidence=""ECO:0000255""	SUBCELLULAR LOCATION: Endoplasmic reticulum membrane {ECO:0000250};Single-pass type I membrane protein {ECO:0000250}. Nucleus membrane;Single-pass type I membrane protein. Microsome membrane {ECO:0000250};Single-pass type I membrane protein {ECO:0000250}.		SIGNAL 1..47;/evidence=""ECO:0000255""		+	+					x	x		2.1762	0.0254775	1.57298	0.668501		2.44217	0.0354977	1.09403	0.482124	0.699032	0.450021	-0.478951	-0.204813	0.369305	0.790856	0.228429	0.100582	6.45512	5.86724	6.99863	5.5745	6.00765	4.65868	5.82285	5.43028	5.77504	5.92158	5.94745	6.02584	5.67711	5.93482	5.58692	6.61725
Q15758	SLC1A5	Neutral amino acid transporter B(0)	TRANSMEM 52..81;/note=""Helical;Name=1"";/evidence=""ECO:0000305|PubMed:29872227"";TRANSMEM 95..116;/note=""Helical;Name=2"";/evidence=""ECO:0000305|PubMed:29872227"";TRANSMEM 131..153;/note=""Helical;Name=3"";/evidence=""ECO:0000305|PubMed:29872227"";TRANSMEM 225..248;/note=""Helical;Name=4"";/evidence=""ECO:0000305|PubMed:29872227"";TRANSMEM 258..285;/note=""Helical;Name=5"";/evidence=""ECO:000…	SUBCELLULAR LOCATION: Cell membrane {ECO:0000269|PubMed:24953180, ECO:0000269|PubMed:8702519, ECO:0000305|PubMed:29872227};Multi-pass membrane protein {ECO:0000269|PubMed:29872227}. Melanosome. Note=Identified by mass spectrometry in melanosome fractions from stage I to stage IV.	CARBOHYD 163;/note=""N-linked (GlcNAc...) asparagine"";/evidence=""ECO:0000255"";CARBOHYD 212;/note=""N-linked (GlcNAc...) asparagine"";/evidence=""ECO:0000269|PubMed:19349973""		INTRAMEM 334..364;/note=""Discontinuously helical"";/evidence=""ECO:0000305|PubMed:29872227"";INTRAMEM 414..447;/note=""Discontinuously helical"";/evidence=""ECO:0000305|PubMed:29872227""	+	+		+					x	1.84563	0.0331684	1.52706	0.632384	x	2.57792	0.0362413	1.07885	0.479202	0.811776	0.459476	-0.448215	-0.196532	1.48783	0.608026	-0.521403	-0.237422	7.22508	6.17076	7.13316	5.91627	6.42234	6.47429	6.65091	6.66388	8.05602	7.68098	7.84625	7.57279	6.87164	6.69868	7.17825	8.11977
P06899;P23527;P33778;Q16778	H2BC11;H2BC17;H2BC3;H2BC21	Histone H2B type 1-J;Histone H2B type 1-O;Histone H2B type 1-B;Histone H2B type 2-E		SUBCELLULAR LOCATION: Nucleus. Chromosome.;SUBCELLULAR LOCATION: Nucleus. Chromosome.;SUBCELLULAR LOCATION: Nucleus. Chromosome.;SUBCELLULAR LOCATION: Nucleus. Chromosome.	CARBOHYD 113;/note=""O-linked (GlcNAc) serine"";/evidence=""ECO:0000250|UniProtKB:P62807"";CARBOHYD 113;/note=""O-linked (GlcNAc) serine"";/evidence=""ECO:0000250|UniProtKB:P62807"";CARBOHYD 113;/note=""O-linked (GlcNAc) serine"";/evidence=""ECO:0000250|UniProtKB:P62807"";CARBOHYD 113;/note=""O-linked (GlcNAc) serine"";/evidence=""ECO:0000250|UniProtKB:P62807""			+	+								1.81029	0.0215401	1.75297	0.705024		1.90861	0.0362735	1.12604	0.479101	0.552708	0.414784	-0.626933	-0.247253	0.0266839	0.972235	0.034987	0.0142714	8.6363	10.4842	10.0127	8.4224	9.9016	8.44194	8.69134	9.92186	8.29293	8.93445	9.67108	8.62163	8.59955	9.70933	8.83859	10.1421
P27482	CALML3	Calmodulin-like protein 3						+	+					x			1.19028	0.0119122	2.37635	0.790609		0.850749	0.0363464	1.35392	0.478611	0.902935	0.314903	-1.02243	-0.395229	0.652134	0.384756	1.04103	0.374723	6.66413	6.57631	7.09016	4.20048	6.70446	5.6485	6.79629	5.39316	5.64181	6.02356	4.12061	5.74495	5.57398	3.12241	5.44381	5.16154
Q8N1N4	KRT78	Keratin, type II cytoskeletal 78						+	+								1.87828	0.0398054	1.44796	0.606939		2.68472	0.0365899	1.06975	0.477781	0.861771	0.487957	-0.37821	-0.16994	0.532364	0.831238	-0.160192	-0.0748189	8.6617	9.14079	9.60533	9.20362	8.68007	8.73081	8.52643	8.70833	8.49943	8.45371	8.87245	8.74601	8.85229	8.89984	9.00163	8.89528
Q9Y2P8	RCL1	RNA 3'-terminal phosphate cyclase-like protein		SUBCELLULAR LOCATION: Nucleus, nucleolus {ECO:0000269|PubMed:34516797}.					+								0.283161	0.256597	0.930715	0.277893		3.52816	0.0372174	1.03173	0.475512	0.0327472	0.865438	0.101017	0.0329143	0.63399	0.73956	-0.314839	-0.140506	8.81479	3.53005	7.70279	6.24046	6.60285	7.02387	7.06596	6.89087	6.58681	7.76509	7.21052	6.7381	7.23814	7.41971	6.63735	6.87597
Q9NW13;Q9NW13-2	RBM28	RNA-binding protein 28;Isoform 2 of RNA-binding protein 28		SUBCELLULAR LOCATION: Nucleus, nucleolus {ECO:0000269|PubMed:12429849, ECO:0000269|PubMed:17081119, ECO:0000269|Ref.7}.				+	+								2.73769	0.0188023	1.64794	0.724657		2.41104	0.0372114	1.07853	0.475377	1.26843	0.409881	-0.569414	-0.253511	0.440914	0.790621	-0.236284	-0.105367	6.52898	6.22977	6.27218	5.38214	5.99757	5.87026	5.95842	6.31762	6.24905	5.12498	6.53511	6.42253	5.87769	6.05273	6.10111	6.08447
Q5JS37;Q5JS37-2	NHLRC3	NHL repeat-containing protein 3;Isoform 2 of NHL repeat-containing protein 3		SUBCELLULAR LOCATION: Secreted {ECO:0000305}.	CARBOHYD 32;/note=""N-linked (GlcNAc...) asparagine"";/evidence=""ECO:0000255"";CARBOHYD 101;/note=""N-linked (GlcNAc...) asparagine"";/evidence=""ECO:0000255"";CARBOHYD 206;/note=""N-linked (GlcNAc...) asparagine"";/evidence=""ECO:0000255"";CARBOHYD 278;/note=""N-linked (GlcNAc...) asparagine"";/evidence=""ECO:0000255""	SIGNAL 1..25;/evidence=""ECO:0000255""			+								1.16556	0.0644372	1.36978	0.528633		1.63964	0.0374785	1.14017	0.473867	0.228514	0.644102	-0.229606	-0.0953646	2.06361	0.173814	1.30873	0.553927	4.85838	4.69291	6.03909	4.51856	4.6182	3.63356	5.21988	4.68776	4.4596	3.43141	4.81232	2.07942	3.13113	4.21814	3.62609	4.93102
Q9BRR6;Q9BRR6-2	ADPGK	ADP-dependent glucokinase;Isoform 2 of ADP-dependent glucokinase		SUBCELLULAR LOCATION: Secreted {ECO:0000305}.		SIGNAL 1..22;/evidence=""ECO:0000255""		+	+								2.29518	0.0355455	1.42405	0.619344		2.52327	0.0374677	1.06803	0.473774	0.92709	0.50147	-0.356019	-0.161827	0.0575155	0.970073	0.032518	0.0147752	7.51892	7.69677	7.40573	7.66746	7.10733	6.46941	7.04931	6.73553	6.67117	7.73038	7.80123	7.51981	6.97662	7.26907	7.21011	7.29325
P62979	RPS27A	Ubiquitin-40S ribosomal protein S27a		SUBCELLULAR LOCATION: [Small ribosomal subunit protein eS31]: Nucleus, nucleolus {ECO:0000269|PubMed:34516797}.;SUBCELLULAR LOCATION: [Ubiquitin]: Cytoplasm {ECO:0000250}. Nucleus {ECO:0000250}.				+	+								4.51638	0.0175331	1.54863	0.734461		3.04625	0.0376479	1.04228	0.473061	1.19763	0.429539	-0.506345	-0.227078	1.34217	0.596486	0.553032	0.248256	12.7705	12.5535	12.6585	12.705	12.3042	11.3627	11.9963	11.5654	11.1069	12.1016	11.9973	11.6899	11.6373	11.6459	11.5213	12.4454
A0A075B7G4;E9PN20;Q8IYB9	ZNF595	Zinc finger protein 595		SUBCELLULAR LOCATION: Nucleus {ECO:0000305}.				+	+								1.56574	0.0285396	1.651	0.651431		1.709	0.0377091	1.12909	0.472858	1.35697	0.423849	-0.521912	-0.235858	0.0350838	0.978923	0.0250617	0.0111476	8.3557	8.35901	8.7395	7.81043	8.18872	7.84608	8.03735	8.46082	7.60766	8.03896	7.66355	8.0316	7.73046	7.68015	8.40269	7.56707
A0A0A6YYA0;Q86XR7-2;Q9Y3B3;Q9Y3B3-2	TMED7-TICAM2;TICAM2;TMED7;TMED7	Protein TMED7-TICAM2;Isoform 2 of TIR domain-containing adapter molecule 2;Transmembrane emp24 domain-containing protein 7;Isoform 2 of Transmembrane emp24 domain-containing protein 7	TRANSMEM 188..208;/note=""Helical"";/evidence=""ECO:0000255""	SUBCELLULAR LOCATION: Endoplasmic reticulum membrane;Single-pass type I membrane protein. Golgi apparatus, cis-Golgi network membrane;Single-pass type I membrane protein. Endoplasmic reticulum-Golgi intermediate compartment membrane;Single-pass type I membrane protein. Cytoplasmic vesicle, COPI-coated vesicle membrane {ECO:0000250};Single-pass type I membrane protein {ECO:0000250}. Cytoplasmic ve…	CARBOHYD 103;/note=""N-linked (GlcNAc...) asparagine"";/evidence=""ECO:0000255""	SIGNAL 1..34;/evidence=""ECO:0000255""		+	+						x		2.79817	0.0491581	1.26344	0.573318		3.69301	0.0376712	1.02075	0.472837	0.805605	0.596512	-0.242692	-0.112728	1.21381	0.669849	0.422308	0.192877	6.162	5.72201	5.87816	5.37241	5.62789	4.77793	5.55031	5.68594	6.63998	5.78064	5.99062	5.81414	5.37153	5.55487	4.84077	6.06289
Q9UBU6	FAM8A1	Protein FAM8A1	TRANSMEM 257..277;/note=""Helical"";/evidence=""ECO:0000255"";TRANSMEM 304..324;/note=""Helical"";/evidence=""ECO:0000255"";TRANSMEM 371..391;/note=""Helical"";/evidence=""ECO:0000255""	SUBCELLULAR LOCATION: Membrane {ECO:0000305};Multi-pass membrane protein {ECO:0000305}.					+							x	1.9876	0.0645086	1.2171	0.528248	!	2.10261	0.0379663	1.09006	0.471876	0.134952	0.785837	-0.127035	-0.0538821	1.55489	0.258187	-1.13385	-0.470483	4.07738	4.88549	4.73274	4.71291	4.77705	4.20473	3.54134	4.06223	3.74323	6.36619	6.10924	5.97545	6.15372	5.7413	4.82106	5.0294
P00568;Q5T9B7	AK1	Adenylate kinase isoenzyme 1		SUBCELLULAR LOCATION: Cytoplasm {ECO:0000250|UniProtKB:P05081}.					+								0.375218	0.63432	0.225605	0.0999242		3.09423	0.0385491	1.0316	0.469396	1.65242	0.346338	0.805995	0.35416	1.29604	0.323597	1.00984	0.415834	5.46897	4.57854	5.28493	6.44509	5.59199	5.91109	6.26146	5.71784	8.10246	5.86594	4.16074	5.65133	5.62981	5.3083	3.7828	5.98441
A0A075B6E9;A0A494C1A4;Q96NW7;Q96NW7-2	LRRC7	Leucine-rich repeat-containing protein 7;Leucine-rich repeat-containing protein 7;Leucine-rich repeat-containing protein 7;Isoform 2 of Leucine-rich repeat-containing protein 7		SUBCELLULAR LOCATION: Cytoplasm {ECO:0000269|PubMed:11729199}. Postsynaptic density {ECO:0000250}.					+								2.35626	0.0750091	1.12033	0.502892		2.34121	0.0386977	1.06483	0.468432	0.0716716	0.904021	-0.0554996	-0.0243548	0.0628548	0.954842	0.0564695	0.0243319	7.39919	7.64335	7.69537	7.57671	7.68596	7.64424	7.36176	8.07687	7.73139	7.05288	8.06976	7.68275	7.02007	7.46453	7.9174	7.69761
Q13643	FHL3	Four and a half LIM domains protein 3		SUBCELLULAR LOCATION: Nucleus {ECO:0000250|UniProtKB:Q9R059}. Cytoplasm {ECO:0000250|UniProtKB:Q9R059}.				+	+								5.0561	0.0126592	1.60721	0.769927		3.83899	0.0392775	1.00269	0.466689	1.90994	0.397642	-0.60452	-0.277223	0.599227	0.70903	0.35804	0.156586	11.4284	11.3568	11.6577	11.3705	10.9876	10.4632	10.7034	10.9085	9.55019	11.08	11.0142	10.7765	10.527	9.90496	11.1232	10.5807
Q8WUY1	THEM6	Protein THEM6		SUBCELLULAR LOCATION: Secreted {ECO:0000305}.		SIGNAL 1..17;/evidence=""ECO:0000255""			+								2.07946	0.296555	0.530909	0.249745		4.43506	0.0395341	0.987873	0.465856	1.72851	0.441054	0.456964	0.21254	4.7349	0.0617705	-1.65197	-0.764276	7.86568	7.48363	7.81354	8.39895	8.33777	7.13753	8.34623	8.12093	8.09916	10.3209	9.78977	10.2778	9.89392	10.0525	9.54321	8.51838
O15173;O15173-2	PGRMC2	Membrane-associated progesterone receptor component 2;Isoform 2 of Membrane-associated progesterone receptor component 2	TRANSMEM 42..66;/note=""Helical"";/evidence=""ECO:0000255""	SUBCELLULAR LOCATION: Membrane {ECO:0000305|PubMed:23793472};Single-pass membrane protein {ECO:0000305}. Nucleus envelope {ECO:0000269|PubMed:27754849, ECO:0000269|PubMed:28111073}. Endoplasmic reticulum {ECO:0000269|PubMed:27754849}.					+		+				x		2.63018	0.17254	0.761913	0.357039		3.60875	0.0397202	1.004	0.464667	0.694629	0.599111	0.242085	0.11146	2.0349	0.42742	-0.759098	-0.342976	8.01869	8.06773	7.8146	7.95264	8.05594	7.66612	7.93833	8.28471	9.21536	9.63649	9.69441	9.24646	9.07203	9.26461	8.56793	8.40767
Q9Y2Z0	SUGT1	Protein SGT1 homolog		SUBCELLULAR LOCATION: Cytoplasm {ECO:0000269|PubMed:21864708}. Nucleus {ECO:0000269|PubMed:21864708}. Note=Translocates to the nucleus upon heat shock, requiring S100A6.					+								3.47689	0.0957469	0.981443	0.464496		3.90178	0.0397775	0.995612	0.464278	0.0300273	0.975458	0.0141692	0.00655049	4.62387	0.0660148	1.6016	0.740539	8.3256	8.56557	8.57835	8.02646	8.73427	7.85423	8.52086	8.72135	8.59278	7.33552	7.12305	7.01614	6.77636	6.87827	7.05261	8.54298
A0A0A0MTI1;Q15392;Q15392-2	DHCR24	Delta(24)-sterol reductase;Delta(24)-sterol reductase;Isoform 2 of Delta(24)-sterol reductase	TRANSMEM 32..52;/note=""Helical"";/evidence=""ECO:0000255""	SUBCELLULAR LOCATION: Endoplasmic reticulum membrane {ECO:0000269|PubMed:11007892, ECO:0000269|PubMed:22010141};Single-pass membrane protein {ECO:0000255}. Golgi apparatus membrane {ECO:0000269|PubMed:11007892};Single-pass membrane protein {ECO:0000255}.		SIGNAL 1..22;/evidence=""ECO:0000255""		+	+						x		2.88313	0.00458874	2.26205	0.962853		0.957386	0.040165	1.24833	0.463158	0.601441	0.345466	-1.01372	-0.360897	1.08589	0.152312	-1.62329	-0.579724	6.89712	6.21921	5.96736	6.39804	5.69935	5.08638	5.70915	5.82909	5.98547	7.97937	7.47104	7.04739	7.33909	6.96221	6.61112	5.95813
O75487;O75487-2	GPC4	Glypican-4;Isoform 2 of Glypican-4		SUBCELLULAR LOCATION: Cell membrane {ECO:0000250};Lipid-anchor, GPI-anchor {ECO:0000250};Extracellular side {ECO:0000250}.;SUBCELLULAR LOCATION: [Secreted glypican-4]: Secreted, extracellular space {ECO:0000250}.	CARBOHYD 494;/note=""O-linked (Xyl...) (glycosaminoglycan) serine"";/evidence=""ECO:0000255"";CARBOHYD 498;/note=""O-linked (Xyl...) (glycosaminoglycan) serine"";/evidence=""ECO:0000255"";CARBOHYD 500;/note=""O-linked (Xyl...) (glycosaminoglycan) serine"";/evidence=""ECO:0000255"";CARBOHYD 514;/note=""N-linked (GlcNAc...) asparagine"";/evidence=""ECO:0000255""	SIGNAL 1..18;/evidence=""ECO:0000255""		+	+								3.78473	0.0100205	1.76225	0.810327		5.75781	0.0405944	0.960189	0.462097	3.57348	0.334709	-0.802064	-0.378516	2.86692	0.210772	1.13544	0.511118	8.51539	8.41257	8.96359	7.7649	7.91476	7.07413	7.85574	7.88666	6.69794	7.09027	7.21647	7.05458	6.3379	6.38526	7.3559	7.97015
A6NFI3	ZNF316	Zinc finger protein 316		SUBCELLULAR LOCATION: Nucleus {ECO:0000250}.				+	+								3.56703	0.0238567	1.48872	0.687966		1.49038	0.0405887	1.12469	0.46189	0.305821	0.530173	-0.364035	-0.145312	0.572854	0.605962	0.603528	0.241325	7.72991	7.70416	7.35988	8.71337	7.20921	6.98058	7.12062	7.42003	6.29027	7.26286	7.50044	6.97408	6.70404	6.5021	6.68511	6.96897
Q13867	BLMH	Bleomycin hydrolase		SUBCELLULAR LOCATION: Cytoplasm {ECO:0000269|PubMed:31875550}. Cytoplasmic granule {ECO:0000269|PubMed:31875550}. Note=Co-localizes with NUDT12 in the cytoplasmic granules. {ECO:0000269|PubMed:31875550}.					+								2.40889	0.0558656	1.24008	0.552352		3.2001	0.0411416	1.00504	0.459881	0.794604	0.604631	-0.235038	-0.109334	0.140524	0.947057	-0.0584319	-0.0270685	9.45062	9.05448	9.34581	9.4221	9.11354	9.23801	8.9888	9.07039	9.35836	8.75338	9.26777	9.26385	9.09949	8.86305	9.35856	9.19524
B7Z6D5;Q96GQ7	DDX27	RNA helicase;Probable ATP-dependent RNA helicase DDX27		SUBCELLULAR LOCATION: Nucleus, nucleolus {ECO:0000269|PubMed:25825154}. Chromosome {ECO:0000269|PubMed:20813266}. Note=Associates with 60S and 90S pre-ribosomal particles (PubMed:25825154). {ECO:0000269|PubMed:25825154}.				+	+								2.90706	0.012066	1.78041	0.783758		2.99452	0.0412009	1.0111	0.459389	2.08604	0.347982	-0.769307	-0.347961	0.533825	0.803784	0.191178	0.0881824	7.75928	7.07606	7.51601	6.57452	6.72434	6.97351	6.56696	7.22029	7.10005	6.88425	7.44045	6.41592	6.46799	6.57663	6.42528	6.93492
P11021	HSPA5	Endoplasmic reticulum chaperone BiP		SUBCELLULAR LOCATION: Endoplasmic reticulum lumen {ECO:0000269|PubMed:21080038, ECO:0000269|PubMed:21289099, ECO:0000269|PubMed:23990668, ECO:0000269|PubMed:29497057}. Melanosome {ECO:0000269|PubMed:12643545}. Cytoplasm {ECO:0000250|UniProtKB:P20029}. Cell surface {ECO:0000269|PubMed:15098107, ECO:0000269|PubMed:20484814, ECO:0000269|PubMed:24355926, ECO:0000269|PubMed:27159390, ECO:0000269|PubMe…		SIGNAL 1..18;/evidence=""ECO:0000269|PubMed:2294010, ECO:0000269|PubMed:9150948""			+					x			3.06025	0.302508	0.509484	0.245894		2.70124	0.0413178	1.0201	0.458173	1.00148	0.432012	0.510615	0.225022	1.02381	0.622862	0.512479	0.226232	13.4559	13.5262	13.263	13.7708	13.7846	12.7161	13.7328	13.3526	12.8219	13.0976	12.8173	13.297	13.4509	13.448	13.3406	14.707
Q9H944	MED20	Mediator of RNA polymerase II transcription subunit 20		SUBCELLULAR LOCATION: Nucleus {ECO:0000305}.				+	+								4.36107	0.0287068	1.36289	0.648144		4.92837	0.0414023	0.96132	0.457668	2.05091	0.465488	-0.401569	-0.190141	1.67421	0.726164	0.307867	0.146318	10.1385	10.3215	10.4003	10.058	9.86265	9.80839	9.59199	9.84224	8.98742	9.47688	9.69456	9.43318	9.51868	9.54694	9.66634	9.97699
Q96JB3;Q96JB3-2	HIC2	Hypermethylated in cancer 2 protein;Isoform 2 of Hypermethylated in cancer 2 protein		SUBCELLULAR LOCATION: Nucleus.					+								2.51444	0.0833052	1.0731	0.487661		5.78936	0.0414388	0.949999	0.457535	0.333366	0.774038	-0.1231	-0.0570172	0.204268	0.946921	0.0560939	0.0265888	7.34333	6.57754	6.97031	6.96173	6.76745	6.63642	6.77752	6.71756	6.15466	7.55569	7.76095	6.87082	7.05061	6.67991	6.62308	6.71887
P35625	TIMP3	Metalloproteinase inhibitor 3		SUBCELLULAR LOCATION: Secreted, extracellular space, extracellular matrix.		SIGNAL 1..23;/evidence=""ECO:0000269|PubMed:7795886""			+								3.81798	0.0629262	1.12618	0.533757		3.7865	0.0417317	0.979679	0.456158	0.422481	0.731732	-0.146498	-0.0679592	1.42203	0.661026	0.436998	0.201284	7.02485	6.87346	6.91903	7.09517	6.74201	6.01914	6.56077	6.44037	5.58529	5.90457	5.82798	6.08414	6.13519	6.53481	6.39685	7.07312
E5RJI7;Q9BYD1	MRPL13	39S ribosomal protein L13, mitochondrial (Fragment);39S ribosomal protein L13, mitochondrial		SUBCELLULAR LOCATION: Mitochondrion {ECO:0000269|PubMed:25278503, ECO:0000269|PubMed:25838379, ECO:0000269|PubMed:28892042}.					+								0.166398	0.572887	-0.329754	-0.119559		0.937173	0.0417843	1.22976	0.456016	0.829884	0.282458	1.55952	0.527035	0.621711	0.312828	1.30298	0.432561	3.60561	6.50652	5.27936	8.24004	8.2124	5.50475	6.74194	5.31046	5.23708	3.74445	6.67566	3.45281	5.7777	6.847	3.53642	3.42489
P02533	KRT14	Keratin, type I cytoskeletal 14		SUBCELLULAR LOCATION: Cytoplasm {ECO:0000269|PubMed:11724817, ECO:0000269|PubMed:31995743, ECO:0000269|PubMed:32179842}. Nucleus {ECO:0000269|PubMed:11724817}. Note=Expressed in both as a filamentous pattern. {ECO:0000269|PubMed:11724817}.					+								2.04443	0.085	1.09597	0.483881		1.42791	0.041749	1.11615	0.456005	0.0142255	0.969438	0.0201826	0.00813132	0.144583	0.830978	0.186202	0.0746911	11.0072	10.9799	10.922	10.7974	10.4105	10.094	10.74	10.048	10.0474	9.92492	10.773	10.4166	10.4867	10.991	10.9332	10.6789
Q5UIP0	RIF1	Telomere-associated protein RIF1		SUBCELLULAR LOCATION: Nucleus {ECO:0000269|PubMed:15583028}. Chromosome {ECO:0000250|UniProtKB:Q6PR54}. Chromosome, telomere {ECO:0000269|PubMed:15342490, ECO:0000269|PubMed:15583028}. Cytoplasm, cytoskeleton, spindle {ECO:0000269|PubMed:15583028}. Note=Following interaction with TP53BP1, recruited to sites of DNA damage, such as DSBs (By similarity). Exhibits ATM- and TP53BP1-dependent localizat…				+	+								5.98552	0.0238447	1.40873	0.687251		5.60036	0.0421667	0.946098	0.454747	2.76299	0.434082	-0.462629	-0.220915	1.27067	0.701625	0.351445	0.163336	12.6259	12.7259	12.7666	12.0143	12.3964	11.9713	12.1134	12.3306	10.9554	11.7389	12.0101	11.6836	11.8122	11.6166	12.2473	12.0534
A0A286YEY1;P01876	IGHA1	Immunoglobulin heavy constant alpha 1 (Fragment);Immunoglobulin heavy constant alpha 1	TRANSMEM 365..383;/note=""Helical"";/evidence=""ECO:0000255""	SUBCELLULAR LOCATION: [Isoform 1]: Secreted {ECO:0000303|PubMed:20176268, ECO:0000303|PubMed:22158414}.;SUBCELLULAR LOCATION: [Isoform 2]: Cell membrane {ECO:0000303|PubMed:20176268, ECO:0000303|PubMed:22158414};Single-pass type I membrane protein {ECO:0000255}.	CARBOHYD 105;/note=""O-linked (GalNAc...) serine"";/evidence=""ECO:0000269|PubMed:4373463"";CARBOHYD 106;/note=""O-linked (GalNAc...) threonine"";/evidence=""ECO:0000269|PubMed:20823119, ECO:0000269|PubMed:31959827"";CARBOHYD 109;/note=""O-linked (GalNAc...) threonine"";/evidence=""ECO:0000269|PubMed:20823119, ECO:0000269|PubMed:31959827"";CARBOHYD 111;/note=""O-linked (GalNAc...) serine"";/evide…			+	+						x		1.6487	0.0286209	1.61941	0.648594		1.61903	0.0422893	1.0865	0.454359	1.18736	0.421278	-0.532915	-0.23752	0.93357	0.659957	0.455511	0.202051	8.07277	8.09472	8.01185	8.08388	7.62331	7.16034	7.34284	7.86254	7.32837	7.64988	7.54645	7.36548	6.89109	7.03894	7.28402	7.56942
Q9H079	KATNBL1	KATNB1-like protein 1		SUBCELLULAR LOCATION: Nucleus {ECO:0000269|PubMed:26929214}. Cytoplasm, cytoskeleton, spindle pole {ECO:0000269|PubMed:26929214}. Note=Localizes to the spindle poles only during mitosis. Sequestered to the nucleus during interphase. {ECO:0000269|PubMed:26929214}.				+	+								2.97636	0.00628777	2.09966	0.909208		2.27629	0.0422264	1.03217	0.454268	2.36295	0.294554	-1.06749	-0.472824	0.514802	0.763934	-0.278241	-0.123565	13.2843	13.8277	13.4001	12.7997	12.2958	12.1257	12.1725	12.0586	11.4939	13.2367	13.2333	12.8387	12.9602	12.7171	12.4671	12.9276
Q8WUF8	FAM172A	Cotranscriptional regulator FAM172A		SUBCELLULAR LOCATION: Nucleus {ECO:0000250|UniProtKB:Q3TNH5}. Cytoplasm {ECO:0000250|UniProtKB:Q3TNH5}. Endoplasmic reticulum {ECO:0000250|UniProtKB:Q3TNH5}.		SIGNAL 1..18;/evidence=""ECO:0000255""			+								2.40978	0.204007	0.688721	0.322428		4.49593	0.0426087	0.9581	0.45307	1.19129	0.567869	0.269378	0.126896	1.8864	0.700504	0.355815	0.168826	7.27626	7.0159	6.95329	7.44285	7.48437	7.32351	7.23033	7.55336	7.10461	7.00381	6.64088	6.79636	6.94464	6.9676	7.0739	7.11465
C9J6C5;Q9BYG3	NIFK	MKI67 FHA domain-interacting nucleolar phosphoprotein (Fragment);MKI67 FHA domain-interacting nucleolar phosphoprotein		SUBCELLULAR LOCATION: Nucleus, nucleolus. Chromosome. Note=Localizes to mitotic chromosomes in conjunction with MKI67.				+	+								2.07102	0.0462118	1.35767	0.584377		3.17704	0.042595	0.989076	0.452874	0.647813	0.501398	-0.36859	-0.161876	0.388589	0.795335	-0.217398	-0.096733	5.68379	6.09499	6.81842	5.96633	5.91906	4.98664	5.39172	5.98617	5.90131	5.25812	6.29438	5.96315	6.54138	5.60438	5.99787	6.05649
Q13835;Q13835-2	PKP1	Plakophilin-1;Isoform 1 of Plakophilin-1		SUBCELLULAR LOCATION: [Isoform 1]: Cell junction, desmosome {ECO:0000269|PubMed:9369526}.;SUBCELLULAR LOCATION: [Isoform 2]: Nucleus {ECO:0000269|PubMed:9369526}.;SUBCELLULAR LOCATION: Nucleus {ECO:0000269|PubMed:11790773}.				+	+								1.79577	0.03605	1.48943	0.616248		2.08366	0.0428235	1.03988	0.452455	0.98607	0.456479	-0.449549	-0.200687	0.421746	0.805353	0.193093	0.0875513	7.07459	7.77305	7.69807	7.46283	7.03678	6.67065	6.7815	6.68591	6.58487	6.63502	7.1046	6.80183	6.82297	7.0908	6.70401	7.16419
Q8IYD9;Q8IYD9-2	LAS2	Lung adenoma susceptibility protein 2;Isoform 2 of Lung adenoma susceptibility protein 2		SUBCELLULAR LOCATION: Secreted {ECO:0000305}.		SIGNAL 1..31;/evidence=""ECO:0000255""			+								3.51104	0.0751269	1.06564	0.50252		5.86777	0.0430247	0.937121	0.451941	0.647606	0.757671	-0.128518	-0.0612981	3.23173	0.408142	0.759077	0.356678	6.37542	6.61614	6.23098	6.34942	6.32538	5.59058	6.30873	6.23902	5.3298	5.94383	5.32258	5.76007	5.77858	5.19727	5.5839	5.89523
H3BPH4;H3BV55;O15305	PMM2	Phosphomannomutase (Fragment);Phosphomannomutase;Phosphomannomutase 2		SUBCELLULAR LOCATION: Cytoplasm.					+								0.842651	0.140613	1.0351	0.398523		1.8305	0.0434607	1.05396	0.450311	0.017437	0.970021	0.0188638	0.00796313	1.06764	0.308344	1.1143	0.435775	5.8997	6.59646	4.94854	6.07146	6.12976	5.94222	6.09124	5.71501	8.03652	6.70562	6.09769	5.3264	4.89301	6.00431	3.26106	5.70866
F5GWI9;F5GXZ7;F5GZ97;Q9Y3C0	WASHC3	Coiled-coil domain-containing protein 53;Coiled-coil domain-containing protein 53;Coiled-coil domain-containing protein 53;WASH complex subunit 3		SUBCELLULAR LOCATION: Early endosome {ECO:0000305}.				+	+								1.91189	0.0284882	1.56882	0.651062		2.56326	0.0436779	1.00544	0.449739	1.13173	0.414503	-0.563376	-0.248377	0.0271257	0.990416	-0.0118775	-0.00552221	7.55078	7.21263	6.40752	6.59797	6.77376	6.64229	6.68802	6.38073	6.26985	6.54085	6.64974	6.94074	6.49073	6.53398	6.49174	7.31372
Q86UE4	MTDH	Protein LYRIC	TRANSMEM 49..69;/note=""Helical"";/evidence=""ECO:0000255""	SUBCELLULAR LOCATION: Endoplasmic reticulum membrane;Single-pass membrane protein. Nucleus membrane {ECO:0000250};Single-pass membrane protein {ECO:0000250}. Cell junction, tight junction {ECO:0000250}. Nucleus, nucleolus {ECO:0000250}. Cytoplasm, perinuclear region. Note=In epithelial cells, recruited to tight junctions (TJ) during the maturation of the TJ complexes. A nucleolar staining may be …				+	+						x		3.11175	0.0265693	1.45739	0.662252		3.88668	0.0436053	0.962324	0.449621	4.08533	0.421552	-0.495062	-0.240218	5.87129	0.313995	-0.879048	-0.42709	6.03075	6.11937	6.16668	5.48151	5.74976	5.23159	5.54418	5.65365	6.81843	6.56946	7.21378	6.73028	6.49626	6.53636	6.43614	5.91903
P62906	RPL10A	60S ribosomal protein L10a		SUBCELLULAR LOCATION: Cytoplasm {ECO:0000269|PubMed:23636399}.					+								4.03318	0.0610197	1.12914	0.537829		7.14845	0.04383	0.918998	0.44844	1.39333	0.624402	-0.210138	-0.100847	0.862774	0.897585	-0.10216	-0.0495711	10.3803	10.6508	10.2981	10.1324	10.202	10.1372	10.3579	10.2156	10.6553	10.6635	10.6254	10.5151	10.3298	10.2334	10.442	10.5055
O94915	FRYL	Protein furry homolog-like						+	+								4.20502	0.0121119	1.66625	0.780357		6.27786	0.0442906	0.923419	0.447369	3.8493	0.346743	-0.742833	-0.353811	2.39714	0.675115	0.397424	0.189747	9.22806	9.11886	9.56518	8.5172	8.64545	8.6291	8.55831	8.66461	7.7736	8.25436	8.75837	8.15578	8.13697	7.96091	8.39345	8.75923
Q14331	FRG1	Protein FRG1		SUBCELLULAR LOCATION: Nucleus, Cajal body {ECO:0000269|PubMed:15060122, ECO:0000269|PubMed:17103222, ECO:0000269|PubMed:21699900}. Nucleus, nucleolus {ECO:0000269|PubMed:15060122, ECO:0000269|PubMed:20970242, ECO:0000269|PubMed:21699900}. Cytoplasm {ECO:0000269|PubMed:20970242, ECO:0000269|PubMed:21699900}. Cytoplasm, myofibril, sarcomere, Z line {ECO:0000269|PubMed:20970242}. Note=Localization c…					+								2.38628	0.0642482	1.18649	0.53031		2.92033	0.0444909	0.983011	0.446657	0.437246	0.656037	-0.203479	-0.0920617	0.151587	0.927171	0.0786745	0.0357657	8.00115	8.46619	8.52246	7.92939	7.77405	7.63773	8.14801	8.66379	7.41257	7.56239	8.18803	8.23517	7.90131	7.93245	8.30958	8.16874
C9JF17;P05090	APOD	Apolipoprotein D (Fragment);Apolipoprotein D		SUBCELLULAR LOCATION: Secreted.	CARBOHYD 65;/note=""N-linked (GlcNAc...) (complex) asparagine"";/evidence=""ECO:0000269|PubMed:19159218, ECO:0000269|PubMed:22171320, ECO:0000269|PubMed:7613477, ECO:0000269|PubMed:7918467"";CARBOHYD 98;/note=""N-linked (GlcNAc...) (complex) asparagine"";/evidence=""ECO:0000269|PubMed:14760718, ECO:0000269|PubMed:16335952, ECO:0000269|PubMed:19139490, ECO:0000269|PubMed:19159218, ECO:0000269|PubM…	SIGNAL 1..20;/evidence=""ECO:0000269|PubMed:7918467""		+	+								2.64585	0.0201935	1.62675	0.712321		2.85795	0.0445221	0.984876	0.446463	1.13991	0.396436	-0.641871	-0.278619	0.31043	0.804472	0.199963	0.0879324	8.02292	7.21918	8.24641	7.86856	7.36758	7.35378	7.0842	6.86378	7.78624	6.86094	7.56072	7.24534	7.3924	6.5643	7.0063	7.24597
H0YN65;Q8NCH0	CHST14	Carbohydrate sulfotransferase;Carbohydrate sulfotransferase 14	TRANSMEM 40..60;/note=""Helical;Signal-anchor for type II membrane protein"";/evidence=""ECO:0000255""	SUBCELLULAR LOCATION: Golgi apparatus membrane {ECO:0000250};Single-pass type II membrane protein {ECO:0000250}.	CARBOHYD 110;/note=""N-linked (GlcNAc...) asparagine"";/evidence=""ECO:0000255"";CARBOHYD 368;/note=""N-linked (GlcNAc...) asparagine"";/evidence=""ECO:0000255""				+						x		1.71121	0.0586216	1.2982	0.544809		2.96311	0.0461347	0.970284	0.442023	0.698182	0.528512	-0.327919	-0.146919	3.2282	0.315015	0.919123	0.426423	6.14106	7.016	7.19906	6.42441	6.55881	5.34594	6.33114	6.24073	5.68021	6.02791	5.77006	5.25106	5.42636	5.27376	5.91487	6.96599
P54727	RAD23B	UV excision repair protein RAD23 homolog B		SUBCELLULAR LOCATION: Nucleus. Cytoplasm. Note=The intracellular distribution is cell cycle dependent. Localized to the nucleus and the cytoplasm during G1 phase. Nuclear levels decrease during S-phase;upon entering mitosis, relocalizes in the cytoplasm without association with chromatin.					+								0.348137	0.114028	-1.84185	-0.434263		0.498489	0.0462992	1.50513	0.441219	0.684007	0.261926	3.34698	0.759434	0.13581	0.706672	0.589984	0.161567	11.7913	11.7501	3.74234	17.994	10.5798	11.425	11.3826	11.2417	12.6776	4.07173	10.9974	3.57753	11.7298	11.8291	11.9958	12.8007
P00403	MT-CO2	Cytochrome c oxidase subunit 2	TRANSMEM 15..45;/note=""Helical;Name=I"";/evidence=""ECO:0000250|UniProtKB:P68530"";TRANSMEM 60..87;/note=""Helical;Name=II"";/evidence=""ECO:0000250|UniProtKB:P68530""	SUBCELLULAR LOCATION: Mitochondrion inner membrane {ECO:0000269|PubMed:30030519};Multi-pass membrane protein {ECO:0000269|PubMed:30030519}.				+	+							x	3.70899	0.0219175	1.51232	0.701603	n.a. (mitochondria)	3.08639	0.046529	0.962993	0.44071	1.51049	0.415166	-0.549325	-0.249258	1.08779	0.670774	-0.425518	-0.192592	10.2972	10.6032	10.2822	9.88795	9.80708	9.56137	9.56804	9.4192	9.48883	10.7859	10.982	10.5032	10.4201	10.3748	10.0162	10.4697
O15527;O15527-2;O15527-3;O15527-4;O15527-7;O15527-8	OGG1	N-glycosylase/DNA lyase;Isoform 1B of N-glycosylase/DNA lyase;Isoform 1C of N-glycosylase/DNA lyase;Isoform 2A of N-glycosylase/DNA lyase;Isoform 2D of N-glycosylase/DNA lyase;Isoform 2E of N-glycosylase/DNA lyase		SUBCELLULAR LOCATION: Nucleus, nucleoplasm {ECO:0000269|PubMed:17148573}. Nucleus speckle {ECO:0000269|PubMed:17148573}. Nucleus matrix {ECO:0000269|PubMed:17148573}. Note=Together with APEX1 is recruited to nuclear speckles in UVA-irradiated cells.;SUBCELLULAR LOCATION: [Isoform 1A]: Nucleus.;SUBCELLULAR LOCATION: [Isoform 2A]: Mitochondrion.					+								0.459467	0.388304	0.486478	0.197033		3.4179	0.0467738	0.951223	0.439861	0.647339	0.456883	0.464745	0.197809	0.772305	0.789204	-0.222954	-0.103924	6.47556	6.29466	4.87138	6.66058	6.41655	6.1555	6.33085	6.2331	6.31815	6.51881	5.17566	6.47443	6.85981	6.3872	6.45768	5.91139
Q96A33;Q96A33-2	CCDC47	PAT complex subunit CCDC47;Isoform 2 of PAT complex subunit CCDC47	TRANSMEM 136..155;/note=""Helical"";/evidence=""ECO:0000255""	SUBCELLULAR LOCATION: Endoplasmic reticulum membrane {ECO:0000269|PubMed:25009997, ECO:0000269|PubMed:30401460, ECO:0000269|PubMed:32814900};Single-pass type I membrane protein {ECO:0000255}. Rough endoplasmic reticulum membrane {ECO:0000250|UniProtKB:Q9D024};Single-pass type I membrane protein {ECO:0000255}.	CARBOHYD 178;/note=""N-linked (GlcNAc...) asparagine"";/evidence=""ECO:0000255""	SIGNAL 1..20;/evidence=""ECO:0000255""			+					x	x		0.388203	0.369988	0.537305	0.206927		1.45226	0.0474888	1.05986	0.438133	1.07688	0.424668	0.522556	0.231285	2.082	0.368528	-0.862097	-0.385417	6.37803	5.60089	5.87606	5.78685	6.44706	6.52953	6.71208	6.58705	7.99375	7.44862	8.11845	7.12761	7.50228	7.49045	7.01622	6.6199
Q13503	MED21	Mediator of RNA polymerase II transcription subunit 21		SUBCELLULAR LOCATION: Nucleus {ECO:0000305}.				+	+								3.88283	0.0399078	1.28673	0.606453		3.61315	0.0477046	0.940221	0.437261	1.26645	0.502663	-0.346512	-0.161171	0.662378	0.75951	0.274851	0.124769	8.09157	8.16954	8.17266	7.74501	7.83331	7.73622	7.5224	8.2342	6.83292	7.65891	7.77565	7.19832	7.76694	7.10434	7.6984	8.32837
P01833	PIGR	Polymeric immunoglobulin receptor	TRANSMEM 639..661;/note=""Helical"";/evidence=""ECO:0000255""	SUBCELLULAR LOCATION: [Polymeric immunoglobulin receptor]: Cell membrane {ECO:0000269|PubMed:9379029};Single-pass type I membrane protein {ECO:0000255}.;SUBCELLULAR LOCATION: [Secretory component]: Secreted {ECO:0000269|PubMed:16543244, ECO:0000269|PubMed:19079336, ECO:0000269|PubMed:8292260}.	CARBOHYD 83;/note=""N-linked (GlcNAc...) asparagine"";/evidence=""ECO:0000269|PubMed:15084671, ECO:0000269|PubMed:16740002, ECO:0000269|PubMed:18780401, ECO:0000269|PubMed:6526384"";CARBOHYD 90;/note=""N-linked (GlcNAc...) asparagine"";/evidence=""ECO:0000269|PubMed:15084671, ECO:0000269|PubMed:16335952, ECO:0000269|PubMed:16740002, ECO:0000269|PubMed:18780401, ECO:0000269|PubMed:6526384"";CARBOH…	SIGNAL 1..18;/evidence=""ECO:0000269|PubMed:1859628, ECO:0000269|PubMed:6526384""		+	+						x		1.06337	0.0467338	1.59648	0.580625		0.994471	0.0477748	1.14396	0.436971	0.367741	0.476529	-0.452514	-0.178234	0.347608	0.674089	0.496801	0.189634	5.21901	6.42325	6.0948	5.93209	6.10518	5.58889	5.78008	6.05401	4.86506	6.7007	5.02551	4.97079	4.20752	6.12539	4.55621	5.99062
Q16706	MAN2A1	Alpha-mannosidase 2	TRANSMEM 6..26;/note=""Helical;Signal-anchor for type II membrane protein"";/evidence=""ECO:0000255""	SUBCELLULAR LOCATION: Golgi apparatus membrane {ECO:0000250|UniProtKB:P28494};Single-pass type II membrane protein {ECO:0000250|UniProtKB:P28494}.	CARBOHYD 78;/note=""N-linked (GlcNAc...) asparagine"";/evidence=""ECO:0000269|PubMed:16335952"";CARBOHYD 93;/note=""N-linked (GlcNAc...) asparagine"";/evidence=""ECO:0000255"";CARBOHYD 1125;/note=""N-linked (GlcNAc...) asparagine"";/evidence=""ECO:0000269|PubMed:16335952""			+	+						x		2.11289	0.0353139	1.45229	0.621247		2.14648	0.0477948	0.99449	0.436676	0.802959	0.456069	-0.457795	-0.199983	1.84935	0.237817	1.14167	0.485448	6.50866	6.03192	5.69366	6.17538	5.71886	4.35191	5.0002	5.32151	4.41081	4.25567	4.64041	4.53592	5.24766	4.16449	4.0237	5.62188
Q7Z7A3	CTU1	Cytoplasmic tRNA 2-thiolation protein 1		SUBCELLULAR LOCATION: Cytoplasm.				+	+								2.1868	0.0383744	1.41357	0.610517		3.03203	0.0477524	0.955057	0.43665	0.857534	0.454802	-0.458511	-0.201584	0.565131	0.778255	-0.255239	-0.115275	8.27369	7.24765	7.39142	7.59165	7.05702	6.96235	7.45186	7.13312	7.53825	8.21649	8.05882	7.42373	7.6973	7.52698	7.07867	7.05375
P11166	SLC2A1	Solute carrier family 2, facilitated glucose transporter member 1	TRANSMEM 12..33;/note=""Helical;Name=1"";TRANSMEM 67..87;/note=""Helical;Name=2"";TRANSMEM 91..112;/note=""Helical;Name=3"";TRANSMEM 121..144;/note=""Helical;Name=4"";TRANSMEM 156..176;/note=""Helical;Name=5"";TRANSMEM 186..206;/note=""Helical;Name=6"";TRANSMEM 272..293;/note=""Helical;Name=7"";TRANSMEM 307..328;/note=""Helical;Name=8"";TRANSMEM 335..355;/note=""Helical;Name=9"";TRANSMEM 366..388…	SUBCELLULAR LOCATION: Cell membrane {ECO:0000269|PubMed:18245775, ECO:0000269|PubMed:19449892, ECO:0000269|PubMed:23219802, ECO:0000269|PubMed:24847886, ECO:0000269|PubMed:25982116, ECO:0000269|PubMed:30197081};Multi-pass membrane protein {ECO:0000255}. Melanosome {ECO:0000269|PubMed:17081065}. Photoreceptor inner segment {ECO:0000250|UniProtKB:P17809}. Note=Localizes primarily at the cell surfac…	CARBOHYD 45;/note=""N-linked (GlcNAc...) asparagine"";/evidence=""ECO:0000269|PubMed:19349973, ECO:0000269|PubMed:3839598""				+							x	2.46746	0.0870287	1.05565	0.47936	x	2.33799	0.0479653	0.98188	0.435957	0.0893754	0.870044	-0.0737711	-0.0320471	0.737924	0.59628	0.596372	0.248137	4.40394	3.98253	3.77987	3.87549	4.44738	3.66945	3.19561	4.45478	5.37563	3.9563	3.76683	4.29959	3.96711	3.68461	2.50419	5.13116
P54198	HIRA	Protein HIRA		SUBCELLULAR LOCATION: Nucleus. Nucleus, PML body. Note=Primarily, though not exclusively, localized to the nucleus. Localizes to PML bodies immediately prior to onset of senescence.				+	+								3.22961	0.0038995	2.3006	1.00079		4.1284	0.0479461	0.925843	0.435754	2.95817	0.255175	-1.37475	-0.608705	1.35581	0.673265	0.415346	0.191448	9.12288	9.54584	10.2921	8.16148	8.61907	8.08925	8.14378	8.4681	7.0579	8.11951	8.56012	7.79681	7.71328	7.67987	8.19742	8.42179
Q5VWG9	TAF3	Transcription initiation factor TFIID subunit 3		SUBCELLULAR LOCATION: Nucleus {ECO:0000269|PubMed:11438666}.					+								0.636204	0.187375	0.899129	0.338051		3.89573	0.0482841	0.928232	0.434784	0.0186414	0.956115	0.0291026	0.0114892	0.800561	0.719746	0.329563	0.149213	5.08799	7.25227	7.58654	6.98603	6.75836	6.39809	6.23699	6.6595	5.95747	6.57322	7.44217	6.9255	6.73212	6.35019	5.94311	6.93562
O60888;O60888-2;O60888-3	CUTA	Protein CutA;Isoform A of Protein CutA;Isoform C of Protein CutA				SIGNAL 1..32;/evidence=""ECO:0000255""			+								1.19021	0.360483	0.466319	0.212217		3.11978	0.048349	0.947077	0.434469	1.35976	0.436772	0.480758	0.218955	2.09613	0.45033	0.727173	0.330774	7.82994	8.19337	8.30777	8.36143	8.50814	8.03609	8.3183	8.45814	9.52541	7.74531	8.21956	7.98442	7.7537	8.16522	7.67291	9.13673
Q9Y6J0	CABIN1	Calcineurin-binding protein cabin-1		SUBCELLULAR LOCATION: Nucleus {ECO:0000269|PubMed:9655484}.				+	+								4.02913	0.00375385	2.20164	1.00336		4.67338	0.0491439	0.909318	0.432409	3.74674	0.265667	-1.29232	-0.59287	1.48658	0.63886	0.476649	0.218706	7.0207	7.3901	7.77727	6.16154	6.42219	6.16761	5.87993	6.0986	5.5702	6.25791	6.33671	5.63877	5.33984	5.48721	6.05412	5.84898
A0A0A0MTQ1;Q96GE4;Q96GE4-2	CEP95	Centrosomal protein of 95 kDa;Centrosomal protein of 95 kDa;Isoform 2 of Centrosomal protein of 95 kDa		SUBCELLULAR LOCATION: Cytoplasm, cytoskeleton, microtubule organizing center, centrosome {ECO:0000269|PubMed:14654843, ECO:0000269|PubMed:21399614}. Cytoplasm, cytoskeleton, spindle pole {ECO:0000269|PubMed:21399614}.				+	+								3.34527	0.0455543	1.26251	0.585881		3.39043	0.0491467	0.934304	0.432309	1.20746	0.520746	-0.328208	-0.152801	0.751243	0.742599	0.299236	0.136047	6.0942	6.07826	5.98771	5.65467	5.69394	5.69231	5.74674	5.77404	4.47352	5.8288	5.19998	5.74653	5.07877	5.40386	5.79521	5.72984
P60866	RPS20	40S ribosomal protein S20		SUBCELLULAR LOCATION: Cytoplasm {ECO:0000269|PubMed:23636399}.				+	+								2.90485	0.0455777	1.2855	0.585292		3.09765	0.049393	0.941093	0.431665	0.846365	0.513089	-0.344407	-0.155951	0.227729	0.870364	0.130768	0.0585649	11.7221	11.7319	12.2134	11.3618	11.5773	12.0309	11.0387	11.6596	11.367	12.0478	12.5281	11.7888	11.4739	11.7735	10.9946	12.0247
P51572;P51572-2	BCAP31	B-cell receptor-associated protein 31;Isoform 2 of B-cell receptor-associated protein 31	TRANSMEM 7..27;/note=""Helical"";/evidence=""ECO:0000255"";TRANSMEM 44..64;/note=""Helical"";/evidence=""ECO:0000255"";TRANSMEM 103..123;/note=""Helical"";/evidence=""ECO:0000255""	SUBCELLULAR LOCATION: Endoplasmic reticulum membrane {ECO:0000269|PubMed:31206022, ECO:0000269|PubMed:9334338, ECO:0000269|PubMed:9396746};Multi-pass membrane protein {ECO:0000255}. Endoplasmic reticulum-Golgi intermediate compartment membrane {ECO:0000269|PubMed:11042173, ECO:0000269|PubMed:9396746};Multi-pass membrane protein {ECO:0000255}. Note=May shuttle between the ER and the intermediate c…					+		+					x	0.729762	0.0711638	1.53759	0.511806	!	0.867155	0.0494183	1.16671	0.431566	0.442728	0.512872	-0.370884	-0.155876	0.481852	0.72017	0.346587	0.148693	7.77791	6.92067	6.78551	6.10574	6.43208	5.75244	6.88874	6.51878	8.02834	6.85499	6.77612	6.45272	6.18912	6.58049	6.56207	7.6431
Q16822	PCK2	Phosphoenolpyruvate carboxykinase [GTP], mitochondrial		SUBCELLULAR LOCATION: Mitochondrion.				+	+								1.79323	0.0218404	1.73578	0.69804		3.51425	0.0499393	0.926857	0.430454	1.07574	0.352342	-0.808923	-0.336791	0.0362022	0.982706	0.0179928	0.00828068	7.73371	5.78377	6.59032	5.61851	6.09389	6.21832	5.74538	5.97055	6.29716	5.51421	6.3963	5.87878	5.8314	6.09102	5.70464	6.42744
SIGNIFICATNTLY DEPLETED
[truncated: 9 more columns]

## Sheet: depleted
PG.ProteinGroups	PG.Genes	PG.ProteinDescriptions	Transmembrane	Subcellular location [CC]	Glycosylation	Signal peptide	Intramembrane	described EMC client	QC Factor	single pass	multipass	-Log Student's T-test p-value EMC1 wt_EV	Student's T-test q-value EMC1 wt_EV	Student's T-test Difference EMC1 wt_EV	Student's T-test Test statistic EMC1 wt_EV	if multipass: Ncyto (x) or Nexo (!)	-Log Student's T-test p-value EMC1 BPA sel_EV	Two-sided Student's T-test q-value EMC1 BPA sel_EV	Two-sided Student's T-test Difference EMC1 BPA sel_EV	Two-sided Student's T-test Test statistic EMC1 BPA sel_EV
A0A087WTW0;A0A087WVR3;Q96T88;Q96T88-2	UHRF1	RING-type E3 ubiquitin transferase;RING-type E3 ubiquitin transferase;E3 ubiquitin-protein ligase UHRF1;Isoform 2 of E3 ubiquitin-protein ligase UHRF1															4.49347	0.0130209	-1.37196	-0.633893
A0A087WU05;A0A087WY48;Q8IY22;Q8IY22-2;Q8IY22-3	CMIP	C-Maf-inducing protein;C-Maf-inducing protein;C-Maf-inducing protein;Isoform 2 of C-Maf-inducing protein;Isoform 3 of C-Maf-inducing protein															2.17266	0.0040155	-2.10511	-0.815781
A0A087WUW6;A0A087X0G7;A0A087X1B1;Q9Y6K9;Q9Y6K9-2	IKBKG	NF-kappa-B essential modulator;NF-kappa-B essential modulator;NF-kappa-B essential modulator;NF-kappa-B essential modulator;Isoform 2 of NF-kappa-B essential modulator															3.64146	0.0355327	-1.04258	-0.481559
A0A087WV05;Q99417	;MYCBP	Uncharacterized protein;c-Myc-binding protein															4.51643	0.0114498	-1.41159	-0.651143
A0A087WV97;Q8WU79;Q8WU79-2;X6RCC3	SMAP2	Stromal membrane-associated protein 2;Stromal membrane-associated protein 2;Isoform 2 of Stromal membrane-associated protein 2;Stromal membrane-associated protein 2 (Fragment)															1.53595	0.0171318	-1.51687	-0.589829
A0A087WW88;C9J0A7;Q9UQN3;Q9UQN3-2	CHMP2B	Charged multivesicular body protein 2b;Charged multivesicular body protein 2b;Charged multivesicular body protein 2b;Isoform 2 of Charged multivesicular body protein 2b															2.67922	0.00464662	-1.93396	-0.794889
A0A087WWM0;A0A087WYS5;O43617;O43617-2	TRAPPC3	Trafficking protein particle complex subunit;Trafficking protein particle complex subunit 3;Trafficking protein particle complex subunit 3;Isoform 2 of Trafficking protein particle complex subunit 3															2.12472	0.0216641	-1.31753	-0.555667
A0A087WXF8;A0A0D9SEW3;Q9NP64;Q9NP64-2;Q9NP64-3	ZCCHC17	Nucleolar protein of 40 kDa;Nucleolar protein of 40 kDa;Nucleolar protein of 40 kDa;Isoform 2 of Nucleolar protein of 40 kDa;Isoform 3 of Nucleolar protein of 40 kDa															2.03169	0.032059	-1.16081	-0.495871
A0A087WYF8;A0A2U3TZH4;D6RAF1;Q53GG5;Q53GG5-2;Q53GG5-3	PDLIM3	PDZ and LIM domain protein 3;PDZ and LIM domain protein 3;PDZ and LIM domain protein 3;PDZ and LIM domain protein 3;Isoform 2 of PDZ and LIM domain protein 3;Isoform 3 of PDZ and LIM domain protein 3															2.76532	0.0413784	-1.01645	-0.457828
A0A087WYT3;Q15185;Q15185-4	PTGES3	Prostaglandin E synthase 3;Prostaglandin E synthase 3;Isoform 4 of Prostaglandin E synthase 3															6.13315	0.00133333	-2.23894	-1.03545
A0A087WZ13;E9PAU2;Q8IY67-2	RAVER1	Ribonucleoprotein PTB-binding 1;Ribonucleoprotein PTB-binding 1;Isoform 2 of Ribonucleoprotein PTB-binding 1															4.6036	0.0384715	-0.993395	-0.469707
A0A087WZT0;M0QZ22;Q5PRF9	SAMD4B	Protein Smaug homolog 2															3.61253	0.037521	-1.02542	-0.473873
A0A087WZT9;P11801	PSKH1	Serine/threonine-protein kinase H1															3.12951	0.0363426	-1.05298	-0.478787
A0A087X1Z3;Q9UL46	PSME2	Proteasome activator complex subunit 2															2.34927	0.0311022	-1.14687	-0.500111
A0A087X2B2;E9PMH5;Q13490;Q13490-2	BIRC2	Baculoviral IAP repeat-containing protein 2;Baculoviral IAP repeat-containing protein 2;Baculoviral IAP repeat-containing protein 2;Isoform 2 of Baculoviral IAP repeat-containing protein 2															3.01949	0.0466588	-0.964055	-0.440234
A0A087X2I5;Q9UK45	LSM7	U6 snRNA-associated Sm-like protein LSm7															1.90946	0.00959434	-1.70361	-0.673422
A0A088AWN8;E7EP87;Q9UHQ1;Q9UHQ1-2;Q9UHQ1-3;Q9UHQ1-4	NARF	Nuclear prelamin A recognition factor;Nuclear prelamin A recognition factor;Nuclear prelamin A recognition factor;Isoform 2 of Nuclear prelamin A recognition factor;Isoform 3 of Nuclear prelamin A recognition factor;Isoform 4 of Nuclear prelamin A recognition factor															1.65547	0.0183618	-1.4619	-0.580962
A0A0A0MQX8;C9JP00;Q9NR56	MBNL1	Muscleblind-like protein 1															4.3928	0.00495714	-1.73656	-0.784071
A0A0A0MRA8;A8K968;Q9Y2J2-2	EPB41L3	Band 4.1-like protein 3;Band 4.1-like protein 3;Isoform 2 of Band 4.1-like protein 3															2.70212	0.00703134	-1.7218	-0.722811
A0A0A0MRC0;Q6V1P9;Q6V1P9-5	DCHS2	Protocadherin-23;Protocadherin-23;Isoform 2 of Protocadherin-23															1.70999	0.00689337	-1.93061	-0.725043
A0A0A0MRR7;P09234	SNRPC	U1 small nuclear ribonucleoprotein C															1.94273	0.0412979	-1.0672	-0.458679
A0A0A6YYH9;Q5JTY5-2	CBWD5;CBWD3	COBW domain-containing protein 5;Isoform 2 of COBW domain-containing protein 3															1.76799	0.0103182	-1.7033	-0.663357
A0A0C4DFV9;Q01105;Q01105-2;Q01105-3;Q01105-4	SET	Protein SET;Protein SET;Isoform 2 of Protein SET;Isoform 3 of Protein SET;Isoform 4 of Protein SET															3.23416	0.0232566	-1.20612	-0.543336
A0A0C4DGB5;A0A6Q8PG72;A0A6Q8PGG5;A0A6Q8PGN6;A0A6Q8PH20;B7Z574;E7EQ12;E7ES10;E7EVY3;E9PCH5;E9PDE4;H0Y7F0;H0Y9H6;P20810;P20810-10;P20810-2;P20810-3;P20810-4;P20810-5;P20810-6;P20810-7;P20810-8;P20810-9	CAST	Calpain inhibitor;Calpain inhibitor;Calpain inhibitor;Calpain inhibitor;Calpain inhibitor;Calpain inhibitor;Calpain inhibitor;Calpain inhibitor (Fragment);Calpain inhibitor;Calpain inhibitor;Calpain inhibitor;Calpain inhibitor (Fragment);Calpain inhibitor (Fragment);Calpastatin;Isoform 10 of Calpastatin;Isoform 2 of Calpastatin;Isoform 3 of Calpastatin;Isoform 4 of Calpastatin;Isoform 5 of Calpas…															1.90025	0.031105	-1.18629	-0.500432
A0A0C4DGJ7;Q8WUH1	CHURC1	Protein Churchill															1.41599	0.0209397	-1.45821	-0.563228
A0A0C4DGY8;D6RA00;Q9UHY7	ENOPH1	Enolase-phosphatase E1															3.12073	0.019015	-1.2922	-0.575511
A0A0D9SFL3;B0QYK0;C9JGE3;Q01844;Q01844-2;Q01844-3;Q01844-5;Q01844-6	EWSR1	RNA-binding protein EWS;RNA-binding protein EWS;EWS RNA-binding protein variant 6;RNA-binding protein EWS;Isoform EWS-B of RNA-binding protein EWS;Isoform 3 of RNA-binding protein EWS;Isoform 5 of RNA-binding protein EWS;Isoform 6 of RNA-binding protein EWS															3.59421	0.0210158	-1.23494	-0.561689
A0A0D9SG71;P49459	UBE2A	Ubiquitin-conjugating enzyme E2 A															2.11229	0.0050807	-1.99787	-0.778648
A0A0G2JIJ7;D2IYK5;Q9Y242	TCF19	TCF19;TCF19;Transcription factor 19															2.35729	0.0436334	-1.01581	-0.449701
A0A0G2JKR7;P28702;P28702-3	RXRB	Retinoic acid receptor RXR-beta;Retinoic acid receptor RXR-beta;Isoform 2 of Retinoic acid receptor RXR-beta															1.53973	0.00887167	-1.83569	-0.682309
A0A0U1RQE0;A0A0U1RQM2;A0A0U1RQR8;A0A0U1RQY3;A8MUV4;O15409;O15409-4;O15409-9	FOXP2	Forkhead box protein P2 (Fragment);Forkhead box protein P2;Forkhead box protein P2;Forkhead box protein P2;Forkhead box protein P2;Forkhead box protein P2;Isoform 4 of Forkhead box protein P2;Isoform 9 of Forkhead box protein P2															4.37038	0.0446058	-0.944821	-0.446153
A0A0U1RRH6	PHF14	PHD finger protein 14															3.34556	0.0285766	-1.12398	-0.511603
A0A0U1RRM1;Q8WXI9	GATAD2B	Transcriptional repressor p66-beta															3.39621	0.0320296	-1.08505	-0.496175
A0A1B0GUA3;Q96EK5	KIFBP	KIF-binding protein															1.37122	0.0241431	-1.37828	-0.535876
A0A1B0GUA8;Q9H1H9;Q9H1H9-2;Q9H1H9-3;Q9H1H9-4	KIF13A	Kinesin-like protein KIF13A;Kinesin-like protein KIF13A;Isoform 2 of Kinesin-like protein KIF13A;Isoform 3 of Kinesin-like protein KIF13A;Isoform 4 of Kinesin-like protein KIF13A															3.85211	0.0028	-2.06891	-0.897528
A0A1W2PPZ5;P23193	TCEA1	Transcription elongation factor A protein 1															3.21404	0.0412922	-1.00152	-0.458601
A0A1W2PQA8;A0A1W2PQG7;A0A1W2PRS6;A0A1W2PSA8;D1KF47;E9PKM0;P26367	PAX6	Paired box protein Pax-6 (Fragment);Paired box protein Pax-6;Paired box protein Pax-6 (Fragment);Paired box protein Pax-6 (Fragment);Paired box protein 6 isoform c;Paired box protein Pax-6 (Fragment);Paired box protein Pax-6															4.84438	0.00298507	-1.95722	-0.88563
A0A1X7SBW3;Q5TA31	RNF187	E3 ubiquitin-protein ligase RNF187															2.47169	0.0143028	-1.4606	-0.620189
A0A2Q3DQE3;H0Y6G2;Q13555;Q13555-10;Q13555-11;Q13555-2;Q13555-3;Q13555-4;Q13555-5;Q13555-6;Q13555-7;Q13555-8;Q13555-9;Q5SWX3	CAMK2G	Calcium/calmodulin-dependent protein kinase;Calcium/calmodulin-dependent protein kinase type II subunit gamma;Calcium/calmodulin-dependent protein kinase type II subunit gamma;Isoform 10 of Calcium/calmodulin-dependent protein kinase type II subunit gamma;Isoform 11 of Calcium/calmodulin-dependent protein kinase type II subunit gamma;Isoform 2 of Calcium/calmodulin-dependent protein kinase type I…															4.70969	0.0355743	-1.01797	-0.48156
A0A2R8Y4W2;A0A2R8YE63;Q12929	EPS8	Epidermal growth factor receptor kinase substrate 8															1.95022	0.0154636	-1.50003	-0.610377
A0A2R8Y661;A0A2R8YGD3;Q9Y4G8	RAPGEF2	Cyclic nucleotide ras GEF;Cyclic nucleotide ras GEF;Rap guanine nucleotide exchange factor 2															2.81466	0.0068739	-1.72419	-0.728588
A0A3B3IRS5;Q9H334-7	FOXP1	Forkhead box P1, isoform CRA_g;Isoform 7 of Forkhead box protein P1															3.11826	0.000410256	-3.00051	-1.16747
A0A3B3IST0;Q9H334	FOXP1	Forkhead box protein P1															6.76492	0.0259312	-1.08644	-0.52605
A0A3B3IU69;F8W717;G3V3N9;G3V500;O00423;O00423-3	EML1	Echinoderm microtubule-associated protein-like 1;Echinoderm microtubule-associated protein-like 1;Echinoderm microtubule-associated protein-like 1 (Fragment);Echinoderm microtubule-associated protein-like 1 (Fragment);Echinoderm microtubule-associated protein-like 1;Isoform 3 of Echinoderm microtubule-associated protein-like 1															1.87904	0.0260409	-1.25871	-0.52508
A0A494BZU6;A0A494BZW7;A0A494C0P9;A0A494C0Q2;A0A494C0W0;A0A494C1G3;A0A494C1K5;A0A494C1N1;O95453;O95453-2;O95453-3	PARN	Poly(A)-specific ribonuclease PARN (Fragment);Poly(A)-specific ribonuclease PARN;Poly(A)-specific ribonuclease PARN;Poly(A)-specific ribonuclease PARN;Poly(A)-specific ribonuclease PARN;Poly(A)-specific ribonuclease PARN (Fragment);Poly(A)-specific ribonuclease PARN;Poly(A)-specific ribonuclease PARN;Poly(A)-specific ribonuclease PARN;Isoform 2 of Poly(A)-specific ribonuclease PARN;Isoform 3 of P…															2.32831	0.010474	-1.59512	-0.66148
A0A494BZZ6;P78549;P78549-2;P78549-3	NTHL1	Endonuclease III-like protein 1 (Fragment);Endonuclease III-like protein 1;Isoform 2 of Endonuclease III-like protein 1;Isoform 3 of Endonuclease III-like protein 1															3.59792	0.0286226	-1.1144	-0.511426
A0A590UJ73;A0A590UJW4;E7EQB3;Q9BSV6	TSEN34	tRNA-intron lyase;tRNA-splicing endonuclease subunit Sen34;tRNA-splicing endonuclease subunit Sen34;tRNA-splicing endonuclease subunit Sen34															1.40356	0.028593	-1.29232	-0.511625
A0A6I8PTZ8;Q9UL18	AGO1	Protein argonaute-1															5.57363	0.0477468	-0.908823	-0.437366
A0A6Q8PF94;O15344	MID1	E3 ubiquitin-protein ligase Midline-1															5.42849	0.0477836	-0.908379	-0.436423
A0A6Q8PG17;P18848	ATF4	Cyclic AMP-dependent transcription factor ATF-4															2.61476	0.028194	-1.1638	-0.513319
A0A6Q8PHB5;A0A6Q8PHP0;P49902	NT5C2	Cytosolic purine 5'-nucleotidase															1.02547	0.0341605	-1.31156	-0.487361
A0A7I2V2R3;A0A7I2V5D8;P51991	HNRNPA3	Heterogeneous nuclear ribonucleoprotein A3															5.879	0.0154962	-1.27884	-0.608961
A0A7I2V3L2;A0A7I2V4K1;A0A7I2V554;Q2YD98	UVSSA	UV-stimulated scaffold protein A															1.34224	0.00834783	-1.9545	-0.691662
A0A7I2V440;A0A7I2V668;E9PHZ5;P07858	CTSB	Cathepsin B															2.78673	0.00215951	-2.33936	-0.934792
A0A7I2V5Q5;A0A7I2V629;Q13427;Q13427-2	PPIG	Peptidyl-prolyl cis-trans isomerase G;Peptidyl-prolyl cis-trans isomerase G;Peptidyl-prolyl cis-trans isomerase G;Isoform 2 of Peptidyl-prolyl cis-trans isomerase G															2.47968	0.0425975	-1.01884	-0.453443
A0A7I2V5R1;Q8TD19	NEK9	Serine/threonine-protein kinase Nek9															6.30214	0.0084534	-1.44757	-0.689394
A0A7I2V5S2;A0A7I2YQC0;P06748;P06748-2	NPM1	Nucleophosmin;Nucleophosmin;Nucleophosmin;Isoform 2 of Nucleophosmin															4.86825	0.0230641	-1.15761	-0.545203
A0A7I2YQ93;P00750	PLAT	T-plasminogen activator;Tissue-type plasminogen activator															2.26268	0.0223903	-1.28599	-0.549318
A0A7P0T7Z2;A0A7P0T9L9;A0A7P0TA34;Q9Y6D5	ARFGEF2	Brefeldin A-inhibited guanine nucleotide-exchange protein 2															3.15251	0.0385909	-1.02908	-0.469231
A0A7P0T841;A0A7P0T8F8;A0A7P0T914;A0A7P0TA86;A0A7P0TBE6;A0A7P0Z492;A0A7P0Z4J6;C9J7Z4;H7C2Z3;Q8NCE0;Q8NCE0-2;Q8NCE0-3;Q8NCE0-4;Q8NCE0-5	TSEN2	tRNA-splicing endonuclease subunit Sen2;tRNA-splicing endonuclease subunit Sen2;tRNA-splicing endonuclease subunit Sen2;tRNA-splicing endonuclease subunit Sen2;tRNA-splicing endonuclease subunit Sen2;tRNA-splicing endonuclease subunit Sen2;tRNA-splicing endonuclease subunit Sen2;tRNA-intron endonuclease Sen2;tRNA-splicing endonuclease subunit Sen2;tRNA-splicing endonuclease subunit Sen2;Isoform 2…															1.61095	0.0411386	-1.10361	-0.459997
A0A7P0T8J7;A0A7P0TA70;A2A2Q9;Q9Y312	AAR2	Protein AAR2 homolog;Protein AAR2 homolog;AAR2 splicing factor homolog;Protein AAR2 homolog															4.35792	0.0231243	-1.1676	-0.544073
A0A7P0T8N8;O14776;O14776-2	TCERG1	Transcription elongation regulator 1;Transcription elongation regulator 1;Isoform 2 of Transcription elongation regulator 1															5.08726	0.04152	-0.957949	-0.457185
A0MZ66;A0MZ66-3;A0MZ66-4	SHTN1	Shootin-1;Isoform 3 of Shootin-1;Isoform 4 of Shootin-1															5.2281	0.0222371	-1.16222	-0.550622
A1L0T0	ILVBL	2-hydroxyacyl-CoA lyase 2															4.97377	0.0219755	-1.17405	-0.553536
A5PLN9;A5PLN9-2;A5PLN9-4;A5PLN9-5	TRAPPC13	Trafficking protein particle complex subunit 13;Isoform 2 of Trafficking protein particle complex subunit 13;Isoform 3 of Trafficking protein particle complex subunit 13;Isoform 4 of Trafficking protein particle complex subunit 13															3.64349	0.0361304	-1.03859	-0.479878
A6NGP5;H3BMT0;H3BMV3;H3BTV5;H3BU16;Q9H910;Q9H910-2;Q9H910-3	JPT2	Jupiter microtubule-associated homolog 2;Jupiter microtubule-associated homolog 2 (Fragment);Jupiter microtubule-associated homolog 2 (Fragment);Jupiter microtubule-associated homolog 2 (Fragment);Jupiter microtubule-associated homolog 2 (Fragment);Jupiter microtubule associated homolog 2;Isoform 2 of Jupiter microtubule associated homolog 2;Isoform 3 of Jupiter microtubule associated homolog 2															4.07514	0.0257622	-1.14026	-0.528816
A6NHB5;Q14202	ZMYM3	Zinc finger MYM-type protein 3															8.13234	0.0380315	-0.961477	-0.471612
A6NHJ8;A6NMA8;A6NND8;C9JAL0;C9JZK8;F8WF64;O95825;O95825-2	CRYZL1	Quinone oxidoreductase-like protein 1;Quinone oxidoreductase-like protein 1;Quinone oxidoreductase-like protein 1;Quinone oxidoreductase-like protein 1 (Fragment);Quinone oxidoreductase-like protein 1;Quinone oxidoreductase-like protein 1;Quinone oxidoreductase-like protein 1;Isoform 2 of Quinone oxidoreductase-like protein 1															1.87309	0.00853598	-1.75623	-0.687164
B1AJY7;O75832	PSMD10	26S proteasome non-ATPase regulatory subunit 10															4.13088	0.0155182	-1.32841	-0.609706
B1AKT1;Q9H040	SPRTN	DNA-dependent metalloprotease SPRTN (Fragment);DNA-dependent metalloprotease SPRTN															1.29691	0.0386978	-1.1774	-0.468722
B1AKZ5;Q15121;Q15121-2	PEA15	Astrocytic phosphoprotein PEA-15;Astrocytic phosphoprotein PEA-15;Isoform 2 of Astrocytic phosphoprotein PEA-15															2.44009	0.00325714	-2.21852	-0.871258
B1AMS2;Q14141;Q14141-2;Q14141-4	SEPTIN6	Septin;Septin-6;Isoform I of Septin-6;Isoform V of Septin-6															2.33253	0.0160596	-1.42667	-0.602644
B4DJL6;B4DVT3;H3BRY6;Q96SY0;Q96SY0-3;Q96SY0-4	INTS14	Integrator complex subunit 14;von Willebrand factor A domain-containing protein 9;Integrator complex subunit 14;Integrator complex subunit 14;Isoform 3 of Integrator complex subunit 14;Isoform 4 of Integrator complex subunit 14															5.86765	0.019557	-1.19677	-0.571543
B4DUA7;Q9NX70	MED29	Intersex-like protein;Mediator of RNA polymerase II transcription subunit 29															3.95999	0.00941232	-1.495	-0.67563
B7ZBM3;Q8IVH2;Q8IVH2-2	FOXP4	Forkhead box protein P4;Forkhead box protein P4;Isoform 2 of Forkhead box protein P4															5.22218	0.0284746	-1.07649	-0.51194
B7ZC38;B7ZC39;Q9NR46;Q9NR46-2	SH3GLB2	Endophilin-B2;Endophilin-B2;Endophilin-B2;Isoform 2 of Endophilin-B2															1.46018	0.0226009	-1.39368	-0.546865
C9IZD3;Q68EM7;Q68EM7-2;Q68EM7-4;Q68EM7-5;Q68EM7-6	ARHGAP17	Rho GTPase-activating protein 17 (Fragment);Rho GTPase-activating protein 17;Isoform 2 of Rho GTPase-activating protein 17;Isoform 4 of Rho GTPase-activating protein 17;Isoform 5 of Rho GTPase-activating protein 17;Isoform 6 of Rho GTPase-activating protein 17															3.14428	0.00692398	-1.6877	-0.728188
C9J2P9;Q75N03;Q75N03-2	CBLL1	RING-type E3 ubiquitin transferase (Fragment);E3 ubiquitin-protein ligase Hakai;Isoform 2 of E3 ubiquitin-protein ligase Hakai															1.69611	0.0293844	-1.23102	-0.507502
C9J4I3;P51692	STAT5B	Signal transducer and activator of transcription 5B (Fragment);Signal transducer and activator of transcription 5B															2.01086	0.0161835	-1.46021	-0.600167
C9J4K0;Q9BVC5;Q9BVC5-2	C2orf49	Ashwin;Ashwin;Isoform 2 of Ashwin															1.10826	0.0435935	-1.15629	-0.449546
C9JA08;Q96D46	NMD3	60S ribosomal export protein NMD3															4.9733	0.0151146	-1.30937	-0.613301
C9JEH3;C9JG97;Q13685	AAMP	Angio-associated migratory cell protein															4.72644	0.0271968	-1.10114	-0.518779
C9JWV4;G5E9Q8;H7C0G7;Q9H9Q4;Q9H9Q4-2	NHEJ1	Non-homologous end-joining factor 1 (Fragment);HCG2043685, isoform CRA_b;Non-homologous end-joining factor 1 (Fragment);Non-homologous end-joining factor 1;Isoform 2 of Non-homologous end-joining factor 1															1.22877	0.0233684	-1.43598	-0.541286
D3YTC9;Q6NXT1	ANKRD54	Ankyrin repeat domain-containing protein 54															2.87312	0.0390265	-1.03593	-0.467606
D6RG30;Q2TB18;Q2TB18-2	ASTE1	Asteroid homolog 1 (Drosophila), isoform CRA_c;Protein asteroid homolog 1;Isoform 2 of Protein asteroid homolog 1															1.05779	0.0395965	-1.22341	-0.465403
E5RGN3;E5RIM7;O00244	ATOX1	Copper transport protein ATOX1															2.25502	0.00374468	-2.16955	-0.841796
E5RGS9;Q9NRG0	CHRAC1	Chromatin accessibility complex protein 1															1.88754	0.00225581	-2.57599	-0.916882
E5RIW3;E5RJD8;O75347	TBCA	Tubulin-specific chaperone A															1.39168	0.0174216	-1.55108	-0.588477
E7EX17;P23588	EIF4B	Eukaryotic translation initiation factor 4B															3.25513	0.0160523	-1.35415	-0.603183
E9PAK5;O75064	DENND4B	DENN domain-containing protein 4B (Fragment);DENN domain-containing protein 4B															1.92971	0.0238791	-1.28815	-0.537458
E9PGE5;Q9NUY8	TBC1D23	TBC1 domain family member 23															1.71105	0.0191111	-1.43234	-0.574905
E9PGT6;Q99627;Q99627-2	COPS8	COP9 signalosome complex subunit 8;COP9 signalosome complex subunit 8;Isoform 2 of COP9 signalosome complex subunit 8															3.01369	0.0480077	-0.952652	-0.435394
E9PKG1;Q99873;Q99873-2;Q99873-3	PRMT1	Protein arginine N-methyltransferase 1;Protein arginine N-methyltransferase 1;Isoform 2 of Protein arginine N-methyltransferase 1;Isoform 3 of Protein arginine N-methyltransferase 1															8.04045	0.0343628	-0.992856	-0.486443
E9PLM6;E9PPJ5;P21741	MDK	Midkine;Midkine (Fragment);Midkine															3.38486	0.000438356	-3.0019	-1.19174
E9PM92;E9PRZ9;O00193	C11orf58;C11orf58;SMAP	Small acidic protein;Chromosome 11 open reading frame 58 (Fragment);Small acidic protein															1.35917	0.0170864	-1.5678	-0.590399
E9PN81;Q8TDP1	RNASEH2C	Ribonuclease H2 subunit C															1.27423	0.0287113	-1.31751	-0.510404
E9PQY2;Q9NQP4	PFDN4	Prefoldin subunit 4															1.38402	0.0222709	-1.42431	-0.550669
E9PR76;E9PSH4;Q9H063	MAF1	Repressor of RNA polymerase III transcription MAF1 homolog (Fragment);Repressor of RNA polymerase III transcription MAF1;Repressor of RNA polymerase III transcription MAF1 homolog															3.12278	0.00690173	-1.68269	-0.725549
F5GXE4	ATE1	Arginyl-tRNA--protein transferase 1															7.05133	0.0139506	-1.29783	-0.626464
F5H5D3;Q9BQE3	TUBA1C	Tubulin alpha chain;Tubulin alpha-1C chain															5.59545	0.00705143	-1.54067	-0.722888
F5H6B6;F5H8A0;Q86TN4;Q86TN4-2;Q86TN4-3;Q86TN4-4	TRPT1	tRNA 2'-phosphotransferase 1;2'-phosphotransferase (Fragment);tRNA 2'-phosphotransferase 1;Isoform 2 of tRNA 2'-phosphotransferase 1;Isoform 3 of tRNA 2'-phosphotransferase 1;Isoform 4 of tRNA 2'-phosphotransferase 1															2.5094	0.016234	-1.39951	-0.599337
F8VU39;J3KPG5;Q9UIF9;Q9UIF9-2;Q9UIF9-3	BAZ2A	Bromodomain adjacent to zinc finger domain protein 2A;Bromodomain adjacent to zinc finger domain protein 2A;Bromodomain adjacent to zinc finger domain protein 2A;Isoform 1 of Bromodomain adjacent to zinc finger domain protein 2A;Isoform 3 of Bromodomain adjacent to zinc finger domain protein 2A															4.12081	0.00258286	-2.07782	-0.911111
F8VXI9;F8W822;F8WAK2;Q14161;Q14161-10;Q14161-11;Q14161-2;Q14161-3;Q14161-4;Q14161-5;Q14161-6;Q14161-7;Q14161-8;Q14161-9	GIT2	ARF GTPase-activating protein GIT2;ARF GTPase-activating protein GIT2;ARF GTPase-activating protein GIT2;ARF GTPase-activating protein GIT2;Isoform 10 of ARF GTPase-activating protein GIT2;Isoform 11 of ARF GTPase-activating protein GIT2;Isoform 2 of ARF GTPase-activating protein GIT2;Isoform 3 of ARF GTPase-activating protein GIT2;Isoform 4 of ARF GTPase-activating protein GIT2;Isoform 5 of ARF …															2.95343	0.0107467	-1.51669	-0.657696
F8W7U0;Q15811;Q15811-10;Q15811-11;Q15811-12;Q15811-2;Q15811-3;Q15811-4;Q15811-6;Q15811-7;Q15811-8;Q15811-9	ITSN1	Intersectin-1;Intersectin-1;Isoform 10 of Intersectin-1;Isoform 11 of Intersectin-1;Isoform 12 of Intersectin-1;Isoform 2 of Intersectin-1;Isoform 3 of Intersectin-1;Isoform 4 of Intersectin-1;Isoform 6 of Intersectin-1;Isoform 7 of Intersectin-1;Isoform 8 of Intersectin-1;Isoform 9 of Intersectin-1															3.45189	0.0157127	-1.35132	-0.606455
F8WBF9;Q5TH30;Q9UGV2;Q9UGV2-2	NDRG3	N-myc downstream-regulated gene 3 protein;N-myc downstream-regulated gene 3 protein;Protein NDRG3;Isoform 2 of Protein NDRG3															4.29368	0.0366989	-1.01635	-0.477212
G3V1V4;Q8WW33	GTSF1	Family with sequence similarity 112, member B, isoform CRA_b;Gametocyte-specific factor 1															3.09147	0.0233783	-1.20947	-0.541868
G3V2N2	SIX4	Homeobox protein SIX4 (Fragment)															4.09344	8.33333e-05	-3.38251	-1.37457
G5E9N2;Q12816;Q12816-2	TRO	Trophinin;Trophinin;Isoform 2 of Trophinin															2.06715	0.00226901	-2.50744	-0.920268
H0UI80;Q8IXH7;Q8IXH7-4;X6RLT1	NELFCD	Negative elongation factor C/D;Negative elongation factor C/D;Isoform NELF-D of Negative elongation factor C/D;Negative elongation factor C/D (Fragment)															1.5488	0.0154472	-1.58251	-0.610492
H0Y413;O43900	PRICKLE3	Prickle planar cell polarity protein 3															0.993299	0.0425936	-1.19972	-0.452952
H0YDR3;Q8N5M4	TTC9C	Tetratricopeptide repeat protein 9C (Fragment);Tetratricopeptide repeat protein 9C															1.56131	0.0237114	-1.34673	-0.538588
H0YF29;Q6P1X6;Q6P1X6-2	C8orf82	UPF0598 protein C8orf82 (Fragment);UPF0598 protein C8orf82;Isoform 2 of UPF0598 protein C8orf82															4.24705	0.000837209	-2.67173	-1.13871
H0YI30;O95390	GDF11	Growth/differentiation factor 11 (Fragment);Growth/differentiation factor 11															2.08433	0.00986417	-1.66171	-0.670977
H0YIA6;P31270	HOXA11	Homeobox protein Hox-A11 (Fragment);Homeobox protein Hox-A11															3.14895	0.00110092	-2.63745	-1.05683
H0YKT5;Q04726-5;Q04726-7	TLE3	Transducin-like enhancer protein 3;Isoform 5 of Transducin-like enhancer protein 3;Isoform 7 of Transducin-like enhancer protein 3															7.44086	0.0102688	-1.37304	-0.664062
H0YKU1;H0YNJ8;Q9NYL9	TMOD3	Tropomodulin-3 (Fragment);Tropomodulin-3;Tropomodulin-3															1.50225	0.0176458	-1.51711	-0.587393
H3BND0;H3BTF6;Q7L2K0	TEDC2	Tubulin epsilon and delta complex protein 2;Tubulin epsilon and delta complex protein 2 (Fragment);Tubulin epsilon and delta complex protein 2															1.28274	0.0188706	-1.54545	-0.577066
H3BPK3;H3BPQ4;Q16775;Q16775-2	HAGH	Hydroxyacylglutathione hydrolase, mitochondrial (Fragment);Hydroxyacylglutathione hydrolase, mitochondrial;Hydroxyacylglutathione hydrolase, mitochondrial;Isoform 2 of Hydroxyacylglutathione hydrolase, mitochondrial															2.8377	0.0109115	-1.5229	-0.656168
H3BSG0;Q9BSU1	PHAF1	Phagosome assembly factor 1 (Fragment);Phagosome assembly factor 1															4.57019	0.00107143	-2.39864	-1.05183
[truncated: 431 more rows]
