# Supplementary material for: The EMC acts as a chaperone for membrane proteins
Source: Nat Commun. 2025 Aug 2;16:7097. doi: 10.1038/s41467-025-62109-x (PMC12317982; doi:10.1038/s41467-025-62109-x)
Supplement: Supplementary file 4 — Supplementary Data 2 [file 41467_2025_62109_MOESM4_ESM.xlsx]

## Sheet: Sheet1
Gene name	Source(s)	Experiment type	cell type	experiemtal validation	Depletion in EMC k/o: log2	p_value (Two-sided Student's T-test)	Number of TMDs	Client or negative control?			TA client	EMC subunit	Secretory protein
ATP6V0A1	Tian et al. 2019 Cell Reports	TMT proteomics EMC6 ko vs. wt	HeLa	y	-1.25332	0.000154612	8	client
TMEM19	Tian et al. 2019 Cell Reports	TMT proteomics EMC6 ko vs. wt	HeLa		-0.856174	0.00430791	6	client
LRRC8E	Tian et al. 2019 Cell Reports	TMT proteomics EMC6 ko vs. wt	HeLa		-0.532961	0.00738716	4	client
FZD6	Tian et al. 2019 Cell Reports	TMT proteomics EMC6 ko vs. wt	HeLa	y	-0.780602	0.00903691	7	client
ZDHHC6	Tian et al. 2019 Cell Reports	TMT proteomics EMC6 ko vs. wt	HeLa		-1.02146	0.00148857	4	client
SLC9A7	Tian et al. 2019 Cell Reports	TMT proteomics EMC6 ko vs. wt	HeLa		-1.24326	0.00569473	>12	client
ATP11A	Tian et al. 2019 Cell Reports	TMT proteomics EMC6 ko vs. wt	HeLa		-1.01791	0.000234085	10	client
TCIRG1	Tian et al. 2019 Cell Reports	TMT proteomics EMC6 ko vs. wt	HeLa		-1.36911	0.000140068	8	client
ALG10	Tian et al. 2019 Cell Reports	TMT proteomics EMC6 ko vs. wt	HeLa		-0.624782	0.00102243	>12	client
DIRC2	Tian et al. 2019 Cell Reports	TMT proteomics EMC6 ko vs. wt	HeLa		-0.695387	0.00962829	>12	client
ABCC4	Tian et al. 2019 Cell Reports	TMT proteomics EMC6 ko vs. wt	HeLa		-0.638076	0.00545333	>12	client
SLC44A2	Tian et al. 2019 Cell Reports	TMT proteomics EMC6 ko vs. wt	HeLa		-1.48416	0.00199456	10	client
TMBIM6	Tian et al. 2019 Cell Reports	TMT proteomics EMC6 ko vs. wt	HeLa		-1.24934	0.000130494	6	client
CD9	Tian et al. 2019 Cell Reports	TMT proteomics EMC6 ko vs. wt	HeLa	y	-0.945498	0.00255082	4	client
TMEM199	Tian et al. 2019 Cell Reports	TMT proteomics EMC6 ko vs. wt	HeLa		-0.80322	0.00106528	2	client
ITPR1	Tian et al. 2019 Cell Reports	TMT proteomics EMC6 ko vs. wt	HeLa		-0.954605	0.00370198	6	client
PIEZO1	Tian et al. 2019 Cell Reports	TMT proteomics EMC6 ko vs. wt	HeLa		-1.2398	0.00144891	>12	client
CLCN3	Tian et al. 2019 Cell Reports	TMT proteomics EMC6 ko vs. wt	HeLa		-1.08507	0.000575314	10	client
ATP6V0C	Tian et al. 2019 Cell Reports	TMT proteomics EMC6 ko vs. wt	HeLa		-0.924956	0.000725051	4	client
SGPL1	Tian et al. 2019 Cell Reports	TMT proteomics EMC6 ko vs. wt	HeLa		-0.657237	0.00246841	1	client
ZFPL1	Tian et al. 2019 Cell Reports	TMT proteomics EMC6 ko vs. wt	HeLa	y	-0.73633	0.00284804	1	client
ADCY9	Tian et al. 2019 Cell Reports	TMT proteomics EMC6 ko vs. wt	HeLa		-0.717262	0.00232881	>12	client
SLC7A1	Tian et al. 2019 Cell Reports	TMT proteomics EMC6 ko vs. wt	HeLa		-0.69124	0.000453791	>12	client
ATP2B4	Tian et al. 2019 Cell Reports	TMT proteomics EMC6 ko vs. wt	HeLa		-0.956991	0.00705744	9	client
SLC43A3	Tian et al. 2019 Cell Reports	TMT proteomics EMC6 ko vs. wt	HeLa	y	-1.09071	3.19918e-06	>12	client
ANO6	Tian et al. 2019 Cell Reports	TMT proteomics EMC6 ko vs. wt	HeLa		-1.69887	0.00040887	8	client
ATP13A1	Tian et al. 2019 Cell Reports	TMT proteomics EMC6 ko vs. wt	HeLa		-1.01506	0.000134578	9	client
SLC6A6	Tian et al. 2019 Cell Reports	TMT proteomics EMC6 ko vs. wt	HeLa		-0.70254	0.00389026	>12	client
SLC38A1	Tian et al. 2019 Cell Reports	TMT proteomics EMC6 ko vs. wt	HeLa		-0.97194	0.00131932	11	client
GDE1	Tian et al. 2019 Cell Reports	TMT proteomics EMC6 ko vs. wt	HeLa		-0.721647	0.00306506	2	client
YIPF3	Tian et al. 2019 Cell Reports	TMT proteomics EMC6 ko vs. wt	HeLa		-0.577618	0.00282938	5	client
SLC4A2	Tian et al. 2019 Cell Reports	TMT proteomics EMC6 ko vs. wt	HeLa		-0.762433	0.00559202	10	client
BCAP29	Tian et al. 2019 Cell Reports	TMT proteomics EMC6 ko vs. wt	HeLa		-1.9798	0.00025963	3	client
CLCC1	Tian et al. 2019 Cell Reports	TMT proteomics EMC6 ko vs. wt	HeLa		-0.747309	0.00276723	3	client
FDFT1	Tian et al. 2019 Cell Reports	TMT proteomics EMC6 ko vs. wt	HeLa		-1.96676	0.00791611	1	client
BCAP31	Tian et al. 2019 Cell Reports	TMT proteomics EMC6 ko vs. wt	HeLa		-1.25917	0.000736247	3	client
FZD1	Tian et al. 2019 Cell Reports	transient transfection + WB in EMC6 k/o cells	HeLa	y				client
FZD2	Tian et al. 2019 Cell Reports	transient transfection + WB in EMC6 k/o cells	HeLa	y				client
FZD4	Tian et al. 2019 Cell Reports	transient transfection + WB in EMC6 k/o cells	HeLa	y				client
FZD7	Tian et al. 2019 Cell Reports	transient transfection + WB in EMC6 k/o cells	HeLa	y				client
SYT1	Tian et al. 2019 Cell Reports	transient transfection + WB in EMC6 k/o cells	HeLa	y			1	neg. control
ABCB7	Tian et al. 2019 Cell Reports	TMT proteomics EMC6 ko vs. wt	HeLa	y	-0.0941295	0.0131103	6	neg. control
STT3A	Tian et al. 2019 Cell Reports	TMT proteomics EMC6 ko vs. wt	HeLa	y	0.091366	0.021229	11	neg. control
ABHD12	Tian et al. 2019 Cell Reports	TMT proteomics EMC6 ko vs. wt	HeLa		-0.0998501	0.0429771	1	neg. control
CD276	Tian et al. 2019 Cell Reports	TMT proteomics EMC6 ko vs. wt	HeLa		0.0637471	0.0456768	1	neg. control
FOXRED1	Tian et al. 2019 Cell Reports	TMT proteomics EMC6 ko vs. wt	HeLa		0.0977815	0.0561596	1	neg. control
IMMT	Tian et al. 2019 Cell Reports	TMT proteomics EMC6 ko vs. wt	HeLa		-0.0767602	0.103561	1	neg. control
TMX1	Tian et al. 2019 Cell Reports	TMT proteomics EMC6 ko vs. wt	HeLa		-0.0811668	0.119243	1	neg. control
NUS1	Tian et al. 2019 Cell Reports	TMT proteomics EMC6 ko vs. wt	HeLa		0.0995835	0.129617	3	neg. control
SLC17A5	Tian et al. 2019 Cell Reports	TMT proteomics EMC6 ko vs. wt	HeLa	y	0.0912983	0.140901	12	neg. control
SEC61A1	Tian et al. 2019 Cell Reports	TMT proteomics EMC6 ko vs. wt	HeLa	y	-0.09706	0.143275	10	neg. control
WDR11	Tian et al. 2019 Cell Reports	TMT proteomics EMC6 ko vs. wt	HeLa		0.0506556	0.163142	1	neg. control
CTDNEP1	Tian et al. 2019 Cell Reports	TMT proteomics EMC6 ko vs. wt	HeLa		-0.0834301	0.166844	1	neg. control
DDOST	Tian et al. 2019 Cell Reports	TMT proteomics EMC6 ko vs. wt	HeLa		-0.071456	0.191276	1	neg. control
PIGK	Tian et al. 2019 Cell Reports	TMT proteomics EMC6 ko vs. wt	HeLa		0.0521676	0.20359	1	neg. control
SLC39A14	Tian et al. 2019 Cell Reports	TMT proteomics EMC6 ko vs. wt	HeLa		0.090226	0.220537	6	neg. control
SFT2D2	Tian et al. 2019 Cell Reports	TMT proteomics EMC6 ko vs. wt	HeLa		-0.0666702	0.221226	4	neg. control
PEX11B	Tian et al. 2019 Cell Reports	TMT proteomics EMC6 ko vs. wt	HeLa		-0.095261	0.224076	1	neg. control
DNAJB14	Tian et al. 2019 Cell Reports	TMT proteomics EMC6 ko vs. wt	HeLa		-0.087034	0.232971	1	neg. control
DNAJC16	Tian et al. 2019 Cell Reports	TMT proteomics EMC6 ko vs. wt	HeLa		0.0958947	0.233235	1	neg. control
ALG11	Tian et al. 2019 Cell Reports	TMT proteomics EMC6 ko vs. wt	HeLa		0.0951404	0.23721	2	neg. control
M6PR	Tian et al. 2019 Cell Reports	TMT proteomics EMC6 ko vs. wt	HeLa		-0.0475583	0.238122	1	neg. control
KIAA0319L	Tian et al. 2019 Cell Reports	TMT proteomics EMC6 ko vs. wt	HeLa		0.0968757	0.245812	2	neg. control
SLC33A1	Tian et al. 2019 Cell Reports	TMT proteomics EMC6 ko vs. wt	HeLa		0.0732671	0.246851	11	neg. control
MTCH2	Tian et al. 2019 Cell Reports	TMT proteomics EMC6 ko vs. wt	HeLa		-0.0949959	0.255134	3	neg. control
TMEM126A	Tian et al. 2019 Cell Reports	TMT proteomics EMC6 ko vs. wt	HeLa		-0.0987704	0.270013	4	neg. control
TMEM63B	Tian et al. 2019 Cell Reports	TMT proteomics EMC6 ko vs. wt	HeLa		-0.0825996	0.2761	10	neg. control
BNIP1	Tian et al. 2019 Cell Reports	TMT proteomics EMC6 ko vs. wt	HeLa		-0.0878334	0.276428	1	neg. control
OXA1L	Tian et al. 2019 Cell Reports	TMT proteomics EMC6 ko vs. wt	HeLa		-0.0834515	0.283293	5	neg. control
CLPTM1L	Tian et al. 2019 Cell Reports	TMT proteomics EMC6 ko vs. wt	HeLa		-0.0874777	0.290676	6	neg. control
DERL1	Tian et al. 2019 Cell Reports	TMT proteomics EMC6 ko vs. wt	HeLa		0.0482612	0.295379	4	neg. control
SEC11A	Tian et al. 2019 Cell Reports	TMT proteomics EMC6 ko vs. wt	HeLa		0.0687599	0.296619	1	neg. control
PLSCR1	Tian et al. 2019 Cell Reports	TMT proteomics EMC6 ko vs. wt	HeLa		0.0910732	0.298642	1	neg. control
CCDC47	Tian et al. 2019 Cell Reports	TMT proteomics EMC6 ko vs. wt	HeLa		0.0701151	0.302196	1	neg. control
MARCH6	Tian et al. 2019 Cell Reports	TMT proteomics EMC6 ko vs. wt	HeLa		0.0572247	0.310374	12	neg. control
TMEM209	Tian et al. 2019 Cell Reports	TMT proteomics EMC6 ko vs. wt	HeLa		0.0503421	0.312054	2	neg. control
PNPLA6	Tian et al. 2019 Cell Reports	TMT proteomics EMC6 ko vs. wt	HeLa		-0.0818056	0.314191	1	neg. control
UXS1	Tian et al. 2019 Cell Reports	TMT proteomics EMC6 ko vs. wt	HeLa		0.0869797	0.314875	1	neg. control
TXNDC15	Tian et al. 2019 Cell Reports	TMT proteomics EMC6 ko vs. wt	HeLa		0.0923774	0.316943	1	neg. control
VKORC1	Tian et al. 2019 Cell Reports	TMT proteomics EMC6 ko vs. wt	HeLa		0.0705343	0.317242	4	neg. control
SLC38A10	Tian et al. 2019 Cell Reports	TMT proteomics EMC6 ko vs. wt	HeLa		0.0972149	0.318896	10	neg. control
AXL	Tian et al. 2019 Cell Reports	TMT proteomics EMC6 ko vs. wt	HeLa		-0.0690696	0.320816	1	neg. control
RPN2	Tian et al. 2019 Cell Reports	TMT proteomics EMC6 ko vs. wt	HeLa		-0.0420577	0.324917	3	neg. control
SLC30A9	Tian et al. 2019 Cell Reports	TMT proteomics EMC6 ko vs. wt	HeLa		-0.0718393	0.328954	5	neg. control
ATL3	Tian et al. 2019 Cell Reports	TMT proteomics EMC6 ko vs. wt	HeLa		-0.0194964	0.34448	2	neg. control
RRP12	Tian et al. 2019 Cell Reports	TMT proteomics EMC6 ko vs. wt	HeLa		0.0943057	0.347635	1	neg. control
PLXND1	Tian et al. 2019 Cell Reports	TMT proteomics EMC6 ko vs. wt	HeLa		-0.0898177	0.355995	1	neg. control
CNNM4	Tian et al. 2019 Cell Reports	TMT proteomics EMC6 ko vs. wt	HeLa		0.0882064	0.360995	3	neg. control
SLC25A32	Tian et al. 2019 Cell Reports	TMT proteomics EMC6 ko vs. wt	HeLa		-0.0930125	0.362688	6	neg. control
NCLN	Tian et al. 2019 Cell Reports	TMT proteomics EMC6 ko vs. wt	HeLa		0.0709398	0.370251	1	neg. control
ZMPSTE24	Tian et al. 2019 Cell Reports	TMT proteomics EMC6 ko vs. wt	HeLa		-0.0706331	0.370561	7	neg. control
IMMP2L	Tian et al. 2019 Cell Reports	TMT proteomics EMC6 ko vs. wt	HeLa		-0.0707607	0.371587	1	neg. control
CERS2	Tian et al. 2019 Cell Reports	TMT proteomics EMC6 ko vs. wt	HeLa		0.0871864	0.37314	6	neg. control
USMG5	Tian et al. 2019 Cell Reports	TMT proteomics EMC6 ko vs. wt	HeLa		-0.0730525	0.376296	1	neg. control
MT-ND3	Tian et al. 2019 Cell Reports	TMT proteomics EMC6 ko vs. wt	HeLa		0.0849966	0.378194	3	neg. control
SPTLC2	Tian et al. 2019 Cell Reports	TMT proteomics EMC6 ko vs. wt	HeLa		-0.0668057	0.385991	1	neg. control
ALG2	Tian et al. 2019 Cell Reports	TMT proteomics EMC6 ko vs. wt	HeLa		0.0645087	0.391794	1	neg. control
PLP2	Tian et al. 2019 Cell Reports	TMT proteomics EMC6 ko vs. wt	HeLa		0.0714293	0.392239	4	neg. control
TMEM214	Tian et al. 2019 Cell Reports	TMT proteomics EMC6 ko vs. wt	HeLa		0.0810743	0.398929	2	neg. control
ARMC10	Tian et al. 2019 Cell Reports	TMT proteomics EMC6 ko vs. wt	HeLa		0.0751766	0.400307	1	neg. control
AGPAT5	Tian et al. 2019 Cell Reports	TMT proteomics EMC6 ko vs. wt	HeLa		0.0959463	0.405936	3	neg. control
SLC25A29	Tian et al. 2019 Cell Reports	TMT proteomics EMC6 ko vs. wt	HeLa		0.0786954	0.412589	6	neg. control
BCL2L13	Tian et al. 2019 Cell Reports	TMT proteomics EMC6 ko vs. wt	HeLa		0.0760016	0.413072	1	neg. control
VDAC3	Tian et al. 2019 Cell Reports	TMT proteomics EMC6 ko vs. wt	HeLa		-0.0491686	0.414389	12	neg. control
CHPF2	Tian et al. 2019 Cell Reports	TMT proteomics EMC6 ko vs. wt	HeLa		-0.0623179	0.420641	1	neg. control
RPN1	Tian et al. 2019 Cell Reports	TMT proteomics EMC6 ko vs. wt	HeLa		-0.043399	0.423955	1	neg. control
CD58	Tian et al. 2019 Cell Reports	TMT proteomics EMC6 ko vs. wt	HeLa		-0.0651197	0.424295	1	neg. control
ATF6B	Tian et al. 2019 Cell Reports	TMT proteomics EMC6 ko vs. wt	HeLa		0.0913749	0.430358	1	neg. control
ABHD16A	Tian et al. 2019 Cell Reports	TMT proteomics EMC6 ko vs. wt	HeLa		0.0856792	0.435324	2	neg. control
STX3	Tian et al. 2019 Cell Reports	TMT proteomics EMC6 ko vs. wt	HeLa		0.062266	0.443043	1	neg. control
TMEM65	Tian et al. 2019 Cell Reports	TMT proteomics EMC6 ko vs. wt	HeLa		-0.059464	0.446944	3	neg. control
ATP1A1	Tian et al. 2019 Cell Reports	TMT proteomics EMC6 ko vs. wt	HeLa		-0.0588839	0.447226	10	neg. control
ERGIC3	Tian et al. 2019 Cell Reports	TMT proteomics EMC6 ko vs. wt	HeLa	y	-0.0681399	0.451513	2	neg. control
MBTPS1	Tian et al. 2019 Cell Reports	TMT proteomics EMC6 ko vs. wt	HeLa		0.0669662	0.452881	1	neg. control
SEC63	Tian et al. 2019 Cell Reports	TMT proteomics EMC6 ko vs. wt	HeLa		0.0641732	0.454117	3	neg. control
ACBD5	Tian et al. 2019 Cell Reports	TMT proteomics EMC6 ko vs. wt	HeLa		0.0608957	0.463288	1	neg. control
C17orf80	Tian et al. 2019 Cell Reports	TMT proteomics EMC6 ko vs. wt	HeLa		0.072736	0.465875	1	neg. control
DHODH	Tian et al. 2019 Cell Reports	TMT proteomics EMC6 ko vs. wt	HeLa		0.0451671	0.465887	1	neg. control
DNAJC19	Tian et al. 2019 Cell Reports	TMT proteomics EMC6 ko vs. wt	HeLa		0.0732672	0.467061	1	neg. control
LPCAT2	Tian et al. 2019 Cell Reports	TMT proteomics EMC6 ko vs. wt	HeLa		0.0742359	0.480236	1	neg. control
ITPR3	Tian et al. 2019 Cell Reports	TMT proteomics EMC6 ko vs. wt	HeLa		-0.0627906	0.491098	6	neg. control
EIF2AK3	Tian et al. 2019 Cell Reports	TMT proteomics EMC6 ko vs. wt	HeLa		0.0602743	0.497741	1	neg. control
SLC25A28	Tian et al. 2019 Cell Reports	TMT proteomics EMC6 ko vs. wt	HeLa		-0.0725434	0.502562	6	neg. control
GPR89B	Tian et al. 2019 Cell Reports	TMT proteomics EMC6 ko vs. wt	HeLa		-0.0556255	0.503912	9	neg. control
DHRS7B	Tian et al. 2019 Cell Reports	TMT proteomics EMC6 ko vs. wt	HeLa		0.0227779	0.505652	1	neg. control
P2RX4	Tian et al. 2019 Cell Reports	TMT proteomics EMC6 ko vs. wt	HeLa		0.0703256	0.50826	2	neg. control
ITGAV	Tian et al. 2019 Cell Reports	TMT proteomics EMC6 ko vs. wt	HeLa		0.0255219	0.512245	1	neg. control
COX20	Tian et al. 2019 Cell Reports	TMT proteomics EMC6 ko vs. wt	HeLa		0.0531763	0.52166	2	neg. control
ACP2	Tian et al. 2019 Cell Reports	TMT proteomics EMC6 ko vs. wt	HeLa		-0.067258	0.526814	1	neg. control
SCARB2	Tian et al. 2019 Cell Reports	TMT proteomics EMC6 ko vs. wt	HeLa		-0.0485086	0.528196	2	neg. control
C2CD2L	Tian et al. 2019 Cell Reports	TMT proteomics EMC6 ko vs. wt	HeLa		0.057275	0.530011	1	neg. control
CCDC90B	Tian et al. 2019 Cell Reports	TMT proteomics EMC6 ko vs. wt	HeLa		0.0600446	0.545024	1	neg. control
LAMP1	Tian et al. 2019 Cell Reports	TMT proteomics EMC6 ko vs. wt	HeLa		-0.0483152	0.545586	1	neg. control
TOR1AIP1	Tian et al. 2019 Cell Reports	TMT proteomics EMC6 ko vs. wt	HeLa		0.0246141	0.548225	1	neg. control
PNPLA8	Tian et al. 2019 Cell Reports	TMT proteomics EMC6 ko vs. wt	HeLa		-0.058871	0.555095	1	neg. control
IGF1R	Tian et al. 2019 Cell Reports	TMT proteomics EMC6 ko vs. wt	HeLa		-0.0660945	0.555466	1	neg. control
FAM189B	Tian et al. 2019 Cell Reports	TMT proteomics EMC6 ko vs. wt	HeLa		-0.0686559	0.562901	4	neg. control
MT-ND5	Tian et al. 2019 Cell Reports	TMT proteomics EMC6 ko vs. wt	HeLa		-0.0349839	0.580165	12	neg. control
GPAA1	Tian et al. 2019 Cell Reports	TMT proteomics EMC6 ko vs. wt	HeLa		-0.0347646	0.585459	7	neg. control
AGPAT6	Tian et al. 2019 Cell Reports	TMT proteomics EMC6 ko vs. wt	HeLa		-0.0383174	0.588122	2	neg. control
BCS1L	Tian et al. 2019 Cell Reports	TMT proteomics EMC6 ko vs. wt	HeLa		0.0407386	0.592907	1	neg. control
LMAN2L	Tian et al. 2019 Cell Reports	TMT proteomics EMC6 ko vs. wt	HeLa		-0.0681406	0.595145	1	neg. control
TMEM41A	Tian et al. 2019 Cell Reports	TMT proteomics EMC6 ko vs. wt	HeLa		0.0507919	0.607092	5	neg. control
ASPH	Tian et al. 2019 Cell Reports	TMT proteomics EMC6 ko vs. wt	HeLa		-0.0330453	0.608935	1	neg. control
TMEM126B	Tian et al. 2019 Cell Reports	TMT proteomics EMC6 ko vs. wt	HeLa		0.0343024	0.609598	4	neg. control
TMEM177	Tian et al. 2019 Cell Reports	TMT proteomics EMC6 ko vs. wt	HeLa		0.0211137	0.610949	3	neg. control
OMA1	Tian et al. 2019 Cell Reports	TMT proteomics EMC6 ko vs. wt	HeLa		0.0487818	0.615065	2	neg. control
MMP15	Tian et al. 2019 Cell Reports	TMT proteomics EMC6 ko vs. wt	HeLa		-0.0472148	0.617754	1	neg. control
NDUFB3	Tian et al. 2019 Cell Reports	TMT proteomics EMC6 ko vs. wt	HeLa		-0.0252073	0.620148	1	neg. control
RHOT1	Tian et al. 2019 Cell Reports	TMT proteomics EMC6 ko vs. wt	HeLa		0.0486048	0.624142	1	neg. control
SLC11A2	Tian et al. 2019 Cell Reports	TMT proteomics EMC6 ko vs. wt	HeLa		-0.0323854	0.626073	12	neg. control
CSF2RA	Tian et al. 2019 Cell Reports	TMT proteomics EMC6 ko vs. wt	HeLa		-0.05247	0.629019	1	neg. control
PGAM5	Tian et al. 2019 Cell Reports	TMT proteomics EMC6 ko vs. wt	HeLa		0.0284354	0.636935	1	neg. control
TIMM17B	Tian et al. 2019 Cell Reports	TMT proteomics EMC6 ko vs. wt	HeLa		0.0275387	0.641207	3	neg. control
LNPEP	Tian et al. 2019 Cell Reports	TMT proteomics EMC6 ko vs. wt	HeLa		0.0552792	0.642647	1	neg. control
FNDC3B	Tian et al. 2019 Cell Reports	TMT proteomics EMC6 ko vs. wt	HeLa		0.0499762	0.651266	1	neg. control
SUN2	Tian et al. 2019 Cell Reports	TMT proteomics EMC6 ko vs. wt	HeLa		0.0387136	0.653578	1	neg. control
SRPRB	Tian et al. 2019 Cell Reports	TMT proteomics EMC6 ko vs. wt	HeLa		-0.038252	0.663148	1	neg. control
TM9SF4	Tian et al. 2019 Cell Reports	TMT proteomics EMC6 ko vs. wt	HeLa		-0.0378595	0.663443	9	neg. control
SCAMP3	Tian et al. 2019 Cell Reports	TMT proteomics EMC6 ko vs. wt	HeLa		0.0315571	0.66996	4	neg. control
SLMAP	Tian et al. 2019 Cell Reports	TMT proteomics EMC6 ko vs. wt	HeLa		0.0244065	0.669994	1	neg. control
IMPAD1	Tian et al. 2019 Cell Reports	TMT proteomics EMC6 ko vs. wt	HeLa		-0.0118106	0.688152	1	neg. control
TEX10	Tian et al. 2019 Cell Reports	TMT proteomics EMC6 ko vs. wt	HeLa		0.0361436	0.695261	2	neg. control
MFF	Tian et al. 2019 Cell Reports	TMT proteomics EMC6 ko vs. wt	HeLa		0.0388979	0.695305	1	neg. control
TMED9	Tian et al. 2019 Cell Reports	TMT proteomics EMC6 ko vs. wt	HeLa		0.031986	0.703795	1	neg. control
PEX13	Tian et al. 2019 Cell Reports	TMT proteomics EMC6 ko vs. wt	HeLa		-0.0340727	0.704992	1	neg. control
VAMP3	Tian et al. 2019 Cell Reports	TMT proteomics EMC6 ko vs. wt	HeLa		0.0274699	0.718457	1	neg. control
ATP7A	Tian et al. 2019 Cell Reports	TMT proteomics EMC6 ko vs. wt	HeLa		-0.0253796	0.718666	8	neg. control
PIGU	Tian et al. 2019 Cell Reports	TMT proteomics EMC6 ko vs. wt	HeLa		-0.0269358	0.725728	9	neg. control
NDUFB11	Tian et al. 2019 Cell Reports	TMT proteomics EMC6 ko vs. wt	HeLa		0.0285804	0.728323	1	neg. control
LEMD2	Tian et al. 2019 Cell Reports	TMT proteomics EMC6 ko vs. wt	HeLa		-0.0240743	0.731199	2	neg. control
SUN1	Tian et al. 2019 Cell Reports	TMT proteomics EMC6 ko vs. wt	HeLa		-0.0221672	0.736204	1	neg. control
CHPT1	Tian et al. 2019 Cell Reports	TMT proteomics EMC6 ko vs. wt	HeLa		-0.0144155	0.73668	8	neg. control
AGPAT1	Tian et al. 2019 Cell Reports	TMT proteomics EMC6 ko vs. wt	HeLa		0.0319625	0.737332	3	neg. control
C16orf58	Tian et al. 2019 Cell Reports	TMT proteomics EMC6 ko vs. wt	HeLa		-0.0111249	0.741452	1	neg. control
DERL2	Tian et al. 2019 Cell Reports	TMT proteomics EMC6 ko vs. wt	HeLa		-0.0270059	0.742115	4	neg. control
OSTM1	Tian et al. 2019 Cell Reports	TMT proteomics EMC6 ko vs. wt	HeLa		-0.0251401	0.744704	1	neg. control
SLC27A4	Tian et al. 2019 Cell Reports	TMT proteomics EMC6 ko vs. wt	HeLa	y	-0.0252276	0.747228	2	neg. control
STX12	Tian et al. 2019 Cell Reports	TMT proteomics EMC6 ko vs. wt	HeLa		-0.0141744	0.756751	1	neg. control
RFT1	Tian et al. 2019 Cell Reports	TMT proteomics EMC6 ko vs. wt	HeLa		0.0288656	0.771373	12	neg. control
CCDC51	Tian et al. 2019 Cell Reports	TMT proteomics EMC6 ko vs. wt	HeLa		-0.0208163	0.778625	2	neg. control
KIRREL	Tian et al. 2019 Cell Reports	TMT proteomics EMC6 ko vs. wt	HeLa		0.0185966	0.779367	1	neg. control
ERMP1	Tian et al. 2019 Cell Reports	TMT proteomics EMC6 ko vs. wt	HeLa		0.0173872	0.785845	9	neg. control
ABCD1	Tian et al. 2019 Cell Reports	TMT proteomics EMC6 ko vs. wt	HeLa	y	-0.0181654	0.78925	5	neg. control
SPCS2	Tian et al. 2019 Cell Reports	TMT proteomics EMC6 ko vs. wt	HeLa		-0.0166232	0.79279	2	neg. control
NDUFB8	Tian et al. 2019 Cell Reports	TMT proteomics EMC6 ko vs. wt	HeLa		-0.0171225	0.805171	1	neg. control
TIMM22	Tian et al. 2019 Cell Reports	TMT proteomics EMC6 ko vs. wt	HeLa		0.0259326	0.806047	3	neg. control
PLSCR3	Tian et al. 2019 Cell Reports	TMT proteomics EMC6 ko vs. wt	HeLa		-0.0172437	0.813846	1	neg. control
XYLT2	Tian et al. 2019 Cell Reports	TMT proteomics EMC6 ko vs. wt	HeLa		0.0105471	0.8157	1	neg. control
COX15	Tian et al. 2019 Cell Reports	TMT proteomics EMC6 ko vs. wt	HeLa		0.0187041	0.82039	8	neg. control
LNP	Tian et al. 2019 Cell Reports	TMT proteomics EMC6 ko vs. wt	HeLa		0.0136245	0.821333	2	neg. control
MAN1B1	Tian et al. 2019 Cell Reports	TMT proteomics EMC6 ko vs. wt	HeLa		-0.0240891	0.825207	1	neg. control
TMED2	Tian et al. 2019 Cell Reports	TMT proteomics EMC6 ko vs. wt	HeLa		0.0156937	0.827412	1	neg. control
KIAA1524	Tian et al. 2019 Cell Reports	TMT proteomics EMC6 ko vs. wt	HeLa		-0.0209576	0.839514	1	neg. control
JAGN1	Tian et al. 2019 Cell Reports	TMT proteomics EMC6 ko vs. wt	HeLa		0.020577	0.840144	4	neg. control
SARAF	Tian et al. 2019 Cell Reports	TMT proteomics EMC6 ko vs. wt	HeLa		0.0127773	0.842859	1	neg. control
SLC39A7	Tian et al. 2019 Cell Reports	TMT proteomics EMC6 ko vs. wt	HeLa		0.0163854	0.853654	6	neg. control
APMAP	Tian et al. 2019 Cell Reports	TMT proteomics EMC6 ko vs. wt	HeLa		-0.00363342	0.876244	1	neg. control
DAD1	Tian et al. 2019 Cell Reports	TMT proteomics EMC6 ko vs. wt	HeLa		-0.00711761	0.89122	3	neg. control
VAMP8	Tian et al. 2019 Cell Reports	TMT proteomics EMC6 ko vs. wt	HeLa		-0.00903971	0.893591	1	neg. control
MTX1	Tian et al. 2019 Cell Reports	TMT proteomics EMC6 ko vs. wt	HeLa		-0.0115479	0.899214	1	neg. control
CNNM3	Tian et al. 2019 Cell Reports	TMT proteomics EMC6 ko vs. wt	HeLa		-0.00794587	0.909424	4	neg. control
TSPAN13	Tian et al. 2019 Cell Reports	TMT proteomics EMC6 ko vs. wt	HeLa		-0.00809433	0.91214	4	neg. control
SLC25A33	Tian et al. 2019 Cell Reports	TMT proteomics EMC6 ko vs. wt	HeLa		0.00775233	0.913747	6	neg. control
SURF1	Tian et al. 2019 Cell Reports	TMT proteomics EMC6 ko vs. wt	HeLa		0.00738093	0.924637	2	neg. control
TMEM11	Tian et al. 2019 Cell Reports	TMT proteomics EMC6 ko vs. wt	HeLa		0.00332175	0.937345	2	neg. control
COX14	Tian et al. 2019 Cell Reports	TMT proteomics EMC6 ko vs. wt	HeLa		0.0020703	0.960029	1	neg. control
SURF4	Tian et al. 2019 Cell Reports	TMT proteomics EMC6 ko vs. wt	HeLa		0.00235004	0.979224	5	neg. control
MLEC	Tian et al. 2019 Cell Reports	TMT proteomics EMC6 ko vs. wt	HeLa		-0.00156237	0.981979	1	neg. control
CRELD1	Tian et al. 2019 Cell Reports	TMT proteomics EMC6 ko vs. wt	HeLa		-0.0013269	0.984979	2	neg. control
FAM210A	Tian et al. 2019 Cell Reports	TMT proteomics EMC6 ko vs. wt	HeLa		0.000858615	0.992774	1	neg. control
DPM3	Tian et al. 2019 Cell Reports	TMT proteomics EMC6 ko vs. wt	HeLa		0.000233089	0.996972	2	neg. control
CXCR4	Shurtleff et al. 2018 Elife	SILAC Proteomics EMC2 or 4 ko ws. Et	HeLa		-1.20371		7	client
IFI30	Shurtleff et al. 2018 Elife	SILAC Proteomics EMC2 or 4 ko ws. Et	HeLa		-1.16123		0	client
GGH	Shurtleff et al. 2018 Elife	SILAC Proteomics EMC2 or 4 ko ws. Et	HeLa		-1.01335		0	client
ATP2B4	Shurtleff et al. 2018 Elife	SILAC Proteomics EMC2 or 4 ko ws. Et	HeLa		-1.00794		10	client
CTSZ	Shurtleff et al. 2018 Elife	SILAC Proteomics EMC2 or 4 ko ws. Et	HeLa		-0.894836		0	client
ABCG2	Shurtleff et al. 2018 Elife	SILAC Proteomics EMC2 or 4 ko ws. Et	HeLa		-0.888287		6	client
EPDR1	Shurtleff et al. 2018 Elife	SILAC Proteomics EMC2 or 4 ko ws. Et	HeLa		-0.851357		1	client
MOSPD1	Shurtleff et al. 2018 Elife	SILAC Proteomics EMC2 or 4 ko ws. Et	HeLa		-0.843673		2	client
TM4SF1	Shurtleff et al. 2018 Elife	SILAC Proteomics EMC2 or 4 ko ws. Et	HeLa		-0.836666		4	client
SDF4	Shurtleff et al. 2018 Elife	SILAC Proteomics EMC2 or 4 ko ws. Et	HeLa		-0.793581		0	client
SLC43A3	Shurtleff et al. 2018 Elife	SILAC Proteomics EMC2 or 4 ko ws. Et	HeLa		-0.791918		12	client
SOAT1	Shurtleff et al. 2018 Elife	SILAC Proteomics EMC2 or 4 ko ws. Et	HeLa		-0.788823		5	client
SLC4A2	Shurtleff et al. 2018 Elife	SILAC Proteomics EMC2 or 4 ko ws. Et	HeLa		-0.773253		10	client
TMEM97	Shurtleff et al. 2018 Elife	SILAC Proteomics EMC2 or 4 ko ws. Et	HeLa		-0.77189		4	client
SLC1A3	Shurtleff et al. 2018 Elife	SILAC Proteomics EMC2 or 4 ko ws. Et	HeLa		-0.754439		8	client
SLC44A1	Shurtleff et al. 2018 Elife	SILAC Proteomics EMC2 or 4 ko ws. Et	HeLa		-0.748877		9	client
NME4	Shurtleff et al. 2018 Elife	SILAC Proteomics EMC2 or 4 ko ws. Et	HeLa		-0.743337		0	client
SLC6A6	Shurtleff et al. 2018 Elife	SILAC Proteomics EMC2 or 4 ko ws. Et	HeLa		-0.730305		12	client
ATP13A3	Shurtleff et al. 2018 Elife	SILAC Proteomics EMC2 or 4 ko ws. Et	HeLa		-0.6982		11	client
SLC38A1	Shurtleff et al. 2018 Elife	SILAC Proteomics EMC2 or 4 ko ws. Et	HeLa		-0.697815		11	client
MDFIC	Shurtleff et al. 2018 Elife	SILAC Proteomics EMC2 or 4 ko ws. Et	HeLa		-0.695338		0	client
CLCC1	Shurtleff et al. 2018 Elife	SILAC Proteomics EMC2 or 4 ko ws. Et	HeLa		-0.632784		3	client
CTSA	Shurtleff et al. 2018 Elife	SILAC Proteomics EMC2 or 4 ko ws. Et	HeLa		-0.628685		0	client
GDE1	Shurtleff et al. 2018 Elife	SILAC Proteomics EMC2 or 4 ko ws. Et	HeLa		-0.608814		2	client
ATP2B1	Shurtleff et al. 2018 Elife	SILAC Proteomics EMC2 or 4 ko ws. Et	HeLa		-0.565834		10	client
YIPF3	Shurtleff et al. 2018 Elife	SILAC Proteomics EMC2 or 4 ko ws. Et	HeLa		-0.544869		5	client
BCAP29	Shurtleff et al. 2018 Elife	SILAC Proteomics EMC2 or 4 ko ws. Et	HeLa		-1.40818		3	client
BCAP31	Shurtleff et al. 2018 Elife	SILAC Proteomics EMC2 or 4 ko ws. Et	HeLa		-1.37365		3	client
FDFT1	Shurtleff et al. 2018 Elife	SILAC Proteomics EMC2 or 4 ko ws. Et	HeLa		-1.35106		1	client
SLC38A5	Shurtleff et al. 2018 Elife	SILAC Proteomics EMC2 or 4 ko ws. Et	HeLa		-1.28759		11	client
ATP13A1	Shurtleff et al. 2018 Elife	SILAC Proteomics EMC2 or 4 ko ws. Et	HeLa		-1.28122		10	client
ANO6	Shurtleff et al. 2018 Elife	SILAC Proteomics EMC2 or 4 ko ws. Et	HeLa		-1.25575		8	client
PLPP2	Shurtleff et al. 2018 Elife	SILAC Proteomics EMC2 or 4 ko ws. Et	HeLa		-1.21397		6	client
EBP	Shurtleff et al. 2018 Elife	SILAC Proteomics EMC2 or 4 ko ws. Et	HeLa		-1.18926		4	client
MYADM	Shurtleff et al. 2018 Elife	SILAC Proteomics EMC2 or 4 ko ws. Et	HeLa		-1.15784		8	client
ATP6V0D1	Shurtleff et al. 2018 Elife	SILAC Proteomics EMC2 or 4 ko ws. Et	HeLa		-1.08415		0	client
TREX1	Shurtleff et al. 2018 Elife	SILAC Proteomics EMC2 or 4 ko ws. Et	HeLa		-1.04522		1	client
SLC7A2	Shurtleff et al. 2018 Elife	SILAC Proteomics EMC2 or 4 ko ws. Et	HeLa		-0.0246555		14	neg. control
PIGO	Shurtleff et al. 2018 Elife	SILAC Proteomics EMC2 or 4 ko ws. Et	HeLa		0.0393033		14	neg. control
PIGG	Shurtleff et al. 2018 Elife	SILAC Proteomics EMC2 or 4 ko ws. Et	HeLa		0.0149237		12	neg. control
FLVCR1	Shurtleff et al. 2018 Elife	SILAC Proteomics EMC2 or 4 ko ws. Et	HeLa		0.046365		12	neg. control
ALG3	Shurtleff et al. 2018 Elife	SILAC Proteomics EMC2 or 4 ko ws. Et	HeLa		0.0453524		11	neg. control
ATP2A2	Shurtleff et al. 2018 Elife	SILAC Proteomics EMC2 or 4 ko ws. Et	HeLa		-0.0474133		10	neg. control
SLC35F2	Shurtleff et al. 2018 Elife	SILAC Proteomics EMC2 or 4 ko ws. Et	HeLa		-0.033643		10	neg. control
ATP2C1	Shurtleff et al. 2018 Elife	SILAC Proteomics EMC2 or 4 ko ws. Et	HeLa		0.0393326		10	neg. control
GPR89A	Shurtleff et al. 2018 Elife	SILAC Proteomics EMC2 or 4 ko ws. Et	HeLa		-0.0297468		9	neg. control
TM9SF3	Shurtleff et al. 2018 Elife	SILAC Proteomics EMC2 or 4 ko ws. Et	HeLa		-0.014846		9	neg. control
PIGU	Shurtleff et al. 2018 Elife	SILAC Proteomics EMC2 or 4 ko ws. Et	HeLa		0.0497257		9	neg. control
ANKH	Shurtleff et al. 2018 Elife	SILAC Proteomics EMC2 or 4 ko ws. Et	HeLa		-0.0145496		8	neg. control
TMEM161A	Shurtleff et al. 2018 Elife	SILAC Proteomics EMC2 or 4 ko ws. Et	HeLa		-0.00282984		8	neg. control
ICMT	Shurtleff et al. 2018 Elife	SILAC Proteomics EMC2 or 4 ko ws. Et	HeLa		0.00407899		8	neg. control
GPR108	Shurtleff et al. 2018 Elife	SILAC Proteomics EMC2 or 4 ko ws. Et	HeLa		-0.0173004		7	neg. control
TM7SF3	Shurtleff et al. 2018 Elife	SILAC Proteomics EMC2 or 4 ko ws. Et	HeLa		-0.014404		7	neg. control
SLC39A11	Shurtleff et al. 2018 Elife	SILAC Proteomics EMC2 or 4 ko ws. Et	HeLa		0.0132792		7	neg. control
ZMPSTE24	Shurtleff et al. 2018 Elife	SILAC Proteomics EMC2 or 4 ko ws. Et	HeLa		0.0450927		7	neg. control
SLC25A33	Shurtleff et al. 2018 Elife	SILAC Proteomics EMC2 or 4 ko ws. Et	HeLa		-0.0207721		6	neg. control
TMEM62	Shurtleff et al. 2018 Elife	SILAC Proteomics EMC2 or 4 ko ws. Et	HeLa		-0.0171685		6	neg. control
HACD3	Shurtleff et al. 2018 Elife	SILAC Proteomics EMC2 or 4 ko ws. Et	HeLa		0.00671229		6	neg. control
SLC30A1	Shurtleff et al. 2018 Elife	SILAC Proteomics EMC2 or 4 ko ws. Et	HeLa		0.0189177		6	neg. control
STEAP4	Shurtleff et al. 2018 Elife	SILAC Proteomics EMC2 or 4 ko ws. Et	HeLa		0.0451282		6	neg. control
CD47	Shurtleff et al. 2018 Elife	SILAC Proteomics EMC2 or 4 ko ws. Et	HeLa		-0.0323401		5	neg. control
TSPAN13	Shurtleff et al. 2018 Elife	SILAC Proteomics EMC2 or 4 ko ws. Et	HeLa		-0.0416128		4	neg. control
SCAMP1	Shurtleff et al. 2018 Elife	SILAC Proteomics EMC2 or 4 ko ws. Et	HeLa		-0.037215		4	neg. control
ABCD3	Shurtleff et al. 2018 Elife	SILAC Proteomics EMC2 or 4 ko ws. Et	HeLa		-0.03174		4	neg. control
PLLP	Shurtleff et al. 2018 Elife	SILAC Proteomics EMC2 or 4 ko ws. Et	HeLa		-0.0192701		4	neg. control
LEPROT	Shurtleff et al. 2018 Elife	SILAC Proteomics EMC2 or 4 ko ws. Et	HeLa		-0.014477		4	neg. control
TMEM50B	Shurtleff et al. 2018 Elife	SILAC Proteomics EMC2 or 4 ko ws. Et	HeLa		-0.0144487		4	neg. control
TMEM192	Shurtleff et al. 2018 Elife	SILAC Proteomics EMC2 or 4 ko ws. Et	HeLa		-0.0107308		4	neg. control
SCAMP2	Shurtleff et al. 2018 Elife	SILAC Proteomics EMC2 or 4 ko ws. Et	HeLa		-0.0087518		4	neg. control
FADS1	Shurtleff et al. 2018 Elife	SILAC Proteomics EMC2 or 4 ko ws. Et	HeLa		-0.00493611		4	neg. control
RABAC1	Shurtleff et al. 2018 Elife	SILAC Proteomics EMC2 or 4 ko ws. Et	HeLa		0.00280279		4	neg. control
TMEM237	Shurtleff et al. 2018 Elife	SILAC Proteomics EMC2 or 4 ko ws. Et	HeLa		0.00505258		4	neg. control
MAL2	Shurtleff et al. 2018 Elife	SILAC Proteomics EMC2 or 4 ko ws. Et	HeLa		0.0174499		4	neg. control
TSPAN6	Shurtleff et al. 2018 Elife	SILAC Proteomics EMC2 or 4 ko ws. Et	HeLa		0.0380317		4	neg. control
JAGN1	Shurtleff et al. 2018 Elife	SILAC Proteomics EMC2 or 4 ko ws. Et	HeLa		0.0433181		4	neg. control
FAM8A1	Shurtleff et al. 2018 Elife	SILAC Proteomics EMC2 or 4 ko ws. Et	HeLa		-0.0482145		3	neg. control
HSD17B12	Shurtleff et al. 2018 Elife	SILAC Proteomics EMC2 or 4 ko ws. Et	HeLa		-0.0341191		3	neg. control
NUS1	Shurtleff et al. 2018 Elife	SILAC Proteomics EMC2 or 4 ko ws. Et	HeLa		-0.0214629		3	neg. control
DAD1	Shurtleff et al. 2018 Elife	SILAC Proteomics EMC2 or 4 ko ws. Et	HeLa		-0.00335821		3	neg. control
MT-ND3	Shurtleff et al. 2018 Elife	SILAC Proteomics EMC2 or 4 ko ws. Et	HeLa		0.00705965		3	neg. control
SLC31A1	Shurtleff et al. 2018 Elife	SILAC Proteomics EMC2 or 4 ko ws. Et	HeLa		0.0150746		3	neg. control
RER1	Shurtleff et al. 2018 Elife	SILAC Proteomics EMC2 or 4 ko ws. Et	HeLa		0.0263438		3	neg. control
DNAJC25	Shurtleff et al. 2018 Elife	SILAC Proteomics EMC2 or 4 ko ws. Et	HeLa		0.041683		3	neg. control
C1orf27	Shurtleff et al. 2018 Elife	SILAC Proteomics EMC2 or 4 ko ws. Et	HeLa		-0.0458594		2	neg. control
LMTK2	Shurtleff et al. 2018 Elife	SILAC Proteomics EMC2 or 4 ko ws. Et	HeLa		-0.0424025		2	neg. control
STX17	Shurtleff et al. 2018 Elife	SILAC Proteomics EMC2 or 4 ko ws. Et	HeLa		-0.0120398		2	neg. control
TMEM131	Shurtleff et al. 2018 Elife	SILAC Proteomics EMC2 or 4 ko ws. Et	HeLa		-0.0106788		2	neg. control
ATL3	Shurtleff et al. 2018 Elife	SILAC Proteomics EMC2 or 4 ko ws. Et	HeLa		-0.00328181		2	neg. control
ERGIC2	Shurtleff et al. 2018 Elife	SILAC Proteomics EMC2 or 4 ko ws. Et	HeLa		-0.000905903		2	neg. control
SPG7	Shurtleff et al. 2018 Elife	SILAC Proteomics EMC2 or 4 ko ws. Et	HeLa		-6.78667e-05		2	neg. control
UBXN8	Shurtleff et al. 2018 Elife	SILAC Proteomics EMC2 or 4 ko ws. Et	HeLa		-2.09967e-05		2	neg. control
PEX16	Shurtleff et al. 2018 Elife	SILAC Proteomics EMC2 or 4 ko ws. Et	HeLa		0.00549296		2	neg. control
TMCO1	Shurtleff et al. 2018 Elife	SILAC Proteomics EMC2 or 4 ko ws. Et	HeLa		0.0163965		2	neg. control
REEP5	Shurtleff et al. 2018 Elife	SILAC Proteomics EMC2 or 4 ko ws. Et	HeLa		0.04173		2	neg. control
TMEM30A	Shurtleff et al. 2018 Elife	SILAC Proteomics EMC2 or 4 ko ws. Et	HeLa		0.0435519		2	neg. control
PGRMC1	Shurtleff et al. 2018 Elife	SILAC Proteomics EMC2 or 4 ko ws. Et	HeLa		-0.0487907		1	neg. control
SLMAP	Shurtleff et al. 2018 Elife	SILAC Proteomics EMC2 or 4 ko ws. Et	HeLa		-0.0485043		1	neg. control
LPCAT2	Shurtleff et al. 2018 Elife	SILAC Proteomics EMC2 or 4 ko ws. Et	HeLa		-0.0457658		1	neg. control
DSG2	Shurtleff et al. 2018 Elife	SILAC Proteomics EMC2 or 4 ko ws. Et	HeLa		-0.0440446		1	neg. control
SEC22B	Shurtleff et al. 2018 Elife	SILAC Proteomics EMC2 or 4 ko ws. Et	HeLa		-0.041728		1	neg. control
ACSL4	Shurtleff et al. 2018 Elife	SILAC Proteomics EMC2 or 4 ko ws. Et	HeLa		-0.0377039		1	neg. control
MICA	Shurtleff et al. 2018 Elife	SILAC Proteomics EMC2 or 4 ko ws. Et	HeLa		-0.0344306		1	neg. control
VAPB	Shurtleff et al. 2018 Elife	SILAC Proteomics EMC2 or 4 ko ws. Et	HeLa		-0.034166		1	neg. control
CXADR	Shurtleff et al. 2018 Elife	SILAC Proteomics EMC2 or 4 ko ws. Et	HeLa		-0.0297986		1	neg. control
GLT8D1	Shurtleff et al. 2018 Elife	SILAC Proteomics EMC2 or 4 ko ws. Et	HeLa		-0.026444		1	neg. control
XXYLT1	Shurtleff et al. 2018 Elife	SILAC Proteomics EMC2 or 4 ko ws. Et	HeLa		-0.0260056		1	neg. control
FAT1	Shurtleff et al. 2018 Elife	SILAC Proteomics EMC2 or 4 ko ws. Et	HeLa		-0.0237674		1	neg. control
POR	Shurtleff et al. 2018 Elife	SILAC Proteomics EMC2 or 4 ko ws. Et	HeLa		-0.0158149		1	neg. control
STIM1	Shurtleff et al. 2018 Elife	SILAC Proteomics EMC2 or 4 ko ws. Et	HeLa		-0.0140767		1	neg. control
UQCC3	Shurtleff et al. 2018 Elife	SILAC Proteomics EMC2 or 4 ko ws. Et	HeLa		-0.01403		1	neg. control
PIGT	Shurtleff et al. 2018 Elife	SILAC Proteomics EMC2 or 4 ko ws. Et	HeLa		-0.0130652		1	neg. control
GOLGA5	Shurtleff et al. 2018 Elife	SILAC Proteomics EMC2 or 4 ko ws. Et	HeLa		-0.0123968		1	neg. control
C2CD2	Shurtleff et al. 2018 Elife	SILAC Proteomics EMC2 or 4 ko ws. Et	HeLa		-0.0105873		1	neg. control
MCL1	Shurtleff et al. 2018 Elife	SILAC Proteomics EMC2 or 4 ko ws. Et	HeLa		-0.0101023		1	neg. control
LMAN2L	Shurtleff et al. 2018 Elife	SILAC Proteomics EMC2 or 4 ko ws. Et	HeLa		-0.0092665		1	neg. control
LTBR	Shurtleff et al. 2018 Elife	SILAC Proteomics EMC2 or 4 ko ws. Et	HeLa		-0.00618189		1	neg. control
KIAA1161	Shurtleff et al. 2018 Elife	SILAC Proteomics EMC2 or 4 ko ws. Et	HeLa		-0.00532295		1	neg. control
TGFBR1	Shurtleff et al. 2018 Elife	SILAC Proteomics EMC2 or 4 ko ws. Et	HeLa		-0.00260392		1	neg. control
MAN2A1	Shurtleff et al. 2018 Elife	SILAC Proteomics EMC2 or 4 ko ws. Et	HeLa		-0.00249324		1	neg. control
ALG1	Shurtleff et al. 2018 Elife	SILAC Proteomics EMC2 or 4 ko ws. Et	HeLa		-0.00227921		1	neg. control
LDLR	Shurtleff et al. 2018 Elife	SILAC Proteomics EMC2 or 4 ko ws. Et	HeLa		-0.000998253		1	neg. control
OSTM1	Shurtleff et al. 2018 Elife	SILAC Proteomics EMC2 or 4 ko ws. Et	HeLa		0.00292578		1	neg. control
TMED1	Shurtleff et al. 2018 Elife	SILAC Proteomics EMC2 or 4 ko ws. Et	HeLa		0.00710912		1	neg. control
DHCR24	Shurtleff et al. 2018 Elife	SILAC Proteomics EMC2 or 4 ko ws. Et	HeLa		0.00718343		1	neg. control
ITGA3	Shurtleff et al. 2018 Elife	SILAC Proteomics EMC2 or 4 ko ws. Et	HeLa		0.0075116		1	neg. control
ITGAV	Shurtleff et al. 2018 Elife	SILAC Proteomics EMC2 or 4 ko ws. Et	HeLa		0.0111372		1	neg. control
NDUFC2-KCTD14	Shurtleff et al. 2018 Elife	SILAC Proteomics EMC2 or 4 ko ws. Et	HeLa		0.011475		1	neg. control
RPN1	Shurtleff et al. 2018 Elife	SILAC Proteomics EMC2 or 4 ko ws. Et	HeLa		0.0116729		1	neg. control
USP19	Shurtleff et al. 2018 Elife	SILAC Proteomics EMC2 or 4 ko ws. Et	HeLa		0.0141904		1	neg. control
EGFR	Shurtleff et al. 2018 Elife	SILAC Proteomics EMC2 or 4 ko ws. Et	HeLa		0.0150815		1	neg. control
DDOST	Shurtleff et al. 2018 Elife	SILAC Proteomics EMC2 or 4 ko ws. Et	HeLa		0.0164739		1	neg. control
STX3	Shurtleff et al. 2018 Elife	SILAC Proteomics EMC2 or 4 ko ws. Et	HeLa		0.0192235		1	neg. control
L1CAM	Shurtleff et al. 2018 Elife	SILAC Proteomics EMC2 or 4 ko ws. Et	HeLa		0.0197719		1	neg. control
PTGFRN	Shurtleff et al. 2018 Elife	SILAC Proteomics EMC2 or 4 ko ws. Et	HeLa		0.0211247		1	neg. control
PLXNA2	Shurtleff et al. 2018 Elife	SILAC Proteomics EMC2 or 4 ko ws. Et	HeLa		0.0211405		1	neg. control
PCDH17	Shurtleff et al. 2018 Elife	SILAC Proteomics EMC2 or 4 ko ws. Et	HeLa		0.0248654		1	neg. control
LAMP1	Shurtleff et al. 2018 Elife	SILAC Proteomics EMC2 or 4 ko ws. Et	HeLa		0.0249694		1	neg. control
ADAM10	Shurtleff et al. 2018 Elife	SILAC Proteomics EMC2 or 4 ko ws. Et	HeLa		0.0274279		1	neg. control
HFE	Shurtleff et al. 2018 Elife	SILAC Proteomics EMC2 or 4 ko ws. Et	HeLa		0.0282515		1	neg. control
BET1L	Shurtleff et al. 2018 Elife	SILAC Proteomics EMC2 or 4 ko ws. Et	HeLa		0.0299248		1	neg. control
RDH11	Shurtleff et al. 2018 Elife	SILAC Proteomics EMC2 or 4 ko ws. Et	HeLa		0.0323811		1	neg. control
ROBO1	Shurtleff et al. 2018 Elife	SILAC Proteomics EMC2 or 4 ko ws. Et	HeLa		0.0328313		1	neg. control
CD58	Shurtleff et al. 2018 Elife	SILAC Proteomics EMC2 or 4 ko ws. Et	HeLa		0.0328924		1	neg. control
BNIP1	Shurtleff et al. 2018 Elife	SILAC Proteomics EMC2 or 4 ko ws. Et	HeLa		0.0339051		1	neg. control
SHISA5	Shurtleff et al. 2018 Elife	SILAC Proteomics EMC2 or 4 ko ws. Et	HeLa		0.0361121		1	neg. control
VAPA	Shurtleff et al. 2018 Elife	SILAC Proteomics EMC2 or 4 ko ws. Et	HeLa		0.0393585		1	neg. control
IGF2R	Shurtleff et al. 2018 Elife	SILAC Proteomics EMC2 or 4 ko ws. Et	HeLa		0.0396698		1	neg. control
ITGA5	Shurtleff et al. 2018 Elife	SILAC Proteomics EMC2 or 4 ko ws. Et	HeLa		0.0410414		1	neg. control
C19orf70	Shurtleff et al. 2018 Elife	SILAC Proteomics EMC2 or 4 ko ws. Et	HeLa		0.0411991		1	neg. control
TMX1	Shurtleff et al. 2018 Elife	SILAC Proteomics EMC2 or 4 ko ws. Et	HeLa		0.0418821		1	neg. control
PGRMC2	Shurtleff et al. 2018 Elife	SILAC Proteomics EMC2 or 4 ko ws. Et	HeLa		0.043213		1	neg. control
MPZL1	Shurtleff et al. 2018 Elife	SILAC Proteomics EMC2 or 4 ko ws. Et	HeLa		0.0438463		1	neg. control
STX7	Shurtleff et al. 2018 Elife	SILAC Proteomics EMC2 or 4 ko ws. Et	HeLa		0.0439764		1	neg. control
IMPAD1	Shurtleff et al. 2018 Elife	SILAC Proteomics EMC2 or 4 ko ws. Et	HeLa		0.0447302		1	neg. control
BCAP31	Volkmar et al., 2019 JCS	SILAC Proteomics EMC5 ko vs. Wt	U2OS		0.37735		3	client
GLB1	Volkmar et al., 2019 JCS	SILAC Proteomics EMC5 ko vs. Wt	U2OS		0.64593			client
CP	Volkmar et al., 2019 JCS	SILAC Proteomics EMC5 ko vs. Wt	U2OS		0.399965			client
DIABLO	Volkmar et al., 2019 JCS	SILAC Proteomics EMC5 ko vs. Wt	U2OS		0.390985			client
DHRS2	Volkmar et al., 2019 JCS	SILAC Proteomics EMC5 ko vs. Wt	U2OS		0.659235			client
DHX9	Volkmar et al., 2019 JCS	SILAC Proteomics EMC5 ko vs. Wt	U2OS		0.624775			client
EMC2	Volkmar et al., 2019 JCS	SILAC Proteomics EMC5 ko vs. Wt	U2OS		0.305055			client
GGH	Volkmar et al., 2019 JCS	SILAC Proteomics EMC5 ko vs. Wt	U2OS		0.650805			client
GNS	Volkmar et al., 2019 JCS	SILAC Proteomics EMC5 ko vs. Wt	U2OS		0.422695			client
HM13	Volkmar et al., 2019 JCS	SILAC Proteomics EMC5 ko vs. Wt	U2OS		0.626275		9	client
HNRNPDL	Volkmar et al., 2019 JCS	SILAC Proteomics EMC5 ko vs. Wt	U2OS		0.613375			client
EIF4G1	Volkmar et al., 2019 JCS	SILAC Proteomics EMC5 ko vs. Wt	U2OS		0.406475			client
KRT18	Volkmar et al., 2019 JCS	SILAC Proteomics EMC5 ko vs. Wt	U2OS		0.591755			client
NAXE	Volkmar et al., 2019 JCS	SILAC Proteomics EMC5 ko vs. Wt	U2OS		0.557045			client
NSF	Volkmar et al., 2019 JCS	SILAC Proteomics EMC5 ko vs. Wt	U2OS		0.659635			client
PTPN1	Volkmar et al., 2019 JCS	SILAC Proteomics EMC5 ko vs. Wt	U2OS		0.47691			client
SCPEP1	Volkmar et al., 2019 JCS	SILAC Proteomics EMC5 ko vs. Wt	U2OS		0.528555			client
RPL35	Volkmar et al., 2019 JCS	SILAC Proteomics EMC5 ko vs. Wt	U2OS		0.482705			client
MRPL9	Volkmar et al., 2019 JCS	SILAC Proteomics EMC5 ko vs. Wt	U2OS		0.561135			client
TTR	Volkmar et al., 2019 JCS	SILAC Proteomics EMC5 ko vs. Wt	U2OS		0.108308			client
SLC3A2	Volkmar et al., 2019 JCS	SILAC Proteomics EMC6 ko vs. Wt	U2OS		0.560405		1	client
SLC1A5	Volkmar et al., 2019 JCS	SILAC Proteomics EMC6 ko vs. Wt	U2OS		0.508385		8	client
APOC3	Volkmar et al., 2019 JCS	SILAC Proteomics EMC6 ko vs. Wt	U2OS		0.0361485			client
CAT	Volkmar et al., 2019 JCS	SILAC Proteomics EMC6 ko vs. Wt	U2OS		0.56736			client
CD9	Volkmar et al., 2019 JCS	SILAC Proteomics EMC6 ko vs. Wt	U2OS		0.48497		4	client
CYB5A	Volkmar et al., 2019 JCS	SILAC Proteomics EMC6 ko vs. Wt	U2OS		0.52463		1	client
CYCS	Volkmar et al., 2019 JCS	SILAC Proteomics EMC6 ko vs. Wt	U2OS		0.520835			client
DDX47	Volkmar et al., 2019 JCS	SILAC Proteomics EMC6 ko vs. Wt	U2OS		0.509325			client
EMC1	Volkmar et al., 2019 JCS	SILAC Proteomics EMC6 ko vs. Wt	U2OS		0.461255		1	client
FADS1	Volkmar et al., 2019 JCS	SILAC Proteomics EMC6 ko vs. Wt	U2OS		0.563355		4	client
FADS2	Volkmar et al., 2019 JCS	SILAC Proteomics EMC6 ko vs. Wt	U2OS		0.49262		4	client
FAM3C	Volkmar et al., 2019 JCS	SILAC Proteomics EMC6 ko vs. Wt	U2OS		0.199725			client
FKBP8	Volkmar et al., 2019 JCS	SILAC Proteomics EMC6 ko vs. Wt	U2OS		0.43022		1	client
H1-10	Volkmar et al., 2019 JCS	SILAC Proteomics EMC6 ko vs. Wt	U2OS		0.459095			client
H4C1	Volkmar et al., 2019 JCS	SILAC Proteomics EMC6 ko vs. Wt	U2OS		0.278365			client
AK2	Volkmar et al., 2019 JCS	SILAC Proteomics EMC6 ko vs. Wt	U2OS		0.475625			client
LAMB3	Volkmar et al., 2019 JCS	SILAC Proteomics EMC6 ko vs. Wt	U2OS		0.43324			client
LMNB1	Volkmar et al., 2019 JCS	SILAC Proteomics EMC6 ko vs. Wt	U2OS		0.6599			client
LAMTOR1	Volkmar et al., 2019 JCS	SILAC Proteomics EMC6 ko vs. Wt	U2OS		0.66111			client
QPRT	Volkmar et al., 2019 JCS	SILAC Proteomics EMC6 ko vs. Wt	U2OS		0.56213			client
PYCR1	Volkmar et al., 2019 JCS	SILAC Proteomics EMC6 ko vs. Wt	U2OS		0.41985			client
PGRMC2	Volkmar et al., 2019 JCS	SILAC Proteomics EMC6 ko vs. Wt	U2OS		0.590345		1	client
HNRNPA0	Volkmar et al., 2019 JCS	SILAC Proteomics EMC6 ko vs. Wt	U2OS		0.42055			client
HNRNPAB	Volkmar et al., 2019 JCS	SILAC Proteomics EMC6 ko vs. Wt	U2OS		0.634335			client
MRPS9	Volkmar et al., 2019 JCS	SILAC Proteomics EMC6 ko vs. Wt	U2OS		0.62282			client
MRPS23	Volkmar et al., 2019 JCS	SILAC Proteomics EMC6 ko vs. Wt	U2OS		0.658335			client
SARNP	Volkmar et al., 2019 JCS	SILAC Proteomics EMC6 ko vs. Wt	U2OS		0.57779			client
INPP5D	Volkmar et al., 2019 JCS	SILAC Proteomics EMC6 ko vs. Wt	U2OS		0.046171			client
SUMF2	Volkmar et al., 2019 JCS	SILAC Proteomics EMC6 ko vs. Wt	U2OS		0.590625			client
ACAA2	Volkmar et al., 2019 JCS	SILAC Proteomics EMC6 ko vs. Wt	U2OS		0.634195			client
TMEM97	Volkmar et al., 2019 JCS	SILAC Proteomics EMC6 ko vs. Wt	U2OS		0.4076		4	client

## Sheet: Sheet2
Majority
Protein
IDs
Protein	IDs
Also	detectable
in	EMC6				KOs
vs	WT?
Ratio	M_EMC5KO#6-14				/
L_WT	normalized
Ratio	H_EMC5KO#5-4				/
L_WT	normalized
BAP31	sp	P51572	BAP31_HUMAN		Y	0.45265	0.30205	0.37735
BGAL	sp	P16278	BGAL_HUMAN		N	0.6871	0.60476	0.64593
CERU	sp	P00450	CERU_HUMAN		N	0.53153	0.2684	0.399965
DBLOH	sp	Q9NR28	DBLOH_HUMAN		Y	0.34031	0.44166	0.390985
DHRS2	sp	Q13268	DHRS2_HUMAN		Y	0.67075	0.64772	0.659235
DHX9	sp	Q08211	DHX9_HUMAN		Y	0.67481	0.57474	0.624775
EMC2	sp	Q15006	EMC2_HUMAN		N	0.48552	0.12459	0.305055
GGH	sp	Q92820	GGH_HUMAN		Y	0.64931	0.6523	0.650805
GNS	sp	P15586	GNS_HUMAN		N	0.52858	0.31681	0.422695
HM13	sp	Q8TCT9	HM13_HUMAN		Y	0.56249	0.69006	0.626275
HNRDL	sp	O14979	HNRDL_HUMAN		Y	0.539	0.68775	0.613375
IF4G1	sp	Q04637	IF4G1_HUMAN		Y	0.35945	0.4535	0.406475
K1C18	sp	P05783	K1C18_HUMAN		Y	0.67854	0.50497	0.591755
NNRE	sp	Q8NCW5	NNRE_HUMAN		N	0.54377	0.57032	0.557045
NSF	sp	P46459	NSF_HUMAN		Y	0.68141	0.63786	0.659635
PTN1	sp	P18031	PTN1_HUMAN		Y	0.40108	0.55274	0.47691
RISC	sp	Q9HB40	RISC_HUMAN		N	0.56403	0.49308	0.528555
RL35	sp	P42766	RL35_HUMAN		Y	0.38315	0.58226	0.482705
RM09	sp	Q9BYD2	RM09_HUMAN		Y	0.56882	0.55345	0.561135
TTHY	sp	Q5U7I5	TTHY_PANTR		N	0.2013	0.015316	0.108308
4F2	sp	P08195	4F2_HUMAN		Y	0.58931	0.5315	0.560405
AAAT	sp	Q15758	AAAT_HUMAN		Y	0.62953	0.38724	0.508385
APOC3	sp	P02656	APOC3_HUMAN		N	0.037958	0.034339	0.0361485
CATA	sp	P04040	CATA_HUMAN		Y	0.64265	0.49207	0.56736
CD9	sp	P21926	CD9_HUMAN		Y	0.33267	0.63727	0.48497
CYB5	sp	P00167	CYB5_HUMAN		Y	0.46222	0.58704	0.52463
CYC	sp	P99999	CYC_HUMAN		Y	0.46059	0.58108	0.520835
DDX47	sp	Q9H0S4	DDX47_HUMAN		N	0.44401	0.57464	0.509325
EMC1	sp	Q8N766	EMC1_HUMAN		N	0.51103	0.41148	0.461255
FADS1	sp	O60427	FADS1_HUMAN		N	0.47585	0.65086	0.563355
FADS2	sp	O95864	FADS2_HUMAN		N	0.3055	0.67974	0.49262
FAM3C	sp	Q92520	FAM3C_HUMAN		N	0.13015	0.2693	0.199725
FKBP8	sp	Q14318	FKBP8_HUMAN		N	0.48616	0.37428	0.43022
H1X	sp	Q92522	H1X_HUMAN		Y	0.23814	0.68005	0.459095
H4	sp	P62805	H4_HUMAN		Y	0.15312	0.40361	0.278365
KAD2	sp	P54819	KAD2_HUMAN		Y	0.25973	0.69152	0.475625
LAMB3	sp	Q13751	LAMB3_HUMAN		N	0.59107	0.27541	0.43324
LMNB1	sp	P20700	LMNB1_HUMAN		Y	0.61728	0.70252	0.6599
LTOR1	sp	Q6IAA8	LTOR1_HUMAN		N	0.66855	0.65367	0.66111
NADC	sp	Q15274	NADC_HUMAN		N	0.55962	0.56464	0.56213
P5CR1	sp	P32322	P5CR1_HUMAN		Y	0.41189	0.42781	0.41985
PGRC2	sp	O15173	PGRC2_HUMAN		Y	0.54622	0.63447	0.590345
ROA0	sp	Q13151	ROA0_HUMAN		Y	0.29019	0.55091	0.42055
ROAA	sp	Q99729	ROAA_HUMAN		Y	0.64327	0.6254	0.634335
RT09	sp	P82933	RT09_HUMAN		Y	0.62019	0.62545	0.62282
RT23	sp	Q9Y3D9	RT23_HUMAN		Y	0.63568	0.68099	0.658335
SARNP	sp	P82979	SARNP_HUMAN		N	0.46258	0.693	0.57779
SHIP1	sp	Q92835	SHIP1_HUMAN		N	0.019569	0.072773	0.046171
SUMF2	sp	Q8NBJ7	SUMF2_HUMAN		Y	0.49067	0.69058	0.590625
THIM	sp	P42765	THIM_HUMAN		Y	0.56182	0.70657	0.634195
TMM97	sp	Q5BJF2	TMM97_HUMAN		N	0.35083	0.46437	0.4076
